# Supplementary material for: Prioritization, Identification, and Quantification of Emerging Contaminants in Recycled Textiles Using Non-Targeted and Suspect Screening Workflows by LC-ESI-HRMS
Source: Anal Chem. 2024 Aug 20;96(35):14150–9. doi: 10.1021/acs.analchem.4c02041 (PMC11375621; doi:10.1021/acs.analchem.4c02041)
Supplement: Supplementary file 2 — ac4c02041_si_002.xlsx [file ac4c02041_si_002.xlsx]

## Sheet: Summary
Supporting Information
Risk-Based Prioritisation, Identification, and Semi-Quantification of Emerging Contaminants in Textiles Using Non Target and Suspect Screening Workflows by LC-ESI-HRMS
Drew Szabo, Stellan Fischer, Aji P. Mathew & Anneli Kruve*
1 Department of Materials and Environmental Chemistry (MMK), Stockholm University, 114 18 Stockholm, Sweden
2 Swedish Chemicals Agency (Kemi), SE-172 67 Stockholm, Sweden
* Corresponding Author: anneli.kruve@su.se
Table S1: Description, structural information, and logP for 41 analytical standards prepared in the QC mixutre for calibration solutions and pooled sample spiking
Table S2: Description, structural information, and exposure score for compounds in the textile-related substance list provided by the Swedish Chemicals Agency (Kemi)
Table S3: List of features in positive and negative mode matched with compounds from the QC mixture and their intergrated peak area, mass accuracy, and identification results.
Table S4: List of all features in positive and negative mode matched with chemicals from the REACH PMT suspect screening list, with detection frequency, mass error and structural annotation confidence.
Table S5: List of all features in positive and negative mode matched with chemicals from the textile-related Kemi suspect screening list, with detection frequency, mass error, structural annotation confidence, and exposure score.
Table S6: Complete list of non-targeted features in positive mode with intergrated peak areas, predicted toxicity and concentration, priority score and structrual annotation.
Table S7: Complete list of non-targeted features in negative mode with intergrated peak areas, predicted toxicity, and structrual annotation.
Table S8: Calibration table of 25 compounds used for the prediction of feature concentration using ionisation efficiency (MS2Quant).

## Sheet: Table S1
Table S1: Description, structural information, and logP for 41 analytical standards prepared in the QC mixutre for calibration solutions and pooled sample spiking
#	Compound Name	Monoiso_Mass	[M+H]+	[M-H]-	PubChem_CID	SMILES	Molecular_Weight	Molecular_Formula	XlogP3	[M+H]+ Detected
1	Amitrole	84.0436	85.0514	83.0366	1639	C1=NC(=N)NN1	84.08	C2H4N4	-0.4	NA
2	L-alanine	89.0477	90.0555	88.0407	602	CC(C(=O)O)N	89.09	C3H7NO2	-3	NA
3	Guanylurea	102.054	103.062	101.047	8859	C(=N)(N)NC(=N)O	102.1	C2H6N4O	-1.4	Yes
4	Histamine	111.08	112.088	110.073	774	C(CN)C1=CN=CN1	111.15	C5H9N3	-0.7	No
5	Uracil	112.027	113.035	111.02	1174	C1=CN=C(N=C1O)O	112.09	C4H4N2O2	-1.1	Yes
6	Benzotriazole	119.048	120.056	118.041	7220	C1=CC=C2C(=C1)N=NN2	119.12	C6H5N3	1	Yes
7	Chlormequat	122.073	122.073	121.066	13837	C[N+](C)(C)CCCl	122.62	C5H13ClN+	0.9	No
8	Tetraethylammonium	130.159	130.159	129.152	5413	CC[N+](CC)(CC)CC	130.25	C8H20N+	1.7	No
9	Methamidophos	141.001	142.009	139.994	4096	COP(=O)(N)SC	141.13	C2H8NO2PS	-0.9	Yes
10	L-phenylalanine	165.079	166.087	164.072	994	C1=CC=C(C=C1)CC(C(=O)O)N	165.19	C9H11NO2	-1.5	Yes
11	Saccharin	182.999	184.007	181.992	5143	C1=CC=C2C(=C1)C(=NS2(=O)=O)O	183.19	C7H5NO3S	0.9	Yes
12	Dimethyl phthalate	194.058	195.066	193.051	8554	COC(=O)C1=CC=CC=C1C(=O)OC	194.18	C10H10O4	1.6	Yes
13	Caffeine	194.08	195.088	193.073	2519	CN1C=NC2=C1C(=O)N(C)C(=O)N2C	194.19	C8H10N4O2	-0.1	Yes
14	Simazine	201.078	202.086	200.071	5216	CCN=C1N=C(Cl)NC(=NCC)N1	201.66	C7H12ClN5	2.2	Yes
15	Butocarboxim	190.078	213.067	189.071	36879	C/C(=N/OC(=NC)O)/C(C)SC	190.27	C7H14N2O2S	1.2	Yes
16	Atrazine	215.094	216.102	214.087	2256	CCN=C1N=C(Cl)NC(=NC(C)C)N1	215.68	C8H14ClN5	2.6	Yes
17	Dichlorvos	219.946	220.954	218.939	3039	COP(=O)(OC)OC=C(Cl)Cl	220.97	C4H7Cl2O4P	1.4	Yes
18	Carbamazepine	236.095	237.103	235.088	2554	C1=CC=C2C(=C1)C=CC3=CC=CC=C3N2C(=N)O	236.27	C15H12N2O	2.5	Yes
19	TCMTB	237.969	238.977	236.962	30692	C1=CC=C2C(=C1)N=C(SCSC#N)S2	238.4	C9H6N2S3	3.1	Yes
20	Trichlorfon	255.923	256.93	254.916	5853	COP(=O)(C(C(Cl)(Cl)Cl)O)OC	257.43	C4H8Cl3O4P	0.5	Yes
21	Metolachlor	283.134	284.142	282.127	4169	CCC1=CC=CC(C)=C1N(C(C)COC)C(=O)CCl	283.79	C15H22ClNO2	3.1	Yes
22	Aspartame	294.122	295.129	293.115	2242	COC(=O)C(CC1=CC=CC=C1)N=C(C(CC(=O)O)N)O	294.3	C14H18N2O5	-2.7	Yes
23	Chlorothiazide	294.949	295.957	293.942	2720	C1=C(C(=CC2=C1N=CNS2(=O)=O)S(=O)(=O)N)Cl	295.7	C7H6ClN3O4S2	-0.2	Yes
24	Imazalil	296.048	297.056	295.041	37175	C=CCOC(CN1C=CN=C1)C2=CC=C(C=C2Cl)Cl	297.2	C14H14Cl2N2O	3.8	Yes
25	Progesterone	314.225	315.232	313.218	4920	CC(=O)C1CCC2C3CCC4=CC(=O)CCC4(C)C3CCC12C	314.5	C21H30O2	3.9	No
26	Efavirenz	315.027	316.035	314.02	3203	C1CC1C#CC2(C3=CC(=CC=C3N=C(O)O2)Cl)C(F)(F)F	315.67	C14H9ClF3NO2	4	Yes
27	Diphenyl phthalate	318.089	319.097	317.082	6778	C1=CC=C(C=C1)OC(=O)C2=CC=CC=C2C(=O)OC3=CC=CC=C3	318.3	C20H14O4	4.5	Yes
28	Tetrahexylammonium	354.409	354.409	353.402	75057	CCCCCC[N+](CCCCCC)(CCCCCC)CCCCCC	354.7	C24H52N+	9.6	No
29	Octocrylene	361.204	362.212	360.197	22571	CCCCC(CC)COC(=O)C(=C(C1=CC=CC=C1)C2=CC=CC=C2)C#N	361.5	C24H27NO2	7.1	No
30	Haloperidol	375.14	376.148	374.133	3559	C(CC(=O)C1=CC=C(C=C1)F)CN2CCC(CC2)(C3=CC=C(C=C3)Cl)O	375.9	C21H23ClFNO2	3.2	Yes
31	Sucralose	396.015	419.004	395.008	5066234	C(C1C(C(C(CCl)(O1)OC2C(C(C(C(CO)O2)Cl)O)O)O)O)Cl	397.6	C12H19Cl3O8	-1.5	Yes
32	Cefoperazone	645.142	646.15	644.135	2630	CCN1CCN(C(=O)C1=O)C(=NC(C2=CC=C(C=C2)O)C(=NC3C(=O)N4C(=C(CSC34)CSC5=NN=NN5C)C(=O)O)O)O	645.7	C25H27N9O8S2	-0.7	Yes
33	Spinosad A	731.461	732.469	730.454	4487554	CCC1CCCC(C(C)C(=O)C2=CC3C(C=CC4CC(CC34)OC5C(C(C(C(C)O5)OC)OC)OC)C2CC(=O)O1)OC6CCC(C(C)O6)N(C)C	732	C41H65NO10	4.9	Yes
34	Nigericin	724.476	747.466	723.469	4490	CC1CCC(CC2CC(C(C)C3(C(C)CC(C)(C4CCC(C)(C5C(C)CC(C6C(C)CC(C)C(CO)(O)O6)O5)O4)O3)O2)OC)OC1C(C)C(=O)O	725	C40H68O11	5.5	No
35	Clarithromycin	747.477	748.485	746.47	4663848	CCC1C(C)(C(C(C)C(=O)C(C)CC(C)(C(C(C)C(C(C)C(=O)O1)OC2CC(C)(C(C(C)O2)O)OC)OC3C(C(CC(C)O3)N(C)C)O)OC)O)O	748	C38H69NO13	3.2	Yes
36	Rifaximin	785.352	786.36	784.345	53395233	CC=1C=CN2C(C1)=NC3=C4C=5C(=C(C)C6=C4C(=O)C(C)(OC=CC(C(C)C(C(C)C(C(C)C(C(C)C=CC=C(C)C(=NC(=C23)C5O)O)O)O)OC(=O)C)OC)O6)O	785.9	C43H51N3O11	6.9	Yes
37	Avermectin B1a	872.492	873.5	871.485	2262	CCC(C)C1C(C)C=CC2(CC3CC(CC=C(C)C(C(C)C=CC=C4COC5C(C(=CC(C(=O)O3)C45O)C)O)OC6CC(C(C(C)O6)OC7CC(C(C(C)O7)O)OC)OC)O2)O1	873.1	C48H72O14	3.8	No
38	Ivermectin B1a	874.508	875.516	873.501	4330618	CCC(C)C1C(C)CCC2(CC3CC(CC=C(C)C(C(C)C=CC=C4COC5C(C(=CC(C(=O)O3)C45O)C)O)OC6CC(C(C(C)O6)OC7CC(C(C(C)O7)O)OC)OC)O2)O1	875.1	C48H74O14	4.1	No
39	Emamectin B1a	885.524	886.532	884.517	53394848	CCC(C)C1C(C)C=CC2(CC3CC(CC=C(C)C(C(C)C=CC=C4COC5C(C(=CC(C(=O)O3)C45O)C)O)OC6CC(C(C(C)O6)OC7CC(C(C(C)O7)NC)OC)OC)O2)O1	886.1	C49H75NO13	4.1	Yes
40	Tylosin	915.519	916.527	914.512	5062352	CCC1C(C=C(C)C=CC(=O)C(C)CC(CC=O)C(C(C)C(CC(=O)O1)O)OC2C(C(C(C(C)O2)OC3CC(C)(C(C(C)O3)O)O)N(C)C)O)COC4C(C(C(C(C)O4)O)OC)OC	916.1	C46H77NO17	1	Yes
41	Vancomycin	1447.43	1448.44	1446.42	14969	CC(C)CC(C(=NC1C(C2=CC=C(C(=C2)Cl)OC3=CC4=CC(=C3OC5C(C(C(C(CO)O5)O)O)OC6CC(C)(C(C(C)O6)O)N)OC7=CC=C(C=C7Cl)C(C8C(=NC(C9=CC(=CC(=C9C%10=CC(=CC=C%10O)C(C(=N8)O)N=C(C4N=C(C(CC(=N)O)N=C1O)O)O)O)O)C(=O)O)O)O)O)O)NC	1449.2	C66H75Cl2N9O24	-2.6	NA

## Sheet: Table S2
Table S2: Description, structural information, and exposure score for compounds in the textile-related substance list provided by the Swedish Chemicals Agency (Kemi)
#	Compound Name	Monoiso_Mass	[M+H]+	[M-H]-	PubChem_CID	SMILES	Molecular_Weight	Molecular_Formula	XlogP3	ExposureScore
1	2-Pyrrolidinone, 1-methyl-	99.0684	100.076	98.0611	13387	CN1CCCC1=O		C5H9NO	-0.5	24
2	1H-Azepine, hexahydro-	99.1048	100.112	98.0975	8119	C1CCCNCC1		C6H13N	1.2	9
3	Cyclohexanamine	99.1048	100.112	98.0975	7965	C1CCC(CC1)N		C6H13N	1.5	22
4	Ethane, 1-chloro-1,1-difluoro-	99.9891	100.996	98.9819	6388	CC(F)(F)Cl		C2H3ClF2	2	17
5	2,4-Pentanedione	100.052	101.06	99.0452	31261	CC(=O)CC(=O)C		C5H8O2	0.4	25
6	Pentanedial	100.052	101.06	99.0452	3485	C(CC=O)CC=O		C5H8O2	-0.5	25
7	Pyrrolidine, 1-nitroso-	100.064	101.071	99.0564	13591	C1CCN(C1)N=O		C4H8N2O	-0.2	3
8	Cyclohexanol	100.089	101.096	99.0815	7966	C1CCC(CC1)O		C6H12O	1.2	20
9	2-Pentanone, 4-methyl-	100.089	101.096	99.0815	7909	CC(C)CC(=O)C		C6H12O	1.3	25
10	Heptane	100.125	101.132	99.1179	8900	CCCCCCC		C7H16	4.4	24
11	2-Propenamide, N-(hydroxymethyl)-	101.048	102.055	100.04	13543	C=CC(=O)NCO		C4H7NO2	-0.5	18
12	Oxazolidine, 4,4-dimethyl-	101.084	102.091	100.077	62010	CC1(COCN1)C		C5H11NO	0.1	20
13	Morpholine, 4-methyl-	101.084	102.091	100.077	7972	CN1CCOCC1		C5H11NO	-0.3	18
14	Ethanamine, N,N-diethyl-	101.12	102.128	100.113	8471	CCN(CC)CC		C6H15N	1.4	23
15	2-Propanamine, N-(1-methylethyl)-	101.12	102.128	100.113	7912	CC(C)NC(C)C		C6H15N	1.4	14
16	Methane, dichlorofluoro-	101.944	102.951	100.937	6370	C(F)(Cl)Cl		CHCl2F	2	11
17	Ethane, 1,1,1,2-tetrafluoro-	102.009	103.017	101.002	13129	C(C(F)(F)F)F		C2H2F4	1.7	25
18	1,3-Dioxolan-2-one, 4-methyl-	102.032	103.039	101.024	7924	CC1COC(=O)O1		C4H6O3	-0.4	22
19	Acetic acid, 1,1'-anhydride	102.032	103.039	101.024	7918	CC(=O)OC(=O)C		C4H6O3	-0.1	20
20	Urea, (aminoiminomethyl)-	102.054	103.061	101.047	8859	C(=NC(=O)N)(N)N		C2H6N4O	-1.4	4
21	Ethanamine, N-ethyl-N-nitroso-	102.079	103.087	101.072	5921	CCN(CC)N=O		C4H10N2O	0.5	4
22	1-Hexanol	102.104	103.112	101.097	8103	CCCCCCO		C6H14O	2	23
23	Propane, 2,2'-oxybis-	102.104	103.112	101.097	7914	CC(C)OC(C)C		C6H14O	1.5	18
24	2-Pentanol, 4-methyl-	102.104	103.112	101.097	7910	CC(C)CC(C)O		C6H14O	1.7	24
25	1,3-Propanediamine, N1,N1-dimethyl-	102.116	103.123	101.108	7993	CN(C)CCCN		C5H14N2	-0.3	23
26	1,5-Pentanediamine	102.116	103.123	101.108	273	C(CCN)CCN		C5H14N2	-0.6	5
27	Imidodicarbonic diamide	103.038	104.045	102.031	7913	C(=O)(N)NC(=O)N		C2H5N3O2	-0.7	22
28	1-Propanol, 2-methyl-2-(methylamino)-	103.1	104.107	102.092	422780	CC(C)(CO)NC		C5H13NO	-0.3	20
29	1,2-Ethanediamine, N1-(2-aminoethyl)-	103.111	104.118	102.104	8111	C(CNCCN)N		C4H13N3	-2.1	25
30	Benzene, ethenyl-	104.063	105.07	103.055	7501	C=CC1=CC=CC=C1		C8H8	2.9	25
31	1,3-Propanediol, 2,2-dimethyl-	104.084	105.091	103.076	31344	CC(C)(CO)CO		C5H12O2	0	25
32	1-Butanol, 3-methoxy-	104.084	105.091	103.076	17291	CC(CCO)OC		C5H12O2	0.2	22
33	2-Propanol, 1-ethoxy-	104.084	105.091	103.076	15287	CCOCC(C)O		C5H12O2	0.2	23
34	Ethane, 1,1'-[methylenebis(oxy)]bis-	104.084	105.091	103.076	10024	CCOCOCC		C5H12O2	0.8	19
35	Ethanol, 2-[(2-aminoethyl)amino]-	104.095	105.102	103.088	8112	C(CNCCO)N		C4H12N2O	-1.7	19
36	L-serine	105.043	NA	NA	5951	C(C(C(=O)O)N)O		C3H7NO3	-3.1	20
37	Ethanol, 2-(2-aminoethoxy)-	105.079	106.086	104.072	13578	C(COCCO)N		C4H11NO2	-1.5	21
38	Ethene, bromo-	105.942	106.949	104.935	11641	C=CBr		C2H3Br	1.5	3
39	Benzaldehyde	106.042	107.049	105.035	240	C1=CC=C(C=C1)C=O		C7H6O	1.5	23
40	Ethanol, 2,2'-oxybis-	106.063	107.07	105.056	8117	C(COCCO)O		C4H10O3	-1.3	25
41	Benzene, 1,3-dimethyl-	106.078	107.086	105.071	7929	CC1=CC(=CC=C1)C		C8H10	3.2	19
42	Benzene, 1,4-dimethyl-	106.078	107.086	105.071	7809	CC1=CC=C(C=C1)C		C8H10	3.2	19
43	Benzene, ethyl-	106.078	107.086	105.071	7500	CCC1=CC=CC=C1		C8H10	3.1	25
44	Benzene, 1,2-dimethyl-	106.078	107.086	105.071	7237	CC1=CC=CC=C1C		C8H10	3.1	24
45	Benzenamine, 3-methyl-	107.073	108.081	106.066	7934	CC1=CC(=CC=C1)N		C7H9N	1.4	2
46	Benzenamine, 4-methyl-	107.073	108.081	106.066	7813	CC1=CC=C(C=C1)N		C7H9N	1.4	15
47	Benzenamine, N-methyl-	107.073	108.081	106.066	7515	CNC1=CC=CC=C1		C7H9N	1.7	16
48	Benzenamine, 2-methyl-	107.073	108.081	106.066	7242	CC1=CC=CC=C1N		C7H9N	1.3	16
49	Methanesulfinic acid, 1-amino-1-imino-	107.999	109.007	106.992	61274	C(=N)(N)S(=O)O		CH4N2O2S	-1.1	18
50	Silane, chlorotrimethyl-	108.016	109.023	107.009	6397	C[Si](C)(C)Cl		C3H9ClSi	NA	18
51	Phenol, 4-methyl-	108.058	109.065	107.05	2879	CC1=CC=C(C=C1)O		C7H8O	1.9	18
52	Phenol, 3-methyl-	108.058	109.065	107.05	342	CC1=CC(=CC=C1)O		C7H8O	2	22
53	Phenol, 2-methyl-	108.058	109.065	107.05	335	CC1=CC=CC=C1O		C7H8O	2	14
54	Benzenemethanol	108.058	109.065	107.05	244	C1=CC=C(C=C1)CO		C7H8O	1.1	24
55	1,3-Benzenediamine	108.069	109.076	107.061	7814	C1=CC(=CC=C1N)N		C6H8N2	-0.3	17
56	Cyclohexene, 4-ethenyl-	108.094	109.101	107.087	7499	C=CC1CCC=CC1		C8H12	2.8	15
57	Phenol, 4-amino-	109.053	110.06	108.045	13283155	C1=CC(=CC=C1[NH3+])[O-]		C6H7NO	0.7	15
58	Phenol, 3-amino-	109.053	110.06	108.045	11568	C1=CC(=CC(=C1)O)N		C6H7NO	0.2	12
59	1,3-Benzenediol	110.037	111.044	109.03	5054	C1=CC(=CC(=C1)O)O		C6H6O2	0.8	22
60	1,4-Benzenediol	110.037	111.044	109.03	785	C1=CC(=CC=C1O)O		C6H6O2	0.6	20
61	1,2-Benzenediol	110.037	111.044	109.03	289	C1=CC=C(C(=C1)O)O		C6H6O2	0.9	14
62	2-Pyrrolidinone, 1-ethenyl-	111.068	112.076	110.061	6917	C=CN1CCCC1=O		C6H9NO	0.4	20
63	Propane, 1,2-dichloro-	111.985	112.992	110.977	6564	CC(CCl)Cl		C3H6Cl2	1.8	20
64	Benzene, chloro-	112.008	113.015	111.001	7964	C1=CC=C(C=C1)Cl		C6H5Cl	2.9	22
65	2,4-Hexadienoic acid, (2E,4E)-	112.052	113.06	111.045	643460	CC=CC=CC(=O)O		C6H8O2	1.3	22
66	2-Cyclopenten-1-one, 2-hydroxy-3-methyl-	112.052	113.06	111.045	6660	CC1=C(C(=O)CC1)O		C6H8O2	0.3	15
67	1,4-Diazabicyclo[2.2.2]octane	112.1	113.107	111.093	9237	C1CN2CCN1CC2		C6H12N2	-0.2	23
68	2-Pyrrolidinone, 1-ethyl-	113.084	114.091	112.077	17595	CCN1CCCC1=O		C6H11NO	-0.1	24
69	2H-Azepin-2-one, hexahydro-	113.084	114.091	112.077	7768	C1CCC(=O)NCC1		C6H11NO	-0.1	23
70	Cyclohexanone, oxime	113.084	114.091	112.077	7517	C1CCC(=NO)CC1		C6H11NO	1.2	17
71	Cadmium	113.903	NA	NA	23973	[Cd]		Cd	NA	23
72	Silane, dichloromethyl-	113.946	NA	NA	6376	C[SiH](Cl)Cl		CH4Cl2Si	NA	13
73	Methane, 1,1'-oxybis[1-chloro-	113.964	114.971	112.957	10967	C(OCCl)Cl		C2H4Cl2O	1.5	3
74	2,5-Hexanedione	114.068	115.075	113.061	8035	CC(=O)CCC(=O)C		C6H10O2	-0.3	5
75	Piperidine, 1-nitroso-	114.079	115.087	113.072	7526	C1CCN(CC1)N=O		C5H10N2O	0.4	3
76	1,2-Cyclohexanediamine	114.116	115.123	113.108	4610	C1CCC(C(C1)N)N		C6H14N2	-0.3	18
77	Pentane, 2,2,4-trimethyl-	114.141	115.148	113.134	10907	CC(C)CC(C)(C)C		C8H18	3.8	21
78	3(2H)-Isothiazolone, 2-methyl-	115.009	116.016	114.002	39800	CN1C(=O)C=CS1		C4H5NOS	0	25
79	L-proline	115.063	NA	NA	145742	C1CC(NC1)C(=O)O		C5H9NO2	-2.5	19
80	Butanamide, N-methyl-3-oxo-	115.063	116.071	114.056	88483	CC(=O)CC(=O)NC		C5H9NO2	-0.6	4
81	2-Propenamide, N-(hydroxymethyl)-2-methyl-	115.063	116.071	114.056	70208	CC(=C)C(=O)NCO		C5H9NO2	-0.1	12
82	Oxazolidine, 3,4,4-trimethyl-	115.1	116.107	114.092	62271	CC1(COCN1C)C		C6H13NO	0.6	10
83	Ethane, 1,1-dichloro-1-fluoro-	115.96	116.967	114.952	15586	CC(F)(Cl)Cl		C2H3Cl2F	2.2	6
84	2-Butenedioic acid (2E)-	116.011	NA	NA	444972	C(=CC(=O)O)C(=O)O		C4H4O4	-0.3	25
85	2-Butenedioic acid (2Z)-	116.011	117.018	115.004	444266	C(=CC(=O)O)C(=O)O		C4H4O4	-0.3	22
86	1,2-Diazenedicarboxamide	116.033	117.041	115.026	31269	C(=O)(N)N=NC(=O)N		C2H4N4O2	-1	17
87	2-Pentanone, 4-hydroxy-4-methyl-	116.084	117.091	115.076	31256	CC(=O)CC(C)(C)O		C6H12O2	-0.2	24
88	Hexanoic acid	116.084	117.091	115.076	8892	CCCCCC(=O)O		C6H12O2	1.9	19
89	1-Heptanol	116.12	117.127	115.113	8129	CCCCCCCO		C7H16O	2.7	12
90	1,6-Hexanediamine	116.131	117.139	115.124	16402	C(CCCN)CCN		C6H16N2	-0.2	19
91	1H-Indole	117.058	118.065	116.051	798	C1=CC=C2C(=C1)C=CN2		C8H7N	2.1	24
92	Morpholine, 4-methyl-, 4-oxide	117.079	118.086	116.072	82029	C[N+]1(CCOCC1)[O-]		C5H11NO2	-0.7	11
93	L-valine	117.079	NA	NA	6287	CC(C)C(C(=O)O)N		C5H11NO2	-2.3	21
94	Ethanol, 2-(diethylamino)-	117.115	118.123	116.108	7497	CCN(CC)CCO		C6H15NO	0.3	24
95	Methane, trichloro-	117.914	118.922	116.907	6212	C(Cl)(Cl)Cl		CHCl3	2.3	20
96	Butanedioic acid	118.027	119.034	117.019	21952380	[H+].[H+].C(CC(=O)[O-])C(=O)[O-]		C4H6O4	NA	22
97	Propanal, 3-hydroxy-2-(hydroxymethyl)-2-methyl-	118.063	119.07	117.056	87688	CC(CO)(CO)C=O		C5H10O3	-1.3	14
98	Benzene, (1-methylethenyl)-	118.078	119.086	117.071	7407	CC(=C)C1=CC=CC=C1		C9H10	3.5	20
99	1-Butanol, 3-methoxy-3-methyl-	118.099	119.107	117.092	62118	CC(C)(CCO)OC		C6H14O2	0.4	19
100	2-Propanol, 1-propoxy-	118.099	119.107	117.092	15286	CCCOCC(C)O		C6H14O2	0.7	23
101	Ethane, 1,2-diethoxy-	118.099	119.107	117.092	12375	CCOCCOCC		C6H14O2	0.7	7
102	1,6-Hexanediol	118.099	119.107	117.092	12374	C(CCCO)CCO		C6H14O2	0.3	25
103	Ethanol, 2-butoxy-	118.099	119.107	117.092	8133	CCCCOCCO		C6H14O2	0.8	25
104	2,4-Pentanediol, 2-methyl-	118.099	119.107	117.092	7870	CC(CC(C)(C)O)O		C6H14O2	0.3	22
105	Benzene, isocyanato-	119.037	120.044	118.03	7672	C1=CC=C(C=C1)N=C=O		C7H5NO	2.7	15
106	L-threonine	119.058	120.066	118.051	6971019	CC(C(C(=O)[O-])[NH3+])O		C4H9NO3	-2.3	21
107	1,3-Propanediol, 2-amino-2-ethyl-	119.095	120.102	118.087	8282	CCC(CO)(CO)N		C5H13NO2	-1.3	16
108	Ethanol, 2,2'-(methylimino)bis-	119.095	120.102	118.087	7767	CN(CCO)CCO		C5H13NO2	-1.1	22
109	Methane, dichlorodifluoro-	119.935	120.942	118.927	6391	C(F)(F)(Cl)Cl		CCl2F2	2.3	13
110	Pentafluoroethane	120	121.007	118.993	9633	C(C(F)(F)F)(F)F		C2HF5	2.2	19
111	Aluminum, chlorodiethyl-	120.029	NA	NA	7277	CC[Al](CC)Cl		2C2H5.Al.ClH	NA	7
112	Benzaldehyde, 4-methyl-	120.058	121.065	119.05	7725	CC1=CC=C(C=C1)C=O		C8H8O	2.1	11
113	Ethanone, 1-phenyl-	120.058	121.065	119.05	7410	CC(=O)C1=CC=CC=C1		C8H8O	1.6	21
114	Ethanol, 2-(2-methoxyethoxy)-	120.079	121.086	119.071	8134	COCCOCCO		C5H12O3	-0.9	23
115	1,3-Propanediol, 2-(hydroxymethyl)-2-methyl-	120.079	121.086	119.071	6502	CC(CO)(CO)CO		C5H12O3	-1.2	15
116	Benzene, 1,2,3-trimethyl-	120.094	121.101	119.087	10686	CC1=C(C(=CC=C1)C)C		C9H12	3.6	23
117	Benzene, 1,3,5-trimethyl-	120.094	121.101	119.087	7947	CC1=CC(=CC(=C1)C)C		C9H12	3.4	24
118	Benzene, (1-methylethyl)-	120.094	121.101	119.087	7406	CC(C)C1=CC=CC=C1		C9H12	3.7	25
119	Benzene, 1,2,4-trimethyl-	120.094	121.101	119.087	7247	CC1=CC(=C(C=C1)C)C		C9H12	3	25
120	L-cysteine	121.02	122.027	120.012	6419722	C(C(C(=O)[O-])[NH3+])S		C3H7NO2S	-1.8	18
121	1,3-Propanediol, 2-amino-2-(hydroxymethyl)-	121.074	122.081	120.067	6503	C(C(CO)(CO)N)O		C4H11NO3	-2.9	20
122	Benzenamine, N-ethyl-	121.089	122.096	120.082	7670	CCNC1=CC=CC=C1		C8H11N	2.2	10
123	Benzenamine, 2,4-dimethyl-	121.089	122.096	120.082	7250	CC1=CC(=C(C=C1)N)C		C8H11N	1.7	7
124	Benzenamine, 2,6-dimethyl-	121.089	122.096	120.082	6896	CC1=C(C(=CC=C1)C)N		C8H11N	1.8	17
125	Benzenamine, N,N-dimethyl-	121.089	122.096	120.082	949	CN(C)C1=CC=CC=C1		C8H11N	2.3	20
126	Propane, 1-bromo-	121.973	122.98	120.966	7840	CCCBr		C3H7Br	2.1	19
127	Propane, 2-bromo-	121.973	122.98	120.966	6358	CC(C)Br		C3H7Br	1.8	7
128	Benzoic acid	122.037	123.044	121.03	20144841	[H+].C1=CC=C(C=C1)C(=O)[O-]		C7H6O2	NA	24
129	Ethanol, 2,2'-thiobis-	122.04	123.047	121.033	5447	C(CSCCO)O		C4H10O2S	-0.6	17
130	3-Pyridinecarboxamide	122.048	123.055	121.041	936	C1=CC(=CN=C1)C(=O)N		C6H6N2O	-0.4	20
131	Methanol, [1,2-ethanediylbis(oxy)]bis-	122.058	123.065	121.051	62511	C(COCO)OCO		C4H10O4	-1.2	25
132	Phenol, 2,3-dimethyl-	122.073	123.08	121.066	10687	CC1=C(C(=CC=C1)O)C		C8H10O	2.6	18
133	Phenol, 2,4-dimethyl-	122.073	123.08	121.066	7771	CC1=CC(=C(C=C1)O)C		C8H10O	2.3	14
134	Benzene, 1-methoxy-4-methyl-	122.073	123.08	121.066	7731	CC1=CC=C(C=C1)OC		C8H10O	2.7	18
135	1,3-Benzenediamine, 4-methyl-	122.084	123.092	121.077	7261	CC1=C(C=C(C=C1)N)N		C7H10N2	0.1	11
136	Acetamide, 2-chloro-N-(hydroxymethyl)-	123.009	124.016	122.001	62466	C(C(=O)NCO)Cl		C3H6ClNO2	-0.4	15
137	Benzene, nitro-	123.032	124.039	122.025	7416	C1=CC=C(C=C1)[N+](=O)[O-]		C6H5NO2	1.9	17
138	Benzenamine, 2-methoxy-	123.068	124.076	122.061	7000	COC1=CC=CC=C1N		C7H9NO	1.2	8
139	Benzenethiol, 4-methyl-	124.035	125.042	123.027	7811	CC1=CC=C(C=C1)S		C7H8S	2.9	2
140	Furan, 2-acetyl-5-methyl-	124.052	125.06	123.045	14514	CC1=CC=C(O1)C(=O)C		C7H8O2	1.4	4
141	Phenol, 4-methoxy-	124.052	125.06	123.045	9015	COC1=CC=C(C=C1)O		C7H8O2	1.3	24
142	Propanoyl chloride, 3-chloro-	125.964	126.971	124.957	69364	C(CCl)C(=O)Cl		C3H4Cl2O	1.3	8
143	Benzene, 1-chloro-3-methyl-	126.024	127.031	125.016	7931	CC1=CC(=CC=C1)Cl		C7H7Cl	3.3	2
144	Benzene, 1-chloro-4-methyl-	126.024	127.031	125.016	7810	CC1=CC=C(C=C1)Cl		C7H7Cl	3.3	6
145	Benzene, (chloromethyl)-	126.024	127.031	125.016	7503	C1=CC=C(C=C1)CCl		C7H7Cl	2.3	18
146	Benzene, 1-chloro-2-methyl-	126.024	127.031	125.016	7238	CC1=CC=CC=C1Cl		C7H7Cl	3.4	7
147	2-Furancarboxaldehyde, 5-(hydroxymethyl)-	126.032	127.039	125.024	237332	C1=C(OC(=C1)C=O)CO		C6H6O3	-0.6	3
148	1,3,5-Benzenetriol	126.032	127.039	125.024	359	C1=C(C=C(C=C1O)O)O		C6H6O3	0.2	7
149	1,3,5-Triazine-2,4,6-triamine	126.065	127.073	125.058	7955	C1(=NC(=NC(=N1)N)N)N		C3H6N6	-1.4	22
150	1,3-Cyclopentanedione, 2-ethyl-	126.068	127.075	125.061	69978	CCC1C(=O)CCC1=O		C7H10O2	0.6	6
151	1-Hexyn-3-ol, 3,5-dimethyl-	126.104	127.112	125.097	61018	CC(C)CC(C)(C#C)O		C8H14O	1.6	22
152	Benzenamine, 3-chloro-	127.019	128.026	126.012	7932	C1=CC(=CC(=C1)Cl)N		C6H6ClN	1.9	10
153	Benzenamine, 4-chloro-	127.019	128.026	126.012	7812	C1=CC(=CC=C1N)Cl		C6H6ClN	1.9	9
154	Benzenamine, 2-chloro-	127.019	128.026	126.012	7240	C1=CC=C(C(=C1)N)Cl		C6H6ClN	1.9	5
155	Phenol, 4-amino-3-fluoro-	127.043	128.051	126.036	2735919	C1=CC(=C(C=C1O)F)N		C6H6FNO	1.1	4
156	Silane, dichlorodimethyl-	127.962	128.969	126.954	6398	C[Si](C)(Cl)Cl		C2H6Cl2Si	NA	16
157	2-Propanol, 1,3-dichloro-	127.98	128.987	126.972	7289	C(C(CCl)O)Cl		C3H6Cl2O	0.8	24
158	Phenol, 3-chloro-	128.003	129.01	126.996	7933	C1=CC(=CC(=C1)Cl)O		C6H5ClO	2.5	2
159	Phenol, 4-chloro-	128.003	129.01	126.996	4684	C1=CC(=CC=C1O)Cl		C6H5ClO	2.4	13
160	(1S,5R)-6,8-Dioxabicyclo[3.2.1]octan-4-one	128.047	129.055	127.04	10975499	C1CC(=O)C2OCC1O2		C6H8O3	-0.2	8
161	Naphthalene	128.063	129.07	127.055	931	C1=CC=C2C=CC=CC2=C1		C10H8	3.3	24
162	Hexanal, 2-ethyl-	128.12	129.127	127.113	31241	CCCCC(CC)C=O		C8H16O	2.6	19
163	Octanal	128.12	129.127	127.113	454	CCCCCCCC=O		C8H16O	2.7	21
164	Quinoline	129.058	130.065	128.051	7047	C1=CC=C2C(=C1)C=CC=N2		C9H7N	2	13
165	Ethene, 1,1,2-trichloro-	129.914	130.922	128.907	6575	C(=C(Cl)Cl)Cl		C2HCl3	2.6	20
166	Simethicone	130.081	131.089	129.074	79909	C[Si]1(CCCCO1)C		C6H14OSi	NA	16
167	1-Propanamine, N-nitroso-N-propyl-	130.111	131.118	129.103	12130	CCCN(CCC)N=O		C6H14N2O	1.4	4
168	Butane, 1,1'-oxybis-	130.136	131.143	129.128	8909	CCCCOCCCC		C8H18O	3.2	21
169	1-Hexanol, 2-ethyl-	130.136	131.143	129.128	7720	CCCCC(CC)CO		C8H18O	3.1	24
170	1-Octanol	130.136	131.143	129.128	957	CCCCCCCCO		C8H18O	3	23
171	L-isoleucine	131.095	132.102	130.087	6306	CCC(C)C(C(=O)O)N		C6H13NO2	-1.7	20
172	L-leucine	131.095	132.102	130.087	6106	CC(C)CC(C(=O)O)N		C6H13NO2	-1.5	20
173	1,3-Propanediamine, N1-(3-aminopropyl)-	131.142	132.15	130.135	5942	C(CN)CNCCCN		C6H17N3	-1.4	15
174	Ethane, 1,1,2-trichloro-	131.93	132.937	130.923	6574	C(C(Cl)Cl)Cl		C2H3Cl3	1.9	12
175	Ethane, 1,1,1-trichloro-	131.93	132.937	130.923	6278	CC(Cl)(Cl)Cl		C2H3Cl3	2.4	17
176	Pentanedioic acid	132.042	133.05	131.035	23322899	[H+].[H+].C(CC(=O)[O-])CC(=O)[O-]		C5H8O4	NA	18
177	2-Propenal, 3-phenyl-	132.058	133.065	131.05	637511	C1=CC=C(C=C1)C=CC=O		C9H8O	1.9	21
178	1,3-Dioxolane-4-methanol, 2,2-dimethyl-	132.079	133.086	131.071	7528	CC1(OCC(O1)CO)C		C6H12O3	-0.2	14
179	Propanamide, 3-[(2-hydroxyethyl)amino]-	132.09	133.097	131.083	117919	C(CNCCO)C(=O)N		C5H12N2O2	-2	11
180	Benzene, 1-methyl-4-(1-methylethenyl)-	132.094	133.101	131.087	62385	CC1=CC=C(C=C1)C(=C)C		C10H12	3.7	14
181	Naphthalene, 1,2,3,4-tetrahydro-	132.094	133.101	131.087	8404	C1CCC2=CC=CC=C2C1		C10H12	3.5	20
182	4,7-Methano-1H-indene, 3a,4,7,7a-tetrahydro-	132.094	133.101	131.087	6492	C1C=CC2C1C3CC2C=C3		C10H12	2.5	21
183	Propanol, butoxy-	132.115	133.122	131.108	3032854	CCCCOC(CC)O		C7H16O2	1.7	22
184	2-Propanol, 1-(1,1-dimethylethoxy)-	132.115	133.122	131.108	92629	CC(COC(C)(C)C)O		C7H16O2	0.8	16
185	2-Propanol, 1-butoxy-	132.115	133.122	131.108	21210	CCCCOCC(C)O		C7H16O2	1.1	25
186	L-Aspartic acid	133.038	NA	NA	5960	C(C(C(=O)O)N)C(=O)O		C4H7NO4	-2.8	20
187	1H-Indol-6-ol	133.053	134.06	132.045	524508	C1=CC(=CC2=C1C=CN2)O		C8H7NO	2.3	4
188	Benzene, 1-isocyanato-2-methyl-	133.053	134.06	132.045	69194	CC1=CC=CC=C1N=C=O		C8H7NO	3.1	2
189	2-Propanol, 1,1'-iminobis-	133.11	134.118	132.103	8086	CC(CNCC(C)O)O		C6H15NO2	-0.8	21
190	Propane, 1,1,1,3,3-pentafluoro-	134.015	135.023	133.008	68030	C(C(F)F)C(F)(F)F		C3H3F5	2.5	17
191	Butanedioic acid, hydroxy-	134.022	135.029	133.014	525	C(C(C(=O)O)O)C(=O)O		C4H6O5	-1.3	22
192	1,4-Benzenedicarboxaldehyde	134.037	135.044	133.03	12173	C1=CC(=CC=C1C=O)C=O		C8H6O2	0.9	3
193	Ethanol, 2,2'-(nitrosoimino)bis-	134.069	135.076	133.062	14223	C(CO)N(CCO)N=O		C4H10N2O3	-1.5	10
194	Ethanone, 1-(4-methylphenyl)-	134.073	135.08	133.066	8500	CC1=CC=C(C=C1)C(=O)C		C9H10O	2.1	17
195	2-Propen-1-ol, 3-phenyl-	134.073	135.08	133.066	308	C1=CC=C(C=C1)C=CCO		C9H10O	1.9	20
196	Ethane, 1,1'-oxybis[2-methoxy-	134.094	135.102	133.087	8150	COCCOCCOC		C6H14O3	-0.4	18
197	Ethanol, 2-(2-ethoxyethoxy)-	134.094	135.102	133.087	8146	CCOCCOCCO		C6H14O3	-0.5	25
198	2-Propanol, 1,1'-oxybis-	134.094	135.102	133.087	8087	CC(COCC(C)O)O		C6H14O3	-0.4	25
199	1,3-Propanediol, 2-ethyl-2-(hydroxymethyl)-	134.094	135.102	133.087	6510	CCC(CO)(CO)CO		C6H14O3	-0.8	25
200	Benzothiazole	135.014	136.022	134.007	7222	C1=CC=C2C(=C1)N=CS2		C7H5NS	2	16
201	1H-Benzotriazole, 1-hydroxy-	135.043	136.051	134.036	75771	C1=CC=C2C(=C1)N=NN2O		C6H5N3O	1.2	4
202	Formamide, N-methyl-N-phenyl-	135.068	136.076	134.061	66737	CN(C=O)C1=CC=CC=C1		C8H9NO	1.1	10
203	Benzenamine, 2,4,5-trimethyl-	135.105	136.112	134.098	8717	CC1=CC(=C(C=C1C)N)C		C9H13N	2.3	4
204	Benzenemethanamine, N,N-dimethyl-	135.105	136.112	134.098	7681	CN(C)CC1=CC=CC=C1		C9H13N	2	19
205	Benzenamine, N,N,4-trimethyl-	135.105	136.112	134.098	7471	CC1=CC=C(C=C1)N(C)C		C9H13N	2.8	20
206	Ethane, 2-chloro-1,1,1,2-tetrafluoro-	135.97	136.978	134.963	17822	C(C(F)(F)F)(F)Cl		C2HClF4	2.4	9
207	Silane, trimethoxymethyl-	136.056	137.063	135.048	14456	CO[Si](C)(OC)OC		C4H12O3Si	NA	22
208	Benzenamine, N-methyl-N-nitroso-	136.064	137.071	135.056	11957	CN(C1=CC=CC=C1)N=O		C7H8N2O	1.7	2
209	Benzamide, 2-amino-	136.064	137.071	135.056	6942	C1=CC=C(C(=C1)C(=O)N)N		C7H8N2O	0.4	9
210	1,3-Propanediol, 2,2-bis(hydroxymethyl)-	136.074	137.081	135.066	8285	C(C(CO)(CO)CO)O		C5H12O4	-2.4	25
211	Benzene, (2-methoxyethyl)-	136.089	137.096	135.082	19089	COCCC1=CC=CC=C1		C9H12O	2.2	13
212	Benzenemethanol, .alpha.,.alpha.-dimethyl-	136.089	137.096	135.082	12053	CC(C)(C1=CC=CC=C1)O		C9H12O	1.8	17
213	1,3-Benzenedimethanamine	136.1	137.107	135.093	15133	C1=CC(=CC(=C1)CN)CN		C8H12N2	-0.3	22
214	Bicyclo[3.1.1]heptane, 6,6-dimethyl-2-methylene-, (1S,5S)-	136.125	NA	NA	440967	CC1(C2CCC(=C)C1C2)C		C10H16	3.1	18
215	Cyclohexene, 1-methyl-4-(1-methylethenyl)-, (4R)-	136.125	137.132	135.118	440917	CC1=CCC(CC1)C(=C)C		C10H16	3.4	23
216	Cyclohexene, 1-methyl-4-(1-methylethenyl)-, (4S)-	136.125	NA	NA	439250	CC1=CCC(CC1)C(=C)C		C10H16	3.4	21
217	1,6-Octadiene, 7-methyl-3-methylene-	136.125	137.132	135.118	31253	CC(=CCCC(=C)C=C)C		C10H16	4.3	18
218	Cyclohexene, 1-methyl-4-(1-methylethenyl)-	136.125	NA	NA	22311	CC1=CCC(CC1)C(=C)C		C10H16	3.4	24
219	Bicyclo[3.1.1]heptane, 6,6-dimethyl-2-methylene-	136.125	137.132	135.118	14896	CC1(C2CCC(=C)C1C2)C		C10H16	3.1	22
220	Bicyclo[3.1.1]hept-2-ene, 2,6,6-trimethyl-	136.125	137.132	135.118	6654	CC1=CCC2CC1C2(C)C		C10H16	2.8	23
221	Benzenamine, 2-methoxy-5-methyl-	137.084	138.091	136.077	8445	CC1=CC(=C(C=C1)OC)N		C8H11NO	1.7	14
222	Benzoic acid, 4-hydroxy-	138.032	139.039	137.024	3702506	C1=CC(=CC=C1C(=O)[O-])[OH2+]		C7H6O3	2.2	17
223	Benzenamine, 4-nitro-	138.043	139.05	137.036	7475	C1=CC(=CC=C1N)[N+](=O)[O-]		C6H6N2O2	1.4	9
224	Methanol, (phenylmethoxy)-	138.068	139.075	137.061	84520	C1=CC=C(C=C1)COCO		C8H10O2	1.3	22
225	Ethanol, 2-phenoxy-	138.068	139.075	137.061	31236	C1=CC=C(C=C1)OCCO		C8H10O2	1.2	24
226	1,3-Benzenediamine, 4-methoxy-	138.079	139.087	137.072	11976	COC1=C(C=C(C=C1)N)N		C7H10N2O	0.5	6
227	2-Cyclohexen-1-one, 3,5,5-trimethyl-	138.104	139.112	137.097	6544	CC1=CC(=O)CC(C1)(C)C		C9H14O	1.6	17
228	2H-Azepin-2-one, 1-ethenylhexahydro-	139.1	140.107	138.092	75227	C=CN1CCCCCC1=O		C8H13NO	1.1	19
229	Methanol, 1,1',1''-phosphinylidynetris-	140.024	141.031	139.017	70598	C(O)P(=O)(CO)CO		C3H9O4P	-2.4	2
230	Ethanone, 1-(5-methyl-2-thienyl)-	140.03	141.037	139.022	83655	CC1=CC=C(S1)C(=O)C		C7H8OS	2	3
231	1,3,5,7-Tetraazatricyclo[3.3.1.13,7]decane	140.106	141.113	139.099	4101	C1N2CN3CN1CN(C2)C3		C6H12N4	0.3	24
232	5-Heptenal, 2,6-dimethyl-	140.12	141.127	139.113	61016	CC(CCC=C(C)C)C=O		C9H16O	2.5	18
233	1-Decene	140.157	141.164	139.149	13381	CCCCCCCCC=C		C10H20	5.7	17
234	Benzenamine, 4-chloro-2-methyl-	141.035	142.042	140.027	7251	CC1=C(C=CC(=C1)Cl)N		C7H8ClN	1.9	4
235	2-Pyrrolidinone, 1-butyl-	141.115	142.123	140.108	18984	CCCCN1CCCC1=O		C8H15NO	1	21
236	Phenol, 4-chloro-3-methyl-	142.019	143.026	141.011	1732	CC1=C(C=CC(=C1)O)Cl		C7H7ClO	3.1	20
237	Naphthalene, 2-methyl-	142.078	143.086	141.071	7055	CC1=CC2=CC=CC=C2C=C1		C11H10	3.9	13
238	Naphthalene, 1-methyl-	142.078	143.086	141.071	7002	CC1=CC=CC2=CC=CC=C12		C11H10	3.9	11
239	Nonanal	142.136	143.143	141.128	31289	CCCCCCCCC=O		C9H18O	3.3	24
240	4-Heptanone, 2,6-dimethyl-	142.136	143.143	141.128	7958	CC(C)CC(=O)CC(C)C		C9H18O	2.5	24
241	Naphthalen-2-amine	143.073	144.081	142.066	7057	C1=CC=C2C=C(C=CC2=C1)N		C10H9N	2.3	11
242	1H,3H,5H-Oxazolo[3,4-c]oxazole, 7a-ethyldihydro-	143.095	144.102	142.087	82190	CCC12COCN1COC2		C7H13NO2	0.5	20
243	3-Heptanone, 5-methyl-, oxime	143.131	144.138	142.124	90787	CCC(C)CC(=NO)CC		C8H17NO	2.5	19
244	2-Naphthalenol	144.058	145.065	143.05	8663	C1=CC=C2C=C(C=CC2=C1)O		C10H8O	2.7	15
245	Hexanoic acid, 2-ethyl-	144.115	145.122	143.108	8697	CCCCC(CC)C(=O)O		C8H16O2	2.6	24
246	Octanoic acid	144.115	145.122	143.108	379	CCCCCCCC(=O)O		C8H16O2	3	25
247	1-Nonanol	144.151	145.159	143.144	8914	CCCCCCCCCO		C9H20O	4.3	19
248	2-Thiazolamine, 5-nitro-	144.995	146.002	143.987	8486	C1=C(SC(=N1)N)[N+](=O)[O-]		C3H3N3O2S	0.8	2
249	8-Quinolinol	145.053	146.06	144.045	1923	C1=CC2=C(C(=C1)O)N=CC=C2		C9H7NO	2	16
250	1H-Isoindol-3-amine, 1-imino-	145.064	146.071	144.057	18980	C1=CC=C2C(=C1)C(=NC2=N)N		C8H7N3	0.5	4
251	1H,3H,5H-Oxazolo[3,4-c]oxazole-7a(7H)-methanol	145.074	146.081	144.067	62612	C1C2(COCN2CO1)CO		C6H11NO3	-1.1	7
252	Propane, 1,2,3-trichloro-	145.946	146.953	144.938	7285	C(C(CCl)Cl)Cl		C3H5Cl3	1.8	10
253	Benzene, 1,3-dichloro-	145.969	146.976	144.962	10943	C1=CC(=CC(=C1)Cl)Cl		C6H4Cl2	3.5	12
254	Benzene, 1,2-dichloro-	145.969	146.976	144.962	7239	C1=CC=C(C(=C1)Cl)Cl		C6H4Cl2	3.4	19
255	Benzene, 1,4-dichloro-	145.969	146.976	144.962	4685	C1=CC(=CC=C1Cl)Cl		C6H4Cl2	3.4	16
256	2H-1-Benzopyran-2-one	146.037	147.044	145.03	323	C1=CC=C2C(=C1)C=CC(=O)O2		C9H6O2	1.4	24
257	Hexanedioic acid	146.058	147.065	145.051	196	C(CCC(=O)O)CC(=O)O		C6H10O4	0.1	25
258	2-Imidazolidinone, 4,5-dihydroxy-1,3-dimethyl-	146.069	147.076	145.062	73539	CN1C(C(N(C1=O)C)O)O		C5H10N2O3	-1.5	17
259	L-Glutamine	146.069	147.076	145.062	5961	C(CC(=O)N)C(C(=O)O)N		C5H10N2O3	-3.1	17
260	Benzofuran, 4,7-dimethyl-	146.073	147.08	145.066	33109	CC1=C2C=COC2=C(C=C1)C		C10H10O	3.1	2
261	1,3-Pentanediol, 2,2,4-trimethyl-	146.131	147.138	145.123	8946	CC(C)C(C(C)(C)CO)O		C8H18O2	1.4	17
262	Ethanol, 2-(hexyloxy)-	146.131	147.138	145.123	8170	CCCCCCOCCO		C8H18O2	1.9	24
263	1,3-Hexanediol, 2-ethyl-	146.131	147.138	145.123	7211	CCCC(C(CC)CO)O		C8H18O2	1.3	20
264	L-Glutamic acid	147.053	148.06	146.046	23327	C(CC(=O)O)C(C(=O)O)N		C5H9NO4	-3.7	21
265	1,3-Isobenzofurandione	148.016	149.023	147.009	6811	C1=CC=C2C(=C1)C(=O)OC2=O		C8H4O3	1.3	23
266	Butane, 1,1,1,3,3-pentafluoro-	148.031	149.038	147.024	67884	CC(CC(F)(F)F)(F)F		C4H5F5	2.7	18
267	2H-1-Benzopyran-2-one, 3,4-dihydro-	148.052	149.06	147.045	660	C1CC(=O)OC2=CC=CC=C21		C9H8O2	1.6	17
268	Silane, ethenyltrimethoxy-	148.056	149.063	147.048	76004	CO[Si](C=C)(OC)OC		C5H12O3Si	NA	24
269	2-Butanone, 4-phenyl-	148.089	149.096	147.082	17355	CC(=O)CCC1=CC=CC=C1		C10H12O	1.8	17
270	1-Propanol, 2-(2-methoxypropoxy)-	148.11	149.117	147.103	22833331	CCC(O)OCCCOC		C7H16O3	0.7	25
271	Benzene, 1-(1,1-dimethylethyl)-4-methyl-	148.125	149.132	147.118	7390	CC1=CC=C(C=C1)C(C)(C)C		C11H16	4.5	11
272	3(2H)-Isothiazolone, 5-chloro-2-methyl-	148.97	149.977	147.963	33344	CN1C(=O)C=C(S1)Cl		C4H4ClNOS	0.9	25
273	Benzothiazole, 2-methyl-	149.03	150.037	148.023	8446	CC1=NC2=CC=CC=C2S1		C8H7NS	3	3
274	Benzene, (isothiocyanatomethyl)-	149.03	150.037	148.023	2346	C1=CC=C(C=C1)CN=C=S		C8H7NS	3.2	3
275	L-methionine	149.051	NA	NA	6137	CSCCC(C(=O)O)N		C5H11NO2S	-1.9	18
276	Ethanol, 2,2',2''-nitrilotris-	149.105	150.112	148.098	7618	C(CO)N(CCO)CCO		C6H15NO3	-1	25
277	2,6-Octadienenitrile, 3,7-dimethyl-	149.12	150.128	148.113	21768	CC(=CCCC(=CC#N)C)C		C10H15N	3.3	19
278	Benzenamine, N,N-diethyl-	149.12	150.128	148.113	7061	CCN(CC)C1=CC=CC=C1		C10H15N	3.3	20
279	1,3-Benzodioxole-5-carboxaldehyde	150.032	151.039	149.024	8438	C1OC2=C(O1)C=C(C=C2)C=O		C8H6O3	1.1	19
280	Ethanone, 1-(2-hydroxy-5-methylphenyl)-	150.068	151.075	149.061	15068	CC1=CC(=C(C=C1)O)C(=O)C		C9H10O2	2.3	3
281	Ethanone, 1-(4-methoxyphenyl)-	150.068	151.075	149.061	7476	CC(=O)C1=CC=C(C=C1)OC		C9H10O2	1.7	18
282	Ethanol, 2,2'-[1,2-ethanediylbis(oxy)]bis-	150.089	151.096	149.082	8172	C(COCCOCCO)O		C6H14O4	-1.6	25
283	Phenol, 3-(1,1-dimethylethyl)-	150.104	151.112	149.097	11450	CC(C)(C)C1=CC(=CC=C1)O		C10H14O	3.3	6
284	Phenol, 4-(1,1-dimethylethyl)-	150.104	151.112	149.097	7393	CC(C)(C)C1=CC=C(C=C1)O		C10H14O	3.3	20
285	Phenol, 5-methyl-2-(1-methylethyl)-	150.104	151.112	149.097	6989	CC1=CC(=C(C=C1)C(C)C)O		C10H14O	3.3	20
286	1,2-Benzisothiazol-3(2H)-one	151.009	152.016	150.002	17520	C1=CC=C2C(=C1)C(=O)NS2		C7H5NOS	1.3	25
287	2(3H)-Benzothiazolone	151.009	152.016	150.002	13625	C1=CC=C2C(=C1)NC(=O)S2		C7H5NOS	1.8	6
288	6-Octenenitrile, 3,7-dimethyl-	151.136	152.143	150.129	3033030	CC(CCC=C(C)C)CC#N		C10H17N	3.2	22
289	Methane, tetrachloro-	151.875	152.883	150.868	5943	C(Cl)(Cl)(Cl)Cl		CCl4	2.8	18
290	Ethane, 2,2-dichloro-1,1,1-trifluoro-	151.941	152.948	150.933	9385	C(C(F)(F)F)(Cl)Cl		C2HCl2F3	2.7	12
291	Benzaldehyde, 4-hydroxy-3-methoxy-	152.047	153.055	151.04	1183	COC1=C(C=CC(=C1)C=O)O		C8H8O3	1.2	21
292	Benzenamine, 2-methyl-5-nitro-	152.059	153.066	151.051	7444	CC1=C(C=C(C=C1)[N+](=O)[O-])N		C7H8N2O2	1.9	11
293	Benzenamine, 2-methyl-4-nitro-	152.059	153.066	151.051	7441	CC1=C(C=CC(=C1)[N+](=O)[O-])N		C7H8N2O2	1.1	5
294	Acenaphthylene	152.063	153.07	151.055	9161	C1=CC2=C3C(=C1)C=CC3=CC=C2		C12H8	3.7	14
295	2,6-Octadienal, 3,7-dimethyl-	152.12	153.127	151.113	8843	CC(=CCCC(=CC=O)C)C		C10H16O	3	22
296	Bicyclo[2.2.1]heptan-2-one, 1,7,7-trimethyl-	152.12	NA	NA	2537	CC1(C2CCC1(C(=O)C2)C)C		C10H16O	2.2	21
297	Benzene, 1-chloro-4-isocyanato-	152.998	154.005	151.991	7693	C1=CC(=CC=C1N=C=O)Cl		C7H4ClNO	3.3	6
298	Phenol, 2-amino-4-nitro-	154.038	155.045	153.031	3613389	C1=CC(=C(C=C1[N+](=O)[O-])N)O		C6H6N2O3	1.5	11
299	1,3-Isobenzofurandione, hexahydro-	154.063	155.07	153.056	85689	C1CCC2C(C1)C(=O)OC2=O		C8H10O3	1.2	24
300	1,1'-Biphenyl	154.078	155.086	153.071	7095	C1=CC=C(C=C1)C2=CC=CC=C2		C12H10	4	17
301	Acenaphthylene, 1,2-dihydro-	154.078	155.086	153.071	6734	C1CC2=CC=CC3=C2C1=CC=C3		C12H10	3.9	9
302	Bicyclo[2.2.1]heptan-2-ol, 1,7,7-trimethyl-, (1S,2R,4S)-	154.136	NA	NA	1201518	CC1(C2CCC1(C(C2)O)C)C		C10H18O	2.7	19
303	2,6-Octadien-1-ol, 3,7-dimethyl-, (2Z)-	154.136	NA	NA	643820	CC(=CCCC(=CCO)C)C		C10H18O	2.9	21
304	2,6-Octadien-1-ol, 3,7-dimethyl-, (2E)-	154.136	155.143	153.128	637566	CC(=CCCC(=CCO)C)C		C10H18O	2.9	22
305	Cyclohexanone, 2-(1-methylpropyl)-	154.136	155.143	153.128	61771	CCC(C)C1CCCCC1=O		C10H18O	2.8	18
306	Cyclohexanone, 5-methyl-2-(1-methylethyl)-, (2S,5R)-	154.136	155.143	153.128	26447	CC1CCC(C(=O)C1)C(C)C		C10H18O	2.7	16
307	3-Cyclohexene-1-methanol, alpha,alpha,4-trimethyl-	154.136	155.143	153.128	17100	CC1=CCC(CC1)C(C)(C)O		C10H18O	1.8	23
308	Bicyclo[2.2.1]heptan-2-ol, 1,7,7-trimethyl-, (1R,2S,4R)-rel-	154.136	NA	NA	10049	CC1(C2CCC1(C(C2)O)C)C		C10H18O	2.7	20
309	1,6-Octadien-3-ol, 3,7-dimethyl-	154.136	155.143	153.128	6549	CC(=CCCC(C)(C=C)O)C		C10H18O	2.7	23
310	2-Oxabicyclo[2.2.2]octane, 1,3,3-trimethyl-	154.136	155.143	153.128	2758	CC1(C2CCC(O1)(CC2)C)C		C10H18O	2.5	20
311	L-Histidine	155.069	NA	NA	6274	C1=C(NC=N1)CC(C(=O)O)N		C6H9N3O2	-3.2	20
312	Phenol, 4-chloro-3,5-dimethyl-	156.034	157.041	155.027	2723	CC1=CC(=CC(=C1Cl)C)O		C8H9ClO	2	20
313	Naphthalene, 1,6-dimethyl-	156.094	157.101	155.087	11328	CC1=CC2=CC=CC(=C2C=C1)C		C12H12	4.4	12
314	Cyclohexaneacetic acid, methyl ester	156.115	157.122	155.108	139743	COC(=O)CC1CCCCC1		C9H16O2	2.8	11
315	Cyclohexanol, 5-methyl-2-(1-methylethyl)-, (1R,2S,5R)-	156.151	NA	NA	165675	CC1CCC(C(C1)O)C(C)C		C10H20O	3	23
316	7-Octen-2-ol, 2,6-dimethyl-	156.151	157.159	155.144	29096	CC(CCCC(C)(C)O)C=C		C10H20O	2.9	24
317	6-Octen-1-ol, 3,7-dimethyl-	156.151	157.159	155.144	8842	CC(CCC=C(C)C)CCO		C10H20O	3.2	21
318	Decanal	156.151	157.159	155.144	8175	CCCCCCCCCC=O		C10H20O	3.8	21
319	Cyclohexanol, 4-(1,1-dimethylethyl)-	156.151	157.159	155.144	7391	CC(C)(C)C1CCC(CC1)O		C10H20O	3	18
320	Benzene, 1-chloro-3-nitro-	156.993	158	155.986	8489	C1=CC(=CC(=C1)Cl)[N+](=O)[O-]		C6H4ClNO2	2.5	4
321	2,4,5,6(1H,3H)-Pyrimidinetetrone, 5-oxime	157.012	158.02	156.005	6399005	C1(=NO)C(=O)NC(=O)NC1=O		C4H3N3O4	-0.2	2
322	Naphthalene, 2-methoxy-	158.073	159.08	157.066	7119	COC1=CC2=CC=CC=C2C=C1		C11H10O	3.5	18
323	Benzene, 3-cyclohexen-1-yl-	158.11	NA	NA	21096	C1CC(CC=C1)C2=CC=CC=C2		C12H14	3.7	14
324	Nonanoic acid	158.131	159.138	157.123	8158	CCCCCCCCC(=O)O		C9H18O2	3.5	21
325	1-Butanamine, N-butyl-N-nitroso-	158.142	159.149	157.135	13542	CCCCN(CCCC)N=O		C8H18N2O	2.6	3
326	2-Octanol, 2,6-dimethyl-	158.167	159.174	157.16	86751	CCC(C)CCCC(C)(C)O		C10H22O	3.3	18
327	1-Heptanol, 2-propyl-	158.167	159.174	157.16	24847	CCCCCC(CCC)CO		C10H22O	3.8	19
328	1-Decanol	158.167	159.174	157.16	8174	CCCCCCCCCCO		C10H22O	4.6	24
329	3-Octanol, 3,7-dimethyl-	158.167	159.174	157.16	6548	CCC(C)(CCCC(C)C)O		C10H22O	3.3	20
330	Benzene, 1,3-dichloro-5-methyl-	159.985	160.992	158.977	32834	CC1=CC(=CC(=C1)Cl)Cl		C7H6Cl2	3.5	3
331	Benzene, 1,4-dichloro-2-methyl-	159.985	160.992	158.977	29572	CC1=C(C=CC(=C1)Cl)Cl		C7H6Cl2	4.1	3
332	Benzene, 1,3-dichloro-2-methyl-	159.985	160.992	158.977	8368	CC1=C(C=CC=C1Cl)Cl		C7H6Cl2	4.3	5
333	Benzene, 1,2-dichloro-4-methyl-	159.985	160.992	158.977	7256	CC1=CC(=C(C=C1)Cl)Cl		C7H6Cl2	4	2
334	1,5-Naphthalenediol	160.052	161.06	159.045	6749	C1=CC2=C(C=CC=C2O)C(=C1)O		C10H8O2	1.8	11
335	Carbamic acid, N-(6-aminohexyl)-	160.121	161.128	159.114	8913	C(CCCNC(=O)O)CCN		C7H16N2O2	-2.2	14
336	Butane, 1,1'-[methylenebis(oxy)]bis-	160.146	161.154	159.139	17379	CCCCOCOCCCC		C9H20O2	3.2	19
337	Benzenamine, 3,5-dichloro-	160.98	161.987	159.973	12281	C1=C(C=C(C=C1Cl)Cl)N		C6H5Cl2N	2.9	6
338	Benzenamine, 2,5-dichloro-	160.98	161.987	159.973	7262	C1=CC(=C(C=C1Cl)N)Cl		C6H5Cl2N	2.9	8
339	Propanenitrile, 3-(phenylmethoxy)-	161.084	162.091	160.077	80620	C1=CC=C(C=C1)COCCC#N		C10H11NO	1.3	4
340	Phenol, 3,5-dichloro-	161.964	162.971	160.957	11571	C1=C(C=C(C=C1Cl)Cl)O		C6H4Cl2O	3.6	2
341	Phenol, 2,4-dichloro-	161.964	162.971	160.957	8449	C1=CC(=C(C=C1Cl)Cl)O		C6H4Cl2O	3.1	6
342	Phenol, 3,4-dichloro-	161.964	162.971	160.957	7258	C1=CC(=C(C=C1O)Cl)Cl		C6H4Cl2O	3.3	2
343	Phenol, 2,6-dichloro-	161.964	162.971	160.957	6899	C1=CC(=C(C(=C1)Cl)O)Cl		C6H4Cl2O	2.7	2
344	Phenol, 2,5-dichloro-	161.964	162.971	160.957	66	C1=CC(=C(C=C1Cl)O)Cl		C6H4Cl2O	3.1	5
345	Aluminum, bis(acetato-O)hydroxy-	162.011	NA	NA	10197832	CC(=O)[O-].CC(=O)[O-].[OH-].[Al+3]		2C2H4O2.Al.H2O	NA	15
346	2H-1,3,5-Thiadiazine-2-thione, tetrahydro-3,5-dimethyl-	162.029	163.036	161.021	10788	CN1CN(C(=S)SC1)C		C5H10N2S2	1.3	19
347	Ethanol, 2,2'-oxybis-, 1,1'-diformate	162.053	163.06	161.046	346287	C(COC=O)OCCOC=O		C6H10O5	-0.1	14
348	Ethanone, 1,1'-(1,4-phenylene)bis-	162.068	163.075	161.061	13888	CC(=O)C1=CC=C(C=C1)C(=O)C		C10H10O2	1.3	3
349	1,3-Benzodioxole, 5-(2-propen-1-yl)-	162.068	163.075	161.061	5144	C=CCC1=CC2=C(C=C1)OCO2		C10H10O2	3	15
350	Disiloxane, 1,1,1,3,3,3-hexamethyl-	162.09	163.097	161.082	24764	C[Si](C)(C)O[Si](C)(C)C		C6H18OSi2	NA	23
351	Pyridine, 3-(1-methyl-2-pyrrolidinyl)-, (S)-	162.116	163.123	161.108	89594	CN1CCCC1C2=CN=CC=C2		C10H14N2	1.2	19
352	Propanol, (2-ethoxymethylethoxy)-	162.126	NA	NA	57357911	CCC(O)OCCCOCC		C8H18O3	1	20
353	Ethanol, 2-[2-(2-methylpropoxy)ethoxy]-	162.126	163.133	161.118	29331	CC(C)COCCOCCO		C8H18O3	0.6	3
354	Ethane, 1,1'-oxybis[2-ethoxy-	162.126	163.133	161.118	8179	CCOCCOCCOCC		C8H18O3	0.4	16
355	Ethanol, 2-(2-butoxyethoxy)-	162.126	163.133	161.118	8177	CCCCOCCOCCO		C8H18O3	0.6	25
356	Ethanol, 2-[2-(3-aminopropoxy)ethoxy]-	163.121	164.128	162.114	66985	C(CN)COCCOCCO		C7H17NO3	-1.3	16
357	Benzenamine, N,N-diethyl-3-methyl-	163.136	164.143	162.129	66679	CCN(CC)C1=CC=CC(=C1)C		C11H17N	3.5	2
358	Ethene, 1,1,2,2-tetrachloro-	163.875	164.883	162.868	31373	C(=C(Cl)Cl)(Cl)Cl		C2Cl4	3.4	22
359	2-Butanone, 4-(4-hydroxyphenyl)-	164.084	165.091	163.076	21648	CC(=O)CCC1=CC=C(C=C1)O		C10H12O2	1.5	19
360	Oxirane, 2-[(2-methylphenoxy)methyl]-	164.084	165.091	163.076	16640	CC1=CC=CC=C1OCC2CO2		C10H12O2	2.4	22
361	Phenol, 2-methoxy-4-(1-propen-1-yl)-	164.084	165.091	163.076	7338	CC=CC1=CC(=C(C=C1)O)OC		C10H12O2	2.6	20
362	Propanenitrile, 2,2'-(1,2-diazenediyl)bis[2-methyl-	164.106	165.113	163.099	6547	CC(C)(C#N)N=NC(C)(C)C#N		C8H12N4	1.3	20
363	Phenol, 4-(1,1-dimethylpropyl)-	164.12	165.127	163.113	6643	CCC(C)(C)C1=CC=C(C=C1)O		C11H16O	3.9	19
364	L-Phenylalanine	165.079	NA	NA	6140	C1=CC=C(C=C1)CC(C(=O)O)N		C9H11NO2	-1.5	20
365	Ethane, 1,1,1,2-tetrachloro-	165.891	166.898	164.884	12418	C(C(Cl)(Cl)Cl)Cl		C2H2Cl4	2.7	8
366	Ethane, 1,1,2,2-tetrachloro-	165.891	166.898	164.884	6591	C(C(Cl)Cl)(Cl)Cl		C2H2Cl4	2.4	10
367	1,4-Benzenedicarboxylic acid	166.027	167.034	165.019	22416364	[H+].[H+].C1=CC(=CC=C1C(=O)[O-])C(=O)[O-]		C8H6O4	NA	19
368	1,3-Benzenedicarboxylic acid	166.027	167.034	165.019	8496	C1=CC(=CC(=C1)C(=O)O)C(=O)O		C8H6O4	1.7	24
369	1,2-Benzenedicarboxylic acid	166.027	167.034	165.019	1017	C1=CC=C(C(=C1)C(=O)O)C(=O)O		C8H6O4	0.7	16
370	9H-Fluorene	166.078	167.086	165.071	6853	C1C2=CC=CC=C2C3=CC=CC=C31		C13H10	4.2	8
371	Benzene, (2,2-dimethoxyethyl)-	166.099	167.107	165.092	60995	COC(CC1=CC=CC=C1)OC		C10H14O2	2.1	20
372	2(3H)-Benzothiazolethione	166.986	167.994	165.979	697993	C1=CC=C2C(=C1)NC(=S)S2		C7H5NS2	2.4	22
373	Benzoic acid, 4-nitro-	167.022	168.029	166.015	6108	C1=CC(=CC=C1C(=O)O)[N+](=O)[O-]		C7H5NO4	1.9	11
374	2-Pyrrolidinone, 1-cyclohexyl-	167.131	168.138	166.124	81278	C1CCC(CC1)N2CCCC2=O		C10H17NO	1.6	19
375	2H-Pyran-2,4(3H)-dione, 3-acetyl-6-methyl-	168.042	169.05	167.035	122903	CC1=CC(=O)C(C(=O)O1)C(=O)C		C8H8O4	0.3	22
376	Benzenamine, 2-methoxy-5-nitro-	168.053	169.061	167.046	7447	COC1=C(C=C(C=C1)[N+](=O)[O-])N		C7H8N2O3	1.5	4
377	Benzenamine, 2-methoxy-4-nitro-	168.053	169.061	167.046	7337	COC1=C(C=CC(=C1)[N+](=O)[O-])N		C7H8N2O3	1.5	12
378	1,3-Isobenzofurandione, hexahydro-5-methyl-	168.079	169.086	167.071	86876	CC1CCC2C(C1)C(=O)OC2=O		C9H12O3	1.4	17
379	Hexane, 1,6-diisocyanato-	168.09	169.097	167.083	13192	C(CCCN=C=O)CCN=C=O		C8H12N2O2	3.2	23
380	1,1'-Biphenyl, 4-methyl-	168.094	169.101	167.087	12566	CC1=CC=C(C=C1)C2=CC=CC=C2		C13H12	4.6	4
381	Cyclohexene, 4-(1-methoxy-1-methylethyl)-1-methyl-	168.151	169.159	167.144	85755	CC1=CCC(CC1)C(C)(C)OC		C11H20O	2.4	8
382	9-Undecenal	168.151	NA	NA	61097	CC=CCCCCCCCC=O		C11H20O	3.5	17
383	10-Undecenal	168.151	169.159	167.144	8187	C=CCCCCCCCCC=O		C11H20O	3.8	18
384	Cyclododecane	168.188	169.195	167.181	9268	C1CCCCCCCCCCC1		C12H24	6.7	8
385	1-Dodecene	168.188	169.195	167.181	8183	CCCCCCCCCCC=C		C12H24	6.8	21
386	Benzenamine, N-phenyl-	169.089	170.096	168.082	11487	C1=CC=C(C=C1)NC2=CC=CC=C2		C12H11N	3.5	23
387	[1,1'-Biphenyl]-4-amine	169.089	170.096	168.082	7102	C1=CC=C(C=C1)C2=CC=C(C=C2)N		C12H11N	2.9	13
388	[1,1'-Biphenyl]-2-amine	169.089	170.096	168.082	7015	C1=CC=C(C=C1)C2=CC=CC=C2N		C12H11N	2.8	7
389	2-Propenamide, N-(1,1-dimethyl-3-oxobutyl)-	169.11	170.118	168.103	17888	CC(=O)CC(C)(C)NC(=O)C=C		C9H15NO2	0.4	18
390	Benzene, 1,1'-oxybis-	170.073	171.08	169.066	7583	C1=CC=C(C=C1)OC2=CC=CC=C2		C12H10O	4.2	23
391	[1,1'-Biphenyl]-2-ol	170.073	171.08	169.066	7017	C1=CC=C(C=C1)C2=CC=CC=C2O		C12H10O	3.1	20
392	1H-Imidazolium, 3-ethyl-1-methyl-, acetate (1:1)	170.106	112.1	110.085	11658353	CCN1C=C[N+](=C1)C.CC(=O)[O-]		C6H11N2.C2H4O2	NA	2
393	Naphthalene, 1,6,7-trimethyl-	170.11	171.117	169.102	16732	CC1=C2C=C(C(=CC2=CC=C1)C)C		C13H14	4.8	2
394	2H-Pyran-2-one, tetrahydro-6-pentyl-	170.131	171.138	169.123	12810	CCCCCC1CCCC(=O)O1		C10H18O2	2.5	17
395	Undecanal	170.167	171.174	169.16	8186	CCCCCCCCCCC=O		C11H22O	4.3	20
396	2-Undecanone	170.167	171.174	169.16	8163	CCCCCCCCCC(=O)C		C11H22O	4.1	19
397	Cyclohexanemethanamine, 5-amino-1,3,3-trimethyl-	170.178	171.186	169.171	17857	CC1(CC(CC(C1)(C)CN)N)C		C10H22N2	1.1	23
398	Heptane, 2,2,4,6,6-pentamethyl-	170.203	171.211	169.196	26058	CC(CC(C)(C)C)CC(C)(C)C		C12H26	5.6	21
399	Benzenesulfonamide, 4-methyl-	171.035	172.043	170.028	56635390	CC1=CC=C(C=C1)S(=N)(=O)O		C7H9NO2S	3	19
400	2-Pentenenitrile, 3-methyl-5-phenyl-, (E)-	171.105	172.112	170.098	1585264	CC(=CC#N)CCC1=CC=CC=C1		C12H13N	3.3	17
401	Benzenamine, 5-chloro-2-nitro-	172.004	173.011	170.997	74218	C1=CC(=C(C=C1Cl)N)[N+](=O)[O-]		C6H5ClN2O2	2.7	2
402	Benzenamine, 2-chloro-4-nitro-	172.004	173.011	170.997	8492	C1=CC(=C(C=C1[N+](=O)[O-])Cl)N		C6H5ClN2O2	2.1	7
403	Benzenesulfonic acid, 4-methyl-	172.019	173.027	171.012	6101	CC1=CC=C(C=C1)S(=O)(=O)O		C7H8O3S	1.7	24
404	2-Naphthalenecarboxylic acid	172.052	173.06	171.045	7123	C1=CC=C2C=C(C=CC2=C1)C(=O)O		C11H8O2	3.3	2
405	1-Piperidinyloxy, 4-hydroxy-2,2,6,6-tetramethyl-	172.134	173.141	171.126	137994	CC1(CC(CC(N1[O])(C)C)O)C		C9H18NO2	0.9	21
406	Octanal, 7-hydroxy-3,7-dimethyl-	172.146	173.154	171.139	7888	CC(CCCC(C)(C)O)CC=O		C10H20O2	1.6	20
407	Decanoic acid	172.146	173.154	171.139	2969	CCCCCCCCCC(=O)O		C10H20O2	4.1	24
408	1-Undecanol	172.183	173.19	171.175	8184	CCCCCCCCCCCO		C11H24O	4.6	17
409	Aziridine, 1,1',1''-phosphinylidynetris-	173.072	174.079	172.065	11016	C1CN1P(=O)(N2CC2)N3CC3		C6H12N3OP	-0.6	3
410	Benzenesulfonic acid, 4-hydroxy-	173.999	175.006	172.991	4765	C1=CC(=CC=C1O)S(=O)(=O)O		C6H6O4S	0.2	17
411	Benzene, 2,4-diisocyanato-1-methyl-	174.043	175.05	173.036	11443	CC1=C(C=C(C=C1)N=C=O)N=C=O		C9H6N2O2	3.9	20
412	Benzene, 1,3-diisocyanato-2-methyl-	174.043	175.05	173.036	7040	CC1=C(C=CC=C1N=C=O)N=C=O		C9H6N2O2	3.9	24
413	Ethanol, 2,2'-[2-butyne-1,4-diylbis(oxy)]bis-	174.089	175.096	173.082	62411	C(COCC#CCOCCO)O		C8H14O4	-1.4	4
414	Hexanedioic acid, 1,6-dihydrazide	174.112	175.119	173.104	66117	C(CCC(=O)NN)CC(=O)NN		C6H14N4O2	-2.1	20
415	L-Arginine	174.112	NA	NA	6322	C(CC(C(=O)O)N)CN=C(N)N		C6H14N4O2	-4.2	21
416	Propanoic acid, 3-(2-ethylbutoxy)-	174.126	175.133	173.118	61493	CCC(CC)COCCC(=O)O		C9H18O3	1.6	2
417	1H-Isoindole-1,3(2H)-dione, N-ethyl-	175.063	176.071	174.056	21120	CCN1C(=O)C2=CC=CC=C2C1=O		C10H9NO2	1.9	10
418	Methanol, (1H,3H,5H-oxazolo[3,4-c]oxazol-7a(7H)-ylmethoxy)-	175.084	176.092	174.077	62120	C1C2(COCN2CO1)COCO		C7H13NO4	-1.1	8
419	1,4-Benzenediamine, 2,6-dichloro-	175.991	176.998	174.984	11860	C1=C(C=C(C(=C1Cl)N)Cl)N		C6H6Cl2N2	2.4	4
420	D-erythro-Hex-2-enonic acid, .gamma.-lactone	176.032	NA	NA	54675810	C(C(C1C(=C(C(=O)O1)O)O)O)O		C6H8O6	-1.6	22
421	L-Ascorbic acid	176.032	177.039	175.025	54670067	C(C(C1C(=C(C(=O)O1)O)O)O)O		C6H8O6	-1.6	21
422	Indeno[1,2-d]-1,3-dioxin, 4,4a,5,9b-tetrahydro-	176.084	177.091	175.076	87453	C1C2COCOC2C3=CC=CC=C31		C11H12O2	1.6	18
423	2-Propanol, 1-(1-methyl-2-propoxyethoxy)-	176.141	177.149	175.134	121752	CCCOCC(C)OCC(C)O		C9H20O3	1	24
424	D-Gluconic acid, .delta.-lactone	178.048	179.055	177.04	736	C(C1C(C(C(C(=O)O1)O)O)O)O		C6H10O6	-2	20
425	2-Imidazolidinone, 4,5-dihydroxy-1,3-bis(hydroxymethyl)-	178.059	179.066	177.052	15824	C(N1C(C(N(C1=O)CO)O)O)O		C5H10N2O5	-1.6	18
426	Anthracene	178.078	179.086	177.071	8418	C1=CC=C2C=C3C=CC=CC3=CC2=C1		C14H10	4.4	12
427	Phenanthrene	178.078	179.086	177.071	995	C1=CC=C2C(=C1)C=CC3=CC=CC=C32		C14H10	4.5	12
428	Benzenepropanal, 4-methoxy-.alpha.-methyl-	178.099	179.107	177.092	64813	CC(CC1=CC=C(C=C1)OC)C=O		C11H14O2	2.2	19
429	3-Pyridinecarboxamide, N,N-diethyl-	178.111	179.118	177.103	5497	CCN(CC)C(=O)C1=CN=CC=C1		C10H14N2O	0.3	3
430	2,5,8,11-Tetraoxadodecane	178.121	179.128	177.113	8189	COCCOCCOCCOC		C8H18O4	-0.5	11
431	Benzenepentanol, .gamma.-methyl-	178.136	179.143	177.128	108312	CC(CCC1=CC=CC=C1)CCO		C12H18O	3.2	20
432	1,4-Benzenediamine, N4,N4-diethyl-2-methyl-	178.147	179.154	177.14	67364	CCN(CC)C1=CC(=C(C=C1)N)C		C11H18N2	2.1	3
433	Acridine	179.073	180.081	178.066	9215	C1=CC=C2C(=C1)C=C3C=CC=CC3=N2		C13H9N	3.4	3
434	1-Propanamine, 3-(trimethoxysilyl)-	179.098	180.105	178.09	83756	CO[Si](CCCN)(OC)OC		C6H17NO3Si	NA	23
435	Phosphoric triamide, N,N,N',N',N'',N''-hexamethyl-	179.119	180.126	178.111	12679	CN(C)P(=O)(N(C)C)N(C)C		C6H18N3OP	0.3	3
436	Benzene, 1,3,5-trichloro-	179.93	180.937	178.923	7950	C1=C(C=C(C=C1Cl)Cl)Cl		C6H3Cl3	4.2	3
437	Benzene, 1,2,3-trichloro-	179.93	180.937	178.923	6895	C1=CC(=C(C(=C1)Cl)Cl)Cl		C6H3Cl3	4.1	9
438	Benzene, 1,2,4-trichloro-	179.93	180.937	178.923	13	C1=CC(=C(C=C1Cl)Cl)Cl		C6H3Cl3	4	9
439	Benzene, 1-chloro-4-(trifluoromethyl)-	179.995	181.003	178.988	7394	C1=CC(=CC=C1C(F)(F)F)Cl		C7H4ClF3	3.8	19
440	.alpha.-D-Glucopyranose	180.063	NA	NA	79025	C(C1C(C(C(C(O1)O)O)O)O)O		C6H12O6	-2.6	16
441	D-Glucose	180.063	181.071	179.056	5793	C(C1C(C(C(C(O1)O)O)O)O)O		C6H12O6	-2.6	18
442	Cyclohexanamine, N-cyclohexyl-	181.183	182.19	180.176	7582	C1CCC(CC1)NC2CCCCC2		C12H23N	3.4	22
443	Benzene, 1-methyl-2,4-dinitro-	182.033	183.04	181.025	8461	CC1=C(C=C(C=C1)[N+](=O)[O-])[N+](=O)[O-]		C7H6N2O4	2	13
444	Methanone, diphenyl-	182.073	183.08	181.066	3102	C1=CC=C(C=C1)C(=O)C2=CC=CC=C2		C13H10O	3.4	20
445	D-Glucitol	182.079	NA	NA	5780	C(C(C(C(C(CO)O)O)O)O)O		C6H14O6	-3.1	24
446	Diazene, 1,2-diphenyl-	182.084	183.092	181.077	2272	C1=CC=C(C=C1)N=NC2=CC=CC=C2		C12H10N2	3.8	4
447	Benzene, (trimethoxymethyl)-	182.094	183.102	181.087	69720	COC(C1=CC=CC=C1)(OC)OC		C10H14O3	2.3	2
448	Ethanol, 2-(2-phenoxyethoxy)-	182.094	183.102	181.087	7715	C1=CC=C(C=C1)OCCOCCO		C10H14O3	1	21
449	1,2-Benzisothiazol-3(2H)-one, 1,1-dioxide	182.999	184.006	181.992	5143	C1=CC=C2C(=C1)C(=O)NS2(=O)=O		C7H5NO3S	0.9	20
450	3H,12H-[1,4]Benzothiazino[3,2-b]phenothiazin-3-one, 2,10-dinitro-	184.012	185.019	183.005	1493	C1=CC(=C(C=C1[N+](=O)[O-])[N+](=O)[O-])O		C18H8N4O5S2	1.7	18
451	Phenol, 2,4-dinitro-	184.012	185.019	183.005	1493	C1=CC(=C(C=C1[N+](=O)[O-])[N+](=O)[O-])O		C6H4N2O5	1.7	14
452	1,4-Benzenediamine, N1-phenyl-	184.1	185.107	183.093	7564	C1=CC=C(C=C1)NC2=CC=C(C=C2)N		C12H12N2	2.5	16
453	[1,1'-Biphenyl]-4,4'-diamine	184.1	185.107	183.093	7111	C1=CC(=CC=C1C2=CC=C(C=C2)N)N		C12H12N2	1.3	11
454	2(3H)-Furanone, 5-heptyldihydro-	184.146	185.154	183.139	7714	CCCCCCCC1CCC(=O)O1		C11H20O2	3.3	22
455	Undecanal, 2-methyl-	184.183	185.19	183.175	61031	CCCCCCCCCC(C)C=O		C12H24O	4.9	21
456	Dodecanal	184.183	185.19	183.175	8194	CCCCCCCCCCCC=O		C12H24O	4.9	21
457	1-Decanamine, N,N-dimethyl-	185.214	186.222	184.207	70711	CCCCCCCCCCN(C)C		C12H27N	5.3	18
458	1-Dodecanamine	185.214	186.222	184.207	13583	CCCCCCCCCCCCN		C12H27N	5.3	20
459	1-Butanamine, N,N-dibutyl-	185.214	186.222	184.207	7622	CCCCN(CCCC)CCCC		C12H27N	4	20
460	Ethane, 1,2-dibromo-	185.868	186.875	184.861	7839	C(CBr)Br		C2H4Br2	2	18
461	Ethane, 1,1,2-trichloro-1,2,2-trifluoro-	185.902	186.909	184.894	6428	C(C(F)(Cl)Cl)(F)(F)Cl		C2Cl3F3	3.2	12
462	Benzenesulfonic acid, 4-methyl-, hydrazide	186.046	187.054	185.039	15303	CC1=CC=C(C=C1)S(=O)(=O)NN		C7H10N2O2S	0.2	12
463	Disiloxane, 1,3-diethenyl-1,1,3,3-tetramethyl-	186.09	187.097	185.082	75819	C[Si](C)(C=C)O[Si](C)(C)C=C		C8H18OSi2	NA	20
464	4,4'-Bipyridinium, 1,1'-dimethyl-	186.116	187.123	185.108	15939	C[N+]1=CC=C(C=C1)C2=CC=[N+](C=C2)C		C12H14N2	1.7	4
465	1-Octanol, 2-butyl-	186.198	187.206	185.191	19800	CCCCCCC(CCCC)CO		C12H26O	4.8	20
466	Hexane, 1,1'-oxybis-	186.198	187.206	185.191	8198	CCCCCCOCCCCCC		C12H26O	4.7	6
467	1-Dodecanol	186.198	187.206	185.191	8193	CCCCCCCCCCCCO		C12H26O	5.1	22
468	Benzenesulfonic acid, 5-amino-2-methyl-	187.03	188.038	186.023	67054	CC1=C(C=C(C=C1)N)S(=O)(=O)O		C7H9NO3S	0.4	6
469	Benzenesulfonic acid, 2-amino-5-methyl-	187.03	188.038	186.023	6934	CC1=CC(=C(C=C1)N)S(=O)(=O)O		C7H9NO3S	0.9	12
470	Benzenamine, 5-chloro-2,4-dimethoxy-	187.04	188.047	186.033	66807	COC1=CC(=C(C=C1N)Cl)OC		C8H10ClNO2	1.8	3
471	2-Propenoic acid, 2,2,3,3,4,4,5,5,6,6,7,7,8,8,8-pentadecafluorooctyl ester...	187.987	188.995	186.98	6432	C(C(F)(F)F)(C(F)(F)F)(F)F		C11H5F15O2	3.1	11
472	Benzenesulfonic acid, 2,4-diamino-	188.026	189.033	187.018	66623	C1=CC(=C(C=C1N)N)S(=O)(=O)O		C6H8N2O3S	-1	3
473	2-Naphthalenecarboxylic acid, 3-hydroxy-	188.047	189.055	187.04	7104	C1=CC=C2C=C(C(=CC2=C1)C(=O)O)O		C11H8O3	2.9	11
474	.beta.-D-Ribofuranoside, methyl 5-deoxy-2,3-O-(1-methylethylidene)-	188.105	189.112	187.098	90028	CC1C2C(C(O1)OC)OC(O2)(C)C		C9H16O4	0.6	13
475	Nonanedioic acid	188.105	189.112	187.098	2266	C(CCCC(=O)O)CCCC(=O)O		C9H16O4	1.6	20
476	Thiourea, N,N'-dibutyl-	188.135	189.142	187.127	2723622	CCCCNC(=S)NCCCC		C9H20N2S	2.8	17
477	1H-Isoindole-1,3(2H)-dione, 2-propyl-	189.079	190.086	188.072	79215	CCCN1C(=O)C2=CC=CC=C2C1=O		C11H11NO2	2.4	10
478	1H-Isoindole-1,3(2H)-dione, 2-(1-methylethyl)-	189.079	190.086	188.072	67535	CC(C)N1C(=O)C2=CC=CC=C2C1=O		C11H11NO2	2.1	4
479	Propanal, 2-methyl-2-(methylthio)-, O-[(methylamino)carbonyl]oxime	190.078	191.085	189.07	2086	CC(C)(C=NOC(=O)NC)SC		C7H14N2O2S	1.1	5
480	5-Pyrimidinecarbonitrile, 4,6-diamino-2-(cyclopropylamino)-	190.097	191.104	189.089	3081364	C1CC1NC2=NC(=C(C(=N2)N)C#N)N		C8H10N6	0.6	3
481	Silane, ethenyltriethoxy-	190.103	191.11	189.095	6516	CCO[Si](C=C)(OCC)OCC		C8H18O3Si	NA	24
482	Benzenepropanal, .alpha.-methyl-4-(1-methylethyl)-	190.136	191.143	189.129	517827	CC(C)C1=CC=C(C=C1)CC(C)C=O		C13H18O	3.3	21
483	Benzenepropanal, .beta.-methyl-3-(1-methylethyl)-	190.136	191.143	189.128	86209	CC(C)C1=CC(=CC=C1)C(C)CC=O		C13H18O	3.1	19
484	Benzenepropanal, 4-(1,1-dimethylethyl)-	190.136	191.143	189.128	64832	CC(C)(C)C1=CC=C(C=C1)CCC=O		C13H18O	3.3	19
485	2-Propanol, 1-(2-butoxy-1-methylethoxy)-	190.157	191.164	189.15	24752	CCCCOCC(C)OCC(C)O		C10H22O3	1.4	25
486	Ethanol, 2-[2-(hexyloxy)ethoxy]-	190.157	191.164	189.15	8199	CCCCCCOCCOCCO		C10H22O3	1.7	24
487	Benzene, 1,4-dichloro-2-nitro-	190.954	191.961	189.947	6977	C1=CC(=C(C=C1Cl)[N+](=O)[O-])Cl		C6H3Cl2NO2	2.9	3
488	Glycine, N,N-bis(carboxymethyl)-	191.043	192.05	190.036	8758	C(C(=O)O)N(CC(=O)O)CC(=O)O		C6H9NO6	-3.2	20
489	Benzamide, 4-formyl-N-(1-methylethyl)-	191.095	192.102	190.087	83270	CC(C)NC(=O)C1=CC=C(C=C1)C=O		C11H13NO2	1.5	2
490	Imidodicarbonimidic diamide, N-(2-methylphenyl)-	191.117	192.124	190.11	7155	CC1=CC=CC=C1N=C(N)N=C(N)N		C9H13N5	0.3	20
491	1-Propanamine, 3-(diethoxymethylsilyl)-	191.134	192.141	190.127	18511	CCO[Si](C)(CCCN)OCC		C8H21NO2Si	NA	11
492	2-Propanol, 1,1',1''-nitrilotris-	191.152	192.159	190.145	24730	CC(CN(CC(C)O)CC(C)O)O		C9H21NO3	-0.5	22
493	1,2,3-Propanetricarboxylic acid, 2-hydroxy-	192.027	193.034	191.02	311	C(C(=O)O)C(CC(=O)O)(C(=O)O)O		C6H8O7	-1.7	25
494	1-Propanol, 2-[2-(2-hydroxypropoxy)propoxy]-	192.136	NA	NA	32611	CC(CO)OCC(C)OCC(C)O		C9H20O4	-0.4	22
495	Butanenitrile, 2,2'-(1,2-diazenediyl)bis[2-methyl-	192.137	193.145	191.13	93079	CCC(C)(C#N)N=NC(C)(CC)C#N		C10H16N4	2.4	18
496	2-Buten-1-one, 1-[(1R,2S)-2,6,6-trimethyl-3-cyclohexen-1-yl]-, (2E)-rel-	192.151	193.159	191.144	5365916	CC=CC(=O)C1C(C=CCC1(C)C)C		C13H20O	3.4	14
497	3-Cyclohexene-1-carboxaldehyde, 4-(4-methyl-3-penten-1-yl)-	192.151	193.159	191.144	93199	CC(=CCCC1=CCC(CC1)C=O)C		C13H20O	3	19
498	Benzene, 1,2,4-trichloro-5-methyl-	193.946	194.953	192.938	23128	CC1=CC(=C(C=C1Cl)Cl)Cl		C7H5Cl3	4.2	2
499	Benzene, 1,2,4-trichloro-3-methyl-	193.946	194.953	192.938	16378	CC1=C(C=CC(=C1Cl)Cl)Cl		C7H5Cl3	4.1	2
500	Benzene, (trichloromethyl)-	193.946	194.953	192.938	7367	C1=CC=C(C=C1)C(Cl)(Cl)Cl		C7H5Cl3	3.7	8
501	Benzenamine, N,N'-methanetetraylbis-	194.084	195.092	193.077	98693	C1=CC=C(C=C1)N=C=NC2=CC=CC=C2		C13H10N2	4.6	2
502	Phosphonic acid, P-octyl-	194.107	195.114	193.1	78452	CCCCCCCCP(=O)(O)O		C8H19O3P	1.8	20
503	Benzene, 2-(1,1-dimethylethyl)-1,4-dimethoxy-	194.131	195.138	193.123	88792	CC(C)(C)C1=C(C=CC(=C1)OC)OC		C12H18O2	3.5	3
504	2,1-Benzisothiazol-3-amine, 5-nitro-	195.01	196.018	194.003	84367	C1=CC2=NSC(=C2C=C1[N+](=O)[O-])N		C7H5N3O2S	1.8	2
505	Phenol, 2,3,4-trichloro-	195.925	196.932	194.918	27582	C1=CC(=C(C(=C1O)Cl)Cl)Cl		C6H3Cl3O	3.5	2
506	Phenol, 2,3,5-trichloro-	195.925	196.932	194.918	13619	C1=C(C=C(C(=C1O)Cl)Cl)Cl		C6H3Cl3O	3.6	2
507	Phenol, 2,3,6-trichloro-	195.925	196.932	194.918	13618	C1=CC(=C(C(=C1Cl)O)Cl)Cl		C6H3Cl3O	3.8	2
508	Phenol, 3,4,5-trichloro-	195.925	196.932	194.918	11859	C1=C(C=C(C(=C1Cl)Cl)Cl)O		C6H3Cl3O	4	3
509	Phenol, 2,4,5-trichloro-	195.925	196.932	194.918	7271	C1=C(C(=CC(=C1Cl)Cl)Cl)O		C6H3Cl3O	3.7	3
510	Phenol, 2,4,6-trichloro-	195.925	196.932	194.918	6914	C1=C(C=C(C(=C1Cl)O)Cl)Cl		C6H3Cl3O	3.7	14
511	2,3-Quinoxalinedione, 6-chloro-1,4-dihydro-	196.004	197.011	194.997	81143	C1=CC2=C(C=C1Cl)NC(=O)C(=O)N2		C8H5ClN2O2	0.8	2
512	D-Gluconic acid	196.058	197.066	195.051	10690	C(C(C(C(C(C(=O)O)O)O)O)O)O		C6H12O7	-3.4	23
513	1-Propanethiol, 3-(trimethoxysilyl)-	196.059	197.066	195.052	20473	CO[Si](CCCS)(OC)OC		C6H16O3SSi	NA	20
514	Methanimidamide, N'-(4-chloro-2-methylphenyl)-N,N-dimethyl-	196.077	197.084	195.069	22544	CC1=C(C=CC(=C1)Cl)N=CN(C)C		C10H13ClN2	2.9	3
515	Methanone, (4-methylphenyl)phenyl-	196.089	197.096	195.082	8652	CC1=CC=C(C=C1)C(=O)C2=CC=CC=C2		C14H12O	3.8	7
516	1-Tetradecene	196.219	197.226	195.212	14260	CCCCCCCCCCCCC=C		C14H28	7.9	18
517	1H-Indazole, 3-chloro-5-nitro-	196.999	198.006	195.992	78534	C1=CC2=NNC(=C2C=C1[N+](=O)[O-])Cl		C7H4ClN3O2	2.3	2
518	Benzenamine, 4-(2-phenyldiazenyl)-	197.095	198.103	196.088	6051	C1=CC=C(C=C1)N=NC2=CC=C(C=C2)N		C12H11N3	3.4	8
519	Benzenemethanamine, N-(phenylmethyl)-	197.12	198.128	196.113	7656	C1=CC=C(C=C1)CNCC2=CC=CC=C2		C14H15N	2.7	6
520	2-Pyrrolidinone, 1-octyl-	197.178	198.185	196.171	3033871	CCCCCCCCN1CCCC1=O		C12H23NO	3.2	25
521	Azacyclotridec-1-en-2-ol, (1E)-	197.178	198.185	196.171	13690	C1CCCCCC(=O)NCCCCC1		C12H23NO	2.8	14
522	1H-Benzotriazole, 5-chloro-7-nitro-	197.994	199.002	196.987	83130	C1=C(C=C(C2=NNN=C21)[N+](=O)[O-])Cl		C6H3ClN4O2	1.5	2
523	Phenol, 2-methyl-4,6-dinitro-	198.028	199.035	197.02	10800	CC1=CC(=CC(=C1O)[N+](=O)[O-])[N+](=O)[O-]		C7H6N2O5	2.1	3
524	Silane, (3-chloropropyl)trimethoxy-	198.048	199.055	197.041	62449	CO[Si](CCCCl)(OC)OC		C6H15ClO3Si	NA	15
525	Benzene, 1,1'-oxybis[methyl-	198.104	199.112	197.097	78462	CC1=CC=CC=C1OC2=CC=CC=C2C		C14H14O	4.2	11
526	Benzene, 1,1'-[oxybis(methylene)]bis-	198.104	199.112	197.097	7657	C1=CC=C(C=C1)COCC2=CC=CC=C2		C14H14O	3.3	19
527	Benzenamine, 4,4'-methylenebis-	198.116	199.123	197.108	7577	C1=CC(=CC=C1CC2=CC=C(C=C2)N)N		C13H14N2	1.6	17
528	Acetaldehyde, 2-[(3,7-dimethyl-6-octen-1-yl)oxy]-	198.162	199.169	197.155	61401	CC(CCC=C(C)C)CCOCC=O		C12H22O2	3.3	11
529	2H-Pyran-2-one, 6-heptyltetrahydro-	198.162	199.169	197.155	12844	CCCCCCCC1CCCC(=O)O1		C12H22O2	3.6	19
530	Tridecanal	198.198	199.206	197.191	25311	CCCCCCCCCCCCC=O		C13H26O	5.4	10
531	Tetradecane	198.235	199.242	197.227	12389	CCCCCCCCCCCCCC		C14H30	7.2	22
532	1,3-Propanediol, 2-bromo-2-nitro-	198.948	199.955	197.941	2450	C(C(CO)([N+](=O)[O-])Br)O		C3H6BrNO4	-0.6	25
533	Decanamide, N,N-dimethyl-	199.194	200.201	198.186	26690	CCCCCCCCCC(=O)N(C)C		C12H25NO	4	20
534	Ethane, 1,1,1,2,2-pentachloro-	199.852	200.859	198.845	6419	C(C(Cl)(Cl)Cl)(Cl)Cl		C2HCl5	3.2	9
535	Silane, trimethyl(2,2,3,3-tetrafluorocyclobutyl)-...	199.987	200.995	198.98	8263	C1(C(C(C1(F)F)(F)F)(F)F)(F)F		C7H12F4Si	1.6	9
536	Acetic acid, 2-(4-chloro-2-methylphenoxy)-	200.024	201.031	199.017	7204	CC1=C(C=CC(=C1)Cl)OCC(=O)O		C9H9ClO3	2.6	12
537	Benzenamine, 4,4'-oxybis-	200.095	201.102	199.088	7579	C1=CC(=CC=C1N)OC2=CC=C(C=C2)N		C12H12N2O	1.4	6
538	Dodecanoic acid	200.178	201.185	199.17	3893	CCCCCCCCCCCC(=O)O		C12H24O2	4.2	23
539	1-Dodecanol, 11-methyl-	200.214	201.221	199.207	33865	CC(C)CCCCCCCCCCO		C13H28O	5.4	22
540	1-Tridecanol	200.214	201.221	199.207	8207	CCCCCCCCCCCCCO		C13H28O	5.7	18
541	1H-Benzimidazole, 2-(4-thiazolyl)-	201.036	202.043	200.029	5430	C1=CC=C2C(=C1)NC(=N2)C3=CSC=N3		C10H7N3S	2.5	18
542	1,3,5-Triazine-2,4-diamine, 6-chloro-N2,N4-diethyl-	201.078	202.085	200.071	5216	CCNC1=NC(=NC(=N1)Cl)NCC		C7H12ClN5	2.2	7
543	1-Decanamine, N,N-dimethyl-, N-oxide	201.209	202.217	200.202	62452	CCCCCCCCCC[N+](C)(C)[O-]		C12H27NO	4.2	25
544	Benzene, 1-chloro-2,4-dinitro-	201.978	202.985	200.971	6	C1=CC(=C(C=C1[N+](=O)[O-])[N+](=O)[O-])Cl		C6H3ClN2O4	2.3	4
545	Magnesium chloride, hexahydrate	201.986	NA	NA	139036605	O.O.O.O.O.O.[Mg+2].[Cl-].[Cl-]		2ClH.Mg.6H2O	NA	20
546	1,2-Propanediol, 3-(4-chlorophenoxy)-	202.04	203.047	201.032	7697	C1=CC(=CC=C1OCC(CO)O)Cl		C9H11ClO3	1.2	17
547	Pyrene	202.078	203.086	201.071	31423	C1=CC2=C3C(=C1)C=CC4=CC=CC(=C43)C=C2		C16H10	4.9	12
548	Benzene, 1,2-(1,8-naphthalenediyl)-	202.078	203.086	201.071	9154	C1=CC=C2C(=C1)C3=CC=CC4=C3C2=CC=C4		C16H10	5.2	12
549	Guanidine, N''-methyl N-nitro-N'-[(tetrahydro-3-furanyl)methyl]-	202.107	203.114	201.099	197701	CN=C(NCC1CCOC1)N[N+](=O)[O-]		C7H14N4O3	0	4
550	Oxirane, 2,2'-[1,4-butanediylbis(oxymethylene)]bis-	202.121	203.128	201.113	17046	C1C(O1)COCCCCOCC2CO2		C10H18O4	0	22
551	Decanedioic acid	202.121	203.128	201.113	5192	C(CCCCC(=O)O)CCCC(=O)O		C10H18O4	2.1	25
552	1-Dodecanethiol	202.176	203.183	201.168	8195	CCCCCCCCCCCCS		C12H26S	6.1	16
553	1H-Isoindole-1,3(2H)-dione, 2-butyl-	203.095	204.102	202.087	73812	CCCCN1C(=O)C2=CC=CC=C2C1=O		C12H13NO2	2.7	13
554	Benzene, 2-isocyanato-1,3-bis(1-methylethyl)-	203.131	204.138	202.124	92259	CC(C)C1=C(C(=CC=C1)C(C)C)N=C=O		C13H17NO	5	11
555	Benzamide, 2-hydroxy-N-1H-1,2,4-triazol-5-yl-	204.065	205.072	203.057	94473	C1=CC=C(C(=C1)C(=O)NC2=NC=NN2)O		C9H8N4O2	1.4	2
556	L-tryptophan	204.09	205.097	203.083	6305	C1=CC=C2C(=C1)C(=CN2)CC(C(=O)O)N		C11H12N2O2	-1.1	22
557	Methanone, (1-hydroxycyclohexyl)phenyl-	204.115	205.122	203.108	70355	C1CCC(CC1)(C(=O)C2=CC=CC=C2)O		C13H16O2	2.6	21
558	Butanal, 4-(octahydro-4,7-methano-5H-inden-5-ylidene)-	204.151	205.159	203.144	6438291	C1CC2C(C1)C3CC2CC3=CCCC=O		C14H20O	2.8	9
559	Benzenepropanal, 4-(1,1-dimethylethyl)-.alpha.-methyl-	204.151	205.159	203.144	228987	CC(CC1=CC=C(C=C1)C(C)(C)C)C=O		C14H20O	3.9	24
560	Benzenepropanal, .alpha.-methyl-4-(2-methylpropyl)-	204.151	205.159	203.144	110914	CC(C)CC1=CC=C(C=C1)CC(C)C=O		C14H20O	3.8	20
561	Bicyclo[7.2.0]undec-4-ene, 4,11,11-trimethyl-8-methylene-, (1R,4E,9S)-	204.188	205.195	203.181	5281515	CC1=CCCC(=C)C2CC(C2CC1)(C)C		C15H24	4.4	18
562	Benzenamine, 2,6-dichloro-4-nitro-	205.965	206.972	204.958	7430	C1=C(C=C(C(=C1Cl)N)Cl)[N+](=O)[O-]		C6H4Cl2N2O2	2.9	6
563	Phosphonic acid, P,P'-(1-hydroxyethylidene)bis-	205.975	206.982	204.967	3305	CC(O)(P(=O)(O)O)P(=O)(O)O		C2H8O7P2	-3.7	24
564	2-Imidazolidinone, 4,5-dihydroxy-1,3-bis(methoxymethyl)-	206.09	207.098	205.083	18144	COCN1C(C(N(C1=O)COC)O)O		C7H14N2O5	-1.6	17
565	Oxirane, 2-[[4-(1,1-dimethylethyl)phenoxy]methyl]-	206.131	207.138	205.123	18360	CC(C)(C)C1=CC=C(C=C1)OCC2CO2		C13H18O2	3.3	17
566	Urea, N,N-dimethyl-N'-(4-(1-methylethyl)phenyl)-	206.142	207.149	205.135	36679	CC(C)C1=CC=C(C=C1)NC(=O)N(C)C		C12H18N2O	2.9	16
567	1,2-Ethanediamine, N1-[3-(dimethoxymethylsilyl)propyl]-	206.145	NA	NA	76482	CO[Si](C)(CCCNCCN)OC		C8H22N2O2Si	NA	21
568	1-Propanol, 2-[2-(2-methoxypropoxy)propoxy]-	206.152	207.159	205.145	33023	CC(CO)OC(C)COC(C)COC		C10H22O4	0.2	20
569	Ethanol, 2-[2-(2-butoxyethoxy)ethoxy]-	206.152	207.159	205.145	8923	CCCCOCCOCCOCCO		C10H22O4	0.4	23
570	3-Buten-2-one, 3-methyl-4-(2,6,6-trimethyl-2-cyclohexen-1-yl)-	206.167	207.174	205.16	5372174	CC1=CCCC(C1C=C(C)C(=O)C)(C)C		C14H22O	3.3	22
571	4H-Inden-4-one, 1,2,3,5,6,7-hexahydro-1,1,2,3,3-pentamethyl-	206.167	207.174	205.16	92292	CC1C(C2=C(C1(C)C)C(=O)CCC2)(C)C		C14H22O	3.3	20
572	Phenol, 4-octyl-	206.167	207.174	205.16	15730	CCCCCCCCC1=CC=C(C=C1)O		C14H22O	5.3	7
573	Phenol, 4-(1,1,3,3-tetramethylbutyl)-	206.167	207.174	205.16	8814	CC(C)(C)CC(C)(C)C1=CC=C(C=C1)O		C14H22O	5	19
574	Phenol, 2,4-bis(1,1-dimethylethyl)-	206.167	207.174	205.16	7311	CC(C)(C)C1=CC(=C(C=C1)O)C(C)(C)C		C14H22O	4.9	20
575	Cyclohexanamine, N,N'-methanetetraylbis-	206.178	207.186	205.171	10868	C1CCC(CC1)N=C=NC2CCCCC2		C13H22N2	4.7	8
576	1-Propanesulfonic acid, 2-methyl-2-[(1-oxo-2-propen-1-yl)amino]-	207.057	208.064	206.049	65360	CC(C)(CS(=O)(=O)O)NC(=O)C=C		C7H13NO4S	-0.4	19
577	2-Naphthalenesulfonic acid	208.019	209.027	207.012	8420	C1=CC=C2C=C(C=CC2=C1)S(=O)(=O)O		C10H8O3S	0.6	12
578	9,10-Anthracenedione	208.052	209.06	207.045	6780	C1=CC=C2C(=C1)C(=O)C3=CC=CC=C3C2=O		C14H8O2	3.4	24
579	Pyrene, 1,2,3,6,7,8-hexahydro-	208.125	209.132	207.118	74417	C1CC2=C3C(=CC=C4C3=C(CCC4)C=C2)C1		C16H16	4.8	2
580	2-Buten-1-ol, 2-ethyl-4-(2,2,3-trimethyl-3-cyclopenten-1-yl)-	208.183	209.19	207.175	6438196	CCC(=CCC1CC=C(C1(C)C)C)CO		C14H24O	3.6	20
581	4-Penten-2-ol, 3-methyl-5-(2,2,3-trimethyl-3-cyclopenten-1-yl)-	208.183	209.19	207.175	6437266	CC1=CCC(C1(C)C)C=CC(C)C(C)O		C14H24O	3.3	17
582	1,2,3-Propanetricarboxylic acid, 2-hydroxy	210.038	NA	NA	22230	C(C(=O)O)C(CC(=O)O)(C(=O)O)O.O		C6H8O7.H2O	NA	22
583	Naphthalene, 1,5-diisocyanato-	210.043	211.05	209.036	18503	C1=CC2=C(C=CC=C2N=C=O)C(=C1)N=C=O		C12H6N2O2	4.8	11
584	3-Cyclohexene-1-carboxaldehyde, 4-(4-hydroxy-4-methylpentyl)-	210.162	211.169	209.155	91604	CC(C)(CCCC1=CCC(CC1)C=O)O		C13H22O2	1.7	21
585	2-Nonenal, 2-pentyl-	210.198	211.206	209.191	102360	CCCCCCC=C(CCCCC)C=O		C14H26O	5.6	2
586	Butanamide, N-(4-chlorophenyl)-3-oxo-	211.04	212.047	210.033	7587	CC(=O)CC(=O)NC1=CC=C(C=C1)Cl		C10H10ClNO2	2.1	2
587	[1,1'-Biphenyl]-4,4'-diamine, 3,3'-dimethyl-	212.131	213.139	211.124	8413	CC1=C(C=CC(=C1)C2=CC(=C(C=C2)N)C)N		C14H16N2	2.3	6
588	Naphthalene, 2,6-bis(1-methylethyl)-	212.157	213.164	211.149	32241	CC(C)C1=CC2=C(C=C1)C=C(C=C2)C(C)C		C16H20	5.8	4
589	Tetradecanal	212.214	213.221	211.207	31291	CCCCCCCCCCCCCC=O		C14H28O	6	10
590	Ethanesulfonic acid, 2-[bis(2-hydroxyethyl)amino]-	213.067	214.074	212.06	6993707	C(CO)[NH+](CCO)CCS(=O)(=O)[O-]		C6H15NO5S	-4.6	12
591	Benzamide, 2-hydroxy-N-phenyl-	213.079	214.086	212.072	6872	C1=CC=C(C=C1)NC(=O)C2=CC=CC=C2O		C13H11NO2	3.3	15
592	3(2H)-Isothiazolone, 2-octyl-	213.119	214.126	212.111	33528	CCCCCCCCN1C(=O)C=CS1		C11H19NOS	3.5	22
593	1-Dodecanamine, N,N-dimethyl-	213.246	214.253	212.238	8168	CCCCCCCCCCCCN(C)C		C14H31N	5.9	23
594	Benzene, 1,2,3,5-tetrachloro-	213.891	214.898	212.884	12468	C1=C(C=C(C(=C1Cl)Cl)Cl)Cl		C6H2Cl4	4.7	3
595	Benzene, 1,2,3,4-tetrachloro-	213.891	214.898	212.884	12463	C1=CC(=C(C(=C1Cl)Cl)Cl)Cl		C6H2Cl4	4.6	3
596	Benzene, 1,2,4,5-tetrachloro-	213.891	214.898	212.884	7270	C1=C(C(=CC(=C1Cl)Cl)Cl)Cl		C6H2Cl4	4.6	3
597	Propanoic acid, 2-(4-chloro-2-methylphenoxy)-	214.04	215.047	213.032	7153	CC1=C(C=CC(=C1)Cl)OC(C)C(=O)O		C10H11ClO3	3.1	5
598	Urea, N'-(4-chlorophenyl)-N-methoxy-N-methyl-	214.051	215.058	213.044	15629	CN(C(=O)NC1=CC=C(C=C1)Cl)OC		C9H11ClN2O2	2.3	5
599	Benzene, 1,1'-[1,2-ethanediylbis(oxy)]bis-	214.099	215.107	213.092	7713	C1=CC=C(C=C1)OCCOC2=CC=CC=C2		C14H14O2	3.8	10
600	[1,1'-Biphenyl]-3,3',4,4'-tetramine	214.122	215.129	213.115	7071	C1=CC(=C(C=C1C2=CC(=C(C=C2)N)N)N)N		C12H14N4	0.9	2
601	1-Tetradecanol	214.23	215.237	213.222	8209	CCCCCCCCCCCCCCO		C14H30O	6.2	22
602	1,3,5-Triazine-2,4-diamine, 6-chloro-N2-ethyl-N4-(1-methylethyl)-	215.094	216.101	214.086	2256	CCNC1=NC(=NC(=N1)Cl)NC(C)C		C8H14ClN5	2.6	12
603	6H-Dibenz[c,e][1,2]oxaphosphorin, 6-oxide	216.034	217.041	215.027	37314	C1=CC=C2C(=C1)C3=CC=CC=C3P(=O)O2		C12H9O2P	2.5	19
604	Benzenamine, 4,4'-thiobis-	216.072	217.079	215.065	8765	C1=CC(=CC=C1N)SC2=CC=C(C=C2)N		C12H12N2S	2.2	4
605	Pyrene, 1-methyl-	216.094	217.101	215.087	16932	CC1=C2C=CC3=CC=CC4=C3C2=C(C=C1)C=C4		C17H12	5.4	2
606	11H-Benzo[a]fluorene	216.094	217.101	215.087	9195	C1C2=CC=CC=C2C3=C1C4=CC=CC=C4C=C3		C17H12	5.7	2
607	2,4-Imidazolidinedione, 1,3-bis(2-hydroxyethyl)-5,5-dimethyl-	216.111	217.118	215.104	117879	CC1(C(=O)N(C(=O)N1CCO)CCO)C		C9H16N2O4	-1.5	3
608	Octanal, 2-(phenylmethylene)-	216.151	217.159	215.144	7585	CCCCCCC(=CC1=CC=CC=C1)C=O		C15H20O	4.8	20
609	Benzenamine, 4-chloro-2,6-dinitro-	216.989	217.996	215.982	21484	C1=C(C=C(C(=C1[N+](=O)[O-])N)[N+](=O)[O-])Cl		C6H4ClN3O4	2.4	2
610	Benzenamine, 2-chloro-4,6-dinitro-	216.989	217.996	215.982	19052	C1=C(C=C(C(=C1[N+](=O)[O-])N)Cl)[N+](=O)[O-]		C6H4ClN3O4	2.1	3
611	Benzenesulfonic acid, 2-methyl-5-nitro-	217.004	218.012	215.997	8458	CC1=C(C=C(C=C1)[N+](=O)[O-])S(=O)(=O)O		C7H7NO5S	0.9	6
612	Propanamide, N-(3,4-dichlorophenyl)-	217.006	218.013	215.999	4933	CCC(=O)NC1=CC(=C(C=C1)Cl)Cl		C9H9Cl2NO	3.1	6
613	Benzene, 1,1'-sulfonylbis-	218.04	219.047	217.033	31386	C1=CC=C(C=C1)S(=O)(=O)C2=CC=CC=C2		C12H10O2S	2.4	12
614	2-Naphthalenamine, N-phenyl-	219.105	220.112	218.098	8679	C1=CC=C(C=C1)NC2=CC3=CC=CC=C3C=C2		C16H13N	5.1	15
615	1,3,5-Triazine-1,3,5(2H,4H,6H)-triethanol	219.158	220.166	218.151	104556	C1N(CN(CN1CCO)CCO)CCO		C9H21N3O3	-1.6	23
616	Acetic acid, 2-(2,4-dichlorophenoxy)-	219.969	220.977	218.962	1486	C1=CC(=C(C=C1Cl)Cl)OCC(=O)O		C8H6Cl2O3	2.8	6
617	2,5-Cyclohexadiene-1,4-dione, 2,5-bis(1,1-dimethylethyl)-	220.146	221.154	219.139	17161	CC(C)(C)C1=CC(=O)C(=CC1=O)C(C)(C)C		C14H20O2	3.4	13
618	2,5-Cyclohexadiene-1,4-dione, 2,6-bis(1,1-dimethylethyl)-	220.146	221.154	219.139	12867	CC(C)(C)C1=CC(=O)C=C(C1=O)C(C)(C)C		C14H20O2	3.4	3
619	Cyclopentanone, 2-[2-(4-methyl-3-cyclohexen-1-yl)propyl]-	220.183	221.19	219.175	175661	CC1=CCC(CC1)C(C)CC2CCCC2=O		C15H24O	3.4	18
620	Phenol, 2,6-bis(1,1-dimethylethyl)-4-methyl-	220.183	221.19	219.175	31404	CC1=CC(=C(C(=C1)C(C)(C)C)O)C(C)(C)C		C15H24O	5.3	25
621	Phenol, 4-nonyl-	220.183	221.19	219.175	1752	CCCCCCCCCC1=CC=C(C=C1)O		C15H24O	5.9	15
622	Benzenesulfonic acid, 2-amino-4-chloro-5-methyl-	220.991	221.999	219.984	6935	CC1=CC(=C(C=C1Cl)N)S(=O)(=O)O		C7H8ClNO3S	1.5	8
623	3(2H)-Pyridazinone, 5-amino-4-chloro-2-phenyl-	221.036	222.043	220.028	15546	C1=CC=C(C=C1)N2C(=O)C(=C(C=N2)N)Cl		C10H8ClN3O	0.8	15
624	1-Propanamine, 3-(triethoxysilyl)-	221.145	222.152	220.137	13521	CCO[Si](CCCN)(OCC)OCC		C9H23NO3Si	NA	22
625	Cyclotrisiloxane, hexamethyl-	222.056	223.064	221.049	10914	C[Si]1(O[Si](O[Si](O1)(C)C)(C)C)C		C6H18O3Si3	NA	18
626	Cyclohexane, 5-isocyanato-1-(isocyanatomethyl)-1,3,3-trimethyl-	222.137	223.144	221.13	169132	CC1(CC(CC(C1)(C)CN=C=O)N=C=O)C		C12H18N2O2	4.5	24
627	2,5,8,11,14-Pentaoxapentadecane	222.147	223.154	221.139	8925	COCCOCCOCCOCCOC		C10H22O5	-0.7	19
628	4-Penten-2-ol, 3,3-dimethyl-5-(2,2,3-trimethyl-3-cyclopenten-1-yl)-	222.198	223.206	221.191	53425103	CC1=CCC(C1(C)C)C=CC(C)(C)C(C)O		C15H26O	3.8	19
629	1-Propanone, 2-hydroxy-1-[4-(2-hydroxyethoxy)phenyl]-2-methyl-	224.105	225.112	223.098	86266	CC(C)(C(=O)C1=CC=C(C=C1)OCCO)O		C12H16O4	0.8	14
630	Cyclohexanone, 4-(1-ethoxyethenyl)-3,3,5,5-tetramethyl-	224.178	225.185	223.17	118292	CCOC(=C)C1C(CC(=O)CC1(C)C)(C)C		C14H24O2	3.1	16
631	Cyclohexadecane	224.25	225.258	223.243	67526	C1CCCCCCCCCCCCCCC1		C16H32	8.9	3
632	1-Hexadecene	224.25	225.258	223.243	12395	CCCCCCCCCCCCCCC=C		C16H32	8.9	19
633	Phenol, 2-(2H-benzotriazol-2-yl)-4-methyl-	225.09	226.097	224.083	17113	CC1=CC(=C(C=C1)O)N2N=C3C=CC=CC3=N2		C13H11N3O	4.3	20
634	Benzenamine, 2-methyl-4-[2-(2-methylphenyl)diazenyl]-	225.127	226.134	224.119	7340	CC1=CC=CC=C1N=NC2=CC(=C(C=C2)N)C		C14H15N3	3.7	12
635	Benzenamine, N,N-dimethyl-4-(2-phenyldiazenyl)-	225.127	226.134	224.119	6053	CN(C)C1=CC=C(C=C1)N=NC2=CC=CC=C2		C14H15N3	4.6	7
636	Benzenamine, 4,4'-methylenebis[2-methyl-	226.147	227.154	225.14	13283	CC1=C(C=CC(=C1)CC2=CC(=C(C=C2)N)C)N		C15H18N2	2.6	8
637	1,4-Benzenediamine, N1-(1-methylethyl)-N4-phenyl-	226.147	227.154	225.14	7573	CC(C)NC1=CC=C(C=C1)NC2=CC=CC=C2		C15H18N2	4	18
638	5-Decyne-4,7-diol, 2,4,7,9-tetramethyl-	226.193	227.201	225.186	31362	CC(C)CC(C)(C#CC(C)(CC(C)C)O)O		C14H26O2	2.7	24
639	Pentadecanal	226.23	227.237	225.222	17697	CCCCCCCCCCCCCCC=O		C15H30O	6.5	3
640	Nonane, 2,2,4,4,6,8,8-heptamethyl-	226.266	227.273	225.259	20414	CC(CC(C)(C)C)CC(C)(C)CC(C)(C)C		C16H34	7.3	19
641	Hexadecane	226.266	227.273	225.259	11006	CCCCCCCCCCCCCCCC		C16H34	8.3	16
642	Benzene, 1-chloro-4-(trichloromethyl)-	227.907	228.914	226.899	21277	C1=CC(=CC=C1C(Cl)(Cl)Cl)Cl		C7H4Cl4	4.6	2
643	Butanoic acid, 4-(4-chloro-2-methylphenoxy)-	228.055	229.063	227.048	7207	CC1=C(C=CC(=C1)Cl)OCCCC(=O)O		C11H13ClO3	3.6	5
644	Chrysene	228.094	229.101	227.087	9171	C1=CC=C2C(=C1)C=CC3=C2C=CC4=CC=CC=C43		C18H12	5.7	13
645	Benz[a]anthracene	228.094	229.101	227.087	5954	C1=CC=C2C(=C1)C=CC3=CC4=CC=CC=C4C=C32		C18H12	5.8	20
646	Acetamide, N,N'-1,2-ethanediylbis[N-acetyl-	228.111	229.118	227.104	66347	CC(=O)N(CCN(C(=O)C)C(=O)C)C(=O)C		C10H16N2O4	-1.2	22
647	Phenol, 4,4'-(1-methylethylidene)bis-	228.115	229.122	227.108	6623	CC(C)(C1=CC=C(C=C1)O)C2=CC=C(C=C2)O		C15H16O2	3.3	23
648	Butanedioic acid, 2-(octen-1-yl)-	228.136	229.143	227.129	20981722	CCCCCCC=CC(CC(=O)O)C(=O)O		C12H20O4	2.9	22
649	2-Butanol, 1-[[2-(1,1-dimethylethyl)cyclohexyl]oxy]-	228.209	229.216	227.202	164422	CCC(COC1CCCCC1C(C)(C)C)O		C14H28O2	3.8	22
650	Tetradecanoic acid	228.209	229.216	227.202	11005	CCCCCCCCCCCCCC(=O)O		C14H28O2	5.3	21
651	Acetic acid, chromium salt, basic	228.98	NA	NA	14012	CC(=O)[O-].CC(=O)[O-].CC(=O)[O-].[Cr+3]		7C2H4O2.3Cr.2H2O	NA	2
652	Phenol, 2,3,4,5-tetrachloro-	229.886	230.893	228.879	21013	C1=C(C(=C(C(=C1Cl)Cl)Cl)Cl)O		C6H2Cl4O	4.2	2
653	Phenol, 2,3,5,6-tetrachloro-	229.886	230.893	228.879	13636	C1=C(C(=C(C(=C1Cl)Cl)O)Cl)Cl		C6H2Cl4O	3.9	2
654	Phenol, 2,3,4,6-tetrachloro-	229.886	230.893	228.879	6028	C1=C(C(=C(C(=C1Cl)Cl)Cl)O)Cl		C6H2Cl4O	4.5	2
655	4,7-Decanediol, 2,4,7,9-tetramethyl-	230.225	231.232	229.217	225155	CC(C)CC(C)(CCC(C)(CC(C)C)O)O		C14H30O2	3.4	18
656	1,3,5-Triazine-2,4,6(1H,3H,5H)-trione, 1,3,5-trichloro-	230.901	231.908	229.893	6909	C1(=O)N(C(=O)N(C(=O)N1Cl)Cl)Cl		C3Cl3N3O3	1.2	24
657	Ethanol, 2-[(3-nitrophenyl)sulfonyl]-	231.02	232.027	230.013	170561	C1=CC(=CC(=C1)S(=O)(=O)CCO)[N+](=O)[O-]		C8H9NO5S	-0.2	10
658	2H-1-Benzopyran-2-one, 7-(diethylamino)-4-methyl-	231.126	232.133	230.119	7050	CCN(CC)C1=CC2=C(C=C1)C(=CC(=O)O2)C		C14H17NO2	3.1	19
659	Ethane, 1,1,1,2,2,2-hexachloro-	233.813	234.82	232.806	6214	C(C(Cl)(Cl)Cl)(Cl)(Cl)Cl		C2Cl6	4.1	10
660	Propane, 1,2-dibromo-3-chloro-	233.845	234.852	232.837	7280	C(C(CBr)Br)Cl		C3H5Br2Cl	2.4	7
661	Propanoic acid, 2-(2,4-dichlorophenoxy)-	233.985	234.992	232.978	8427	CC(C(=O)O)OC1=C(C=C(C=C1)Cl)Cl		C9H8Cl2O3	3.4	5
662	Benzenesulfonic acid, 3-amino-4-hydroxy-5-nitro-	233.995	235.002	232.987	3844407	C1=C(C=C(C(=C1N)O)[N+](=O)[O-])S(=O)(=O)O		C6H6N2O6S	-0.2	5
663	Benzene, 2-methoxy-1-(pentyloxy)-4-(1-propen-1-yl)-	234.162	235.169	233.155	112122	CCCCCOC1=C(C=C(C=C1)C=CC)OC		C15H22O2	4.6	2
664	Benzaldehyde, 3,5-bis(1,1-dimethylethyl)-4-hydroxy-	234.162	235.169	233.155	73219	CC(C)(C)C1=CC(=CC(=C1O)C(C)(C)C)C=O		C15H22O2	4.4	3
665	Ethanone, 1-(1,2,3,4,5,6,7,8-octahydro-2,3,8,8-tetramethyl-2-naphthalenyl)-	234.198	235.206	233.191	108242	CC1CC2=C(CC1(C)C(=O)C)C(CCC2)(C)C		C16H26O	3.6	22
666	Stannane, tetraethyl-	236.059	237.066	235.051	11704	CC[Sn](CC)(CC)CC		4C2H5.Sn	NA	2
667	Dibutyltin (DBT)	236.059	NA	NA	6513	CCCC[SnH2]CCCC		2C4H9.Sn.2H	NA	2
668	Oxirane, 2-[[3-(trimethoxysilyl)propoxy]methyl]-	236.108	237.115	235.101	17317	CO[Si](CCCOCC1CO1)(OC)OC		C9H20O5Si	NA	23
669	Trisiloxane, octamethyl-	236.108	237.116	235.101	24705	C[Si](C)(C)O[Si](C)(C)O[Si](C)(C)C		C8H24O2Si3	NA	20
670	Benzene, 1,1'-(1,1-dimethyl-3-methylene-1,3-propanediyl)bis-	236.157	237.164	235.149	80715	CC(C)(CC(=C)C1=CC=CC=C1)C2=CC=CC=C2		C18H20	6	18
671	1H-Indene, 2,3-dihydro-1,1,3-trimethyl-3-phenyl-	236.157	237.164	235.149	19793	CC1(CC(C2=CC=CC=C21)(C)C3=CC=CC=C3)C		C18H20	5.6	17
672	4-Cyclopentadecen-1-one, 3-methyl-, (4Z)-	236.214	NA	NA	57353762	CC1=CCCCCCCCCCCCCC1=O		C16H28O	6.1	17
673	Naphtho[2,1-b]furan, dodecahydro-3a,6,6,9a-tetramethyl-, (3aR,5aS,9aS,9bR)-	236.214	237.221	235.207	10857465	CC1(CCCC2(C1CCC3(C2CCO3)C)C)C		C16H28O	4.7	20
674	Naphtho[2,1-b]furan, dodecahydro-3a,6,6,9a-tetramethyl-	236.214	NA	NA	107166	CC1(CCCC2(C1CCC3(C2CCO3)C)C)C		C16H28O	4.7	19
675	Cyclohexanol, 3-(5,5,6-trimethylbicyclo[2.2.1]hept-2-yl)-	236.214	237.221	235.207	103005	CC1C2CC(C1(C)C)CC2C3CCCC(C3)O		C16H28O	4.6	20
676	9,10-Anthracenedione, 1-(methylamino)-	237.079	238.086	236.072	6706	CNC1=CC=CC2=C1C(=O)C3=CC=CC=C3C2=O		C15H11NO2	3.9	6
677	9,10-Anthracenedione, 1-amino-2-methyl-	237.079	238.086	236.072	6702	CC1=C(C2=C(C=C1)C(=O)C3=CC=CC=C3C2=O)N		C15H11NO2	3.1	4
678	Benzenediazonium, 2-methyl-4-[2-(2-methylphenyl)diazenyl]-	237.114	238.121	236.107	66873	CC1=CC=CC=C1N=NC2=CC(=C(C=C2)[N+]#N)C		C14H13N4	5.1	2
679	Hexadecanenitrile	237.246	238.253	236.238	69424	CCCCCCCCCCCCCCCC#N		C16H31N	6.9	2
680	Benzenesulfonic acid, 4-(1-methylethyl)-, potassium salt (1:1)	238.007	NA	NA	18716947	CC(C)C1=CC=C(C=C1)S(=O)(=O)[O-].[K+]		C9H12O3S.K	NA	25
681	9,10-Anthracenedione, 1,4-diamino-	238.074	239.082	237.067	31420	C1=CC=C2C(=C1)C(=O)C3=C(C=CC(=C3C2=O)N)N		C14H10N2O2	2.6	16
682	1-Piperazineethanesulfonic acid, 4-(2-hydroxyethyl)-	238.099	239.106	237.091	3275884	C1CN(CC[NH+]1CCS(=O)(=O)[O-])CCO		C8H18N2O4S	-4.1	15
683	Oxacyclohexadec-3-en-2-one, (3E)-	238.193	NA	NA	53411144	C1CCCCCCOC(=O)C=CCCCCC1		C15H26O2	5.7	19
684	Oxacyclohexadec-12-en-2-one, (12E)-	238.193	239.201	237.186	9856149	C1CCCCC=CCCCOC(=O)CCCC1		C15H26O2	5.2	21
685	2-Naphthalenesulfonic acid, 7-amino-4-hydroxy-	239.025	240.033	238.018	6868	C1=CC2=C(C=C(C=C2C=C1N)S(=O)(=O)O)O		C10H9NO4S	-0.9	4
686	9,10-Anthracenedione, 1-amino-4-hydroxy-	239.058	240.066	238.051	8323	C1=CC=C2C(=C1)C(=O)C3=C(C=CC(=C3C2=O)O)N		C14H9NO3	3.4	5
687	Acetamide, 2,2-dibromo-2-cyano-	239.853	240.861	238.846	25059	C(#N)C(C(=O)N)(Br)Br		C3H2Br2N2O	0.6	25
688	2,4-Imidazolidinedione, bromochloro-5,5-dimethyl-	239.93	NA	NA	94439	C(C1(C(=O)NC(=O)N1)CBr)Cl		C5H6BrClN2O2	0.2	25
689	9,10-Anthracenedione, 1,4-dihydroxy-	240.042	241.05	239.035	6688	C1=CC=C2C(=C1)C(=O)C3=C(C=CC(=C3C2=O)O)O		C14H8O4	3.7	9
690	9,10-Anthracenedione, 1,2-dihydroxy-	240.042	241.05	239.035	6293	C1=CC=C2C(=C1)C(=O)C3=C(C2=O)C(=C(C=C3)O)O		C14H8O4	3.2	14
691	Phenol, 2-(1,1-dimethylethyl)-4,6-dinitro-	240.075	241.082	239.067	14994	CC(C)(C)C1=C(C(=CC(=C1)[N+](=O)[O-])[N+](=O)[O-])O		C10H12N2O5	3.4	3
692	Phenol, 2-(1-methylpropyl)-4,6-dinitro-	240.075	241.082	239.067	6950	CCC(C)C1=C(C(=CC(=C1)[N+](=O)[O-])[N+](=O)[O-])O		C10H12N2O5	3.6	13
693	Benzenepropanol, 1-benzoate	240.115	241.122	239.108	346273	C1=CC=C(C=C1)CCCOC(=O)C2=CC=CC=C2		C16H16O2	4.4	10
694	Hexadecanal	240.245	241.253	239.238	984	CCCCCCCCCCCCCCCC=O		C16H32O	7.1	3
695	1H-Benz[de]isoquinoline-1,3(2H)-dione, 6-methoxy-2-methyl-	241.074	242.081	240.067	18640	CN1C(=O)C2=C3C(=C(C=C2)OC)C=CC=C3C1=O		C14H11NO3	2.1	11
696	1-Tetradecanamine, N,N-dimethyl-	241.277	242.284	240.27	8211	CCCCCCCCCCCCCCN(C)C		C16H35N	6.9	22
697	Benzenamine, 4-[2-(4-nitrophenyl)diazenyl]-	242.08	243.088	241.073	12896	C1=CC(=CC=C1N)N=NC2=CC=C(C=C2)[N+](=O)[O-]		C12H10N4O2	3.2	12
698	Pentadecanoic acid	242.225	243.232	241.217	13849	CCCCCCCCCCCCCCC(=O)O		C15H30O2	5.8	18
699	1-Decanol, 2-hexyl-	242.261	243.268	241.254	95337	CCCCCCCCC(CCCCCC)CO		C16H34O	7	23
700	Octane, 1,1'-oxybis-	242.261	243.268	241.254	12399	CCCCCCCCOCCCCCCCC		C16H34O	6.9	21
701	1-Hexadecanol	242.261	243.268	241.254	2682	CCCCCCCCCCCCCCCCO		C16H34O	7.3	23
702	Benzene, 1,3-bis(1-isocyanato-1-methylethyl)-	244.121	245.128	243.114	17719	CC(C)(C1=CC(=CC=C1)C(C)(C)N=C=O)N=C=O		C14H16N2O2	4.6	21
703	[1,1'-Biphenyl]-4,4'-diamine, 3,3'-dimethoxy-	244.121	245.128	243.114	8411	COC1=C(C=CC(=C1)C2=CC(=C(C=C2)N)OC)N		C14H16N2O2	2.2	6
704	4-Morpholinebutanenitrile, .alpha.-methyl-.alpha.-phenyl-	244.158	NA	NA	15022	CC(CCN1CCOCC1)(C#N)C2=CC=CC=C2		C15H20N2O	2	16
705	Benzene, 1,1'-sulfonylbis[4-methyl-	246.071	247.079	245.064	69030	CC1=CC=C(C=C1)S(=O)(=O)C2=CC=C(C=C2)C		C14H14O2S	3.4	10
706	7-Oxabicyclo[4.1.0]heptane, 3-[2-(trimethoxysilyl)ethyl]-	246.129	NA	NA	18819	CO[Si](CCC1CCC2C(C1)O2)(OC)OC		C11H22O4Si	NA	13
707	Ethanone, 1-[(3R,3aR,7R,8aS)-2,3,4,7,8,8a-hexahydro-3,6,8,8-tetramethyl-1H-3a,7-methanoazulen-5-yl]-	246.198	247.206	245.191	16220111	CC1CCC2C13CC(C2(C)C)C(=C(C3)C(=O)C)C		C17H26O	4	22
708	Benzene, dodecyl-	246.235	247.242	245.227	31237	CCCCCCCCCCCCC1=CC=CC=C1		C18H30	8.8	22
709	Benzene, 1,2,3,4,5-pentachloro-	247.852	248.859	246.845	11855	C1=C(C(=C(C(=C1Cl)Cl)Cl)Cl)Cl		C6HCl5	5.2	5
710	Urea, N'-(3,4-dichlorophenyl)-N-methoxy-N-methyl-	248.012	249.019	247.005	9502	CN(C(=O)NC1=CC(=C(C=C1)Cl)Cl)OC		C9H10Cl2N2O2	3.2	6
711	Benzenamine, 4,4'-sulfonylbis-	248.062	249.069	247.055	2955	C1=CC(=CC=C1N)S(=O)(=O)C2=CC=C(C=C2)N		C12H12N2O2S	1	17
712	2-Naphthalenol, 1-(2-phenyldiazenyl)-	248.095	249.102	247.088	13297	C1=CC=C(C=C1)N=NC2=C(C=CC3=CC=CC=C32)O		C16H12N2O	4.1	19
713	Oxirane, 2-[[3-(diethoxymethylsilyl)propoxy]methyl]-	248.144	NA	NA	62467	CCO[Si](C)(CCCOCC1CO1)OCC		C11H24O4Si	NA	12
714	Propanol, [2-(2-butoxymethylethoxy)methylethoxy]-	248.199	249.206	247.191	91948	CCOCCCC(C)OCCOCC(C)CO		C13H28O4	1.4	23
715	Guanidine, N-[(2-chloro-5-thiazolyl)methyl]-N'-methyl-N''-nitro-	249.009	250.016	248.001	213027	CN=C(NCC1=CN=C(S1)Cl)N[N+](=O)[O-]		C6H8ClN5O2S	1.2	4
716	Phenol, 4,4'-sulfonylbis-	250.03	251.037	249.023	6626	C1=CC(=CC=C1O)S(=O)(=O)C2=CC=C(C=C2)O		C12H10O4S	1.9	12
717	Stannane, dibutyloxo-	250.038	251.045	249.031	61221	CCCC[Sn](=O)CCCC		2C4H9.O.Sn	NA	19
718	Benzene, 1-isocyanato-2-[(4-isocyanatophenyl)methyl]-	250.074	251.082	249.067	62593	C1=CC=C(C(=C1)CC2=CC=C(C=C2)N=C=O)N=C=O		C15H10N2O2	5.4	23
719	Benzene, 1,1'-methylenebis[4-isocyanato-	250.074	251.082	249.067	7570	C1=CC(=CC=C1CC2=CC=C(C=C2)N=C=O)N=C=O		C15H10N2O2	5.4	24
720	Benzene, 1,1'-methylenebis[isocyanato-	250.074	251.082	249.067	7570	C1=CC(=CC=C1CC2=CC=C(C=C2)N=C=O)N=C=O		C15H10N2O2	5.4	26
721	1,3-Propanediol, 2,2'-[oxybis(methylene)]bis[2-ethyl-	250.178	251.185	249.171	90038	CCC(CO)(CO)COCC(CC)(CO)CO		C12H26O5	-0.6	16
722	3,6,9,12-Tetraoxahexadecan-1-ol	250.178	251.185	249.171	73791	CCCCOCCOCCOCCOCCO		C12H26O5	0.3	20
723	Aluminum, tris(hydroxyacetato-O1,O2)-	252.006	NA	NA	88292	C(C(=O)[O-])O.C(C(=O)[O-])O.C(C(=O)[O-])O.[Al+3]		3C2H4O3.Al	NA	6
724	[1,1'-Biphenyl]-4,4'-diamine, 3,3'-dichloro-	252.022	253.029	251.015	7070	C1=CC(=C(C=C1C2=CC(=C(C=C2)N)Cl)Cl)N		C12H10Cl2N2	3.5	6
725	Cyanamide, [3-[(6-chloro-3-pyridinyl)methyl]-2-thiazolidinylidene]-	252.024	253.031	251.016	115224	C1CSC(=NC#N)N1CC2=CN=C(C=C2)Cl		C10H9ClN4S	2.2	14
726	9,10-Anthracenedione, 1-amino-4-(methylamino)-	252.09	253.097	251.083	14650	CNC1=C2C(=C(C=C1)N)C(=O)C3=CC=CC=C3C2=O		C15H12N2O2	3.3	5
727	Benzo[k]fluoranthene	252.094	253.101	251.087	9158	C1=CC=C2C=C3C4=CC=CC5=C4C(=CC=C5)C3=CC2=C1		C20H12	6.4	20
728	pentacyclo[10.7.1.02,7.08,20.013,18]icosa-1(19),2(7),3,5,8(20),9,11,13,15,17-decaene	252.094	253.101	251.087	9153	C1=CC=C2C3=C4C(=CC=C3)C5=CC=CC=C5C4=CC2=C1		C20H12	6.4	20
729	pentacyclo[10.7.1.02,11.03,8.016,20]icosa-1(19),2(11),3,5,7,9,12,14,16(20),17-decaene	252.094	253.101	251.087	9152	C1=CC=C2C(=C1)C=CC3=C2C4=CC=CC5=C4C3=CC=C5		C20H12	6.4	20
730	Benzo[e]pyrene	252.094	253.101	251.087	9128	C1=CC=C2C(=C1)C3=CC=CC4=C3C5=C(C=CC=C25)C=C4		C20H12	6.4	11
731	Benzo[a]pyrene	252.094	253.101	251.087	2336	C1=CC=C2C3=C4C(=CC2=C1)C=CC5=C4C(=CC=C5)C=C3		C20H12	6	18
732	Oxacycloheptadec-10-en-2-one	252.209	253.216	251.202	94396	C1CCCC=CCCCCCCOC(=O)CCC1		C16H28O2	5.5	19
733	1-Octadecene	252.282	253.289	251.274	8217	CCCCCCCCCCCCCCCCC=C		C18H36	10	17
734	Acetic acid, 2-(2,4,5-trichlorophenoxy)-	253.93	254.938	252.923	1480	C1=C(C(=CC(=C1Cl)Cl)Cl)OCC(=O)O		C8H5Cl3O3	3.3	4
735	9H-Thioxanthen-9-one, 2-(1-methylethyl)-	254.077	255.084	253.069	79633	CC(C)C1=CC2=C(C=C1)SC3=CC=CC=C3C2=O		C16H14OS	5.1	17
736	1,3-Propanediol, 2,2'-[oxybis(methylene)]bis[2-(hydroxymethyl)-	254.137	255.144	253.129	31352	C(C(CO)(CO)COCC(CO)(CO)CO)O		C10H22O7	-3.8	17
737	Bicyclo[2.2.1]heptan-2-one, 1,7,7-trimethyl-3-[(4-methylphenyl)methylene]-	254.167	255.174	253.16	6434217	CC1=CC=C(C=C1)C=C2C3CCC(C2=O)(C3(C)C)C		C17H20O	4.5	4
738	Benzenamine, 4,4'-methylenebis[N,N-dimethyl-	254.178	255.186	253.171	7567	CN(C)C1=CC=C(C=C1)CC2=CC=C(C=C2)N(C)C		C17H22N2	3.9	13
739	6-Dodecyne-5,8-diol, 2,5,8,11-tetramethyl-	254.225	255.232	253.217	109234	CC(C)CCC(C)(C#CC(C)(CCC(C)C)O)O		C16H30O2	3.5	17
740	Octadecane	254.297	255.305	253.29	11635	CCCCCCCCCCCCCCCCCC		C18H38	9.3	14
741	1H-Imidazol-2-amine, 1-[(6-chloro-3-pyridinyl)methyl]-4,5-dihydro-N-nitro-	255.052	256.06	254.045	86418	C1CN(C(=N1)N[N+](=O)[O-])CC2=CN=C(C=C2)Cl		C9H10ClN5O2	0.8	20
742	Benzenamine, N-[3-(trimethoxysilyl)propyl]-	255.129	256.136	254.122	76476	CO[Si](CCCNC1=CC=CC=C1)(OC)OC		C12H21NO3Si	NA	10
743	Hexadecanamide	255.256	256.263	254.249	69421	CCCCCCCCCCCCCCCC(=O)N		C16H33NO	5.7	15
744	2,4,8,10-Tetraoxa-3,9-diphosphaspiro[5.5]undecane, 3,9-dimethyl-, 3,9-dioxide	256.027	257.034	255.019	76350	CP1(=O)OCC2(CO1)COP(=O)(OC2)C		C7H14O6P2	-1.6	2
745	Benzenamine, 4-[2-(4-aminophenyl)diazenyl]-2-methoxy-5-methyl-	256.132	257.14	255.125	80382	CC1=CC(=C(C=C1N=NC2=CC=C(C=C2)N)OC)N		C14H16N4O	2.7	4
746	1,4-dioxacyclohexadecane-5,16-dione	256.167	257.175	255.16	41270	C1CCCCCC(=O)OCCOC(=O)CCCC1		C14H24O4	3.6	20
747	Hexadecanoic acid	256.24	257.248	255.233	985	CCCCCCCCCCCCCCCC(=O)O		C16H32O2	6.4	25
748	1-Tetradecanamine, N,N-dimethyl-, N-oxide	257.272	258.279	256.265	18739	CCCCCCCCCCCCCC[N+](C)(C)[O-]		C16H35NO	6.4	23
749	1,3-Butadiene, 1,1,2,3,4,4-hexachloro-	257.813	258.82	256.806	6901	C(=C(Cl)Cl)(C(=C(Cl)Cl)Cl)Cl		C4Cl6	4.8	4
750	Cyclopenta[g]-2-benzopyran, 1,3,4,6,7,8-hexahydro-4,6,6,7,8,8-hexamethyl-	258.198	259.206	257.191	91497	CC1COCC2=CC3=C(C=C12)C(C(C3(C)C)C)(C)C		C18H26O	4.8	23
751	Ethanone, 1-(5,6,7,8-tetrahydro-3,5,5,6,8,8-hexamethyl-2-naphthalenyl)-	258.198	259.206	257.191	89440	CC1CC(C2=C(C1(C)C)C=C(C(=C2)C(=O)C)C)(C)C		C18H26O	5.3	20
752	Benzenamine, 4-nitro-N-(4-nitrophenyl)-	259.059	260.067	258.052	235381	C1=CC(=CC=C1NC2=CC=C(C=C2)[N+](=O)[O-])[N+](=O)[O-]		C12H9N3O4	3.6	2
753	Benzenamine, 2,4-dinitro-N-phenyl-	259.059	260.067	258.052	13748	C1=CC=C(C=C1)NC2=C(C=C(C=C2)[N+](=O)[O-])[N+](=O)[O-]		C12H9N3O4	3.5	4
754	Decanamide, N,N-bis(2-hydroxyethyl)-	259.215	260.222	258.207	61081	CCCCCCCCCC(=O)N(CCO)CCO		C14H29NO3	2.4	4
755	1,3-Propanediol, 2,2-bis(bromomethyl)-	259.905	260.912	258.897	18692	C(C(CO)(CBr)CBr)O		C5H10Br2O2	0.5	14
756	7H-Benz[de]anthracen-7-one, 3-methoxy-	260.084	261.091	259.076	77267	COC1=C2C=CC=C3C2=C(C=C1)C4=CC=CC=C4C3=O		C18H12O2	4.3	4
757	Benzenamine, 2-bromo-4,6-dinitro-	260.939	261.946	259.931	15752	C1=C(C=C(C(=C1[N+](=O)[O-])N)Br)[N+](=O)[O-]		C6H4BrN3O4	2.1	14
758	3H-Indol-3-one, 2-(1,3-dihydro-3-oxo-2H-indol-2-ylidene)-1,2-dihydro-	262.074	263.082	261.067	5318432	C1=CC=C2C(=C1)C(=O)C(=C3C(=O)C4=CC=CC=C4N3)N2		C16H10N2O2	3.7	12
759	Imidazo[4,5-d]imidazole-2,5(1H,3H)-dione, tetrahydro-1,3,4,6-tetrakis(hydroxymethyl)-	262.091	263.099	261.084	79372	C(N1C2C(N(C1=O)CO)N(C(=O)N2CO)CO)O		C8H14N4O6	-2.1	24
760	1-Naphthalenamine, 4-[2-(4-aminophenyl)diazenyl]-	262.122	263.129	261.115	22416	C1=CC=C2C(=C1)C(=CC=C2N=NC3=CC=C(C=C3)N)N		C16H14N4	3.6	4
761	Phenol, 2,4,6-tris(1,1-dimethylethyl)-	262.23	263.237	261.222	12902	CC(C)(C)C1=CC(=C(C(=C1)C(C)(C)C)O)C(C)(C)C		C18H30O	6.6	17
762	2-Naphthalenecarboxamide, 3-hydroxy-N-phenyl-	263.095	264.102	262.087	66719	C1=CC=C(C=C1)NC(=O)C2=CC3=CC=CC=C3C=C2O		C17H13NO2	4.5	8
763	Phenol, 2,3,4,5,6-pentachloro-	263.847	264.854	262.84	992	C1(=C(C(=C(C(=C1Cl)Cl)Cl)Cl)Cl)O		C6HCl5O	5.1	14
764	1,3-Benzenedicarbonitrile, 2,4,5,6-tetrachloro-	263.882	264.889	262.874	15910	C(#N)C1=C(C(=C(C(=C1Cl)Cl)Cl)C#N)Cl		C8Cl4N2	2.9	19
765	Pentanedinitrile, 2-bromo-2-(bromomethyl)-	263.89	264.897	262.882	61948	C(CC(CBr)(C#N)Br)C#N		C6H6Br2N2	1.4	22
766	D-Glucopyranoside, hexyl	264.157	265.165	263.15	171355	CCCCCCOC1C(C(C(C(O1)CO)O)O)O		C12H24O6	0.1	25
767	Manganese, [[1,2-ethanediylbis-(carbamodithioato)](2-)]-	264.879	NA	NA	3032581	C(CNC(=S)[S-])NC(=S)[S-].[Mn+2]		C4H8N2S4.Mn	NA	6
768	9,10-Anthracenedione, 1-[(1-methylethyl)amino]-	265.11	266.118	264.103	33790	CC(C)NC1=CC=CC2=C1C(=O)C3=CC=CC=C3C2=O		C17H15NO2	4.7	4
769	3,6-Acridinediamine, N,N,N',N'-tetramethyl-	265.158	266.165	264.151	62344	CN(C)C1=CC2=C(C=C1)C=C3C=CC(=CC3=N2)N(C)C		C17H19N3	3.4	2
770	Benzenamine, 4,4'-methylenebis[2-chloro-	266.038	267.045	265.03	7543	C1=CC(=C(C=C1CC2=CC(=C(C=C2)N)Cl)Cl)N		C13H12Cl2N2	3.8	16
771	9,10-Anthracenedione, 1,4-bis(methylamino)-	266.106	267.113	265.098	17189	CNC1=C2C(=C(C=C1)NC)C(=O)C3=CC=CC=C3C2=O		C16H14N2O2	3.9	13
772	2,5-Furandione, dihydro-3-(tetrapropenyl)-	266.188	267.195	265.181	22833321	CC(C)CC(C)CC(C)C=C(C)C1CC(=O)OC1=O		C16H26O3	4.7	22
773	Propanoic acid, 2-(2,4,5-trichlorophenoxy)-	267.946	268.953	266.939	7158	CC(C(=O)O)OC1=CC(=C(C=C1Cl)Cl)Cl		C9H7Cl3O3	3.8	4
774	Phenol, 2,2'-methylenebis[4-chloro-	268.006	269.013	266.999	3037	C1=CC(=C(C=C1Cl)CC2=C(C=CC(=C2)Cl)O)O		C13H10Cl2O2	4.3	19
775	9,10-Anthracenedione, 1,4-diamino-2-methoxy-	268.085	269.092	267.078	17885	COC1=C(C2=C(C(=C1)N)C(=O)C3=CC=CC=C3C2=O)N		C15H12N2O3	2.6	7
776	9H-Thioxanthen-9-one, 2,4-diethyl-	268.092	269.099	267.085	122825	CCC1=CC(=C2C(=C1)C(=O)C3=CC=CC=C3S2)CC		C17H16OS	5.1	14
777	9,10-Anthracenedione, 1,4,5,8-tetraamino-	268.096	269.103	267.089	17190	C1=CC(=C2C(=C1N)C(=O)C3=C(C=CC(=C3C2=O)N)N)N		C14H12N4O2	1.2	5
778	Acetamide, N,N'-[1,1'-biphenyl]-4,4'-diylbis-	268.121	269.128	267.114	11942	CC(=O)NC1=CC=C(C=C1)C2=CC=C(C=C2)NC(=O)C		C16H16N2O2	1.9	2
779	Phenol, 4,4'-[(1E)-1,2-diethyl-1,2-ethenediyl]bis-	268.146	269.154	267.139	688057	CCC(=C(CC)C1=CC=C(C=C1)O)C2=CC=C(C=C2)O		C18H20O2	5.1	5
780	Methanone, bis[4-(dimethylamino)phenyl]-	268.158	269.165	267.15	7031	CN(C)C1=CC=C(C=C1)C(=O)C2=CC=C(C=C2)N(C)C		C17H20N2O	3.9	17
781	9-Octadecen-1-ol, (9Z)-	268.277	269.284	267.269	5284499	CCCCCCCCC=CCCCCCCCCO		C18H36O	7.4	22
782	9,10-Anthracenedione, 1-amino-4-hydroxy-2-methoxy-	269.069	270.076	268.062	16927	COC1=C(C2=C(C(=C1)O)C(=O)C3=CC=CC=C3C2=O)N		C15H11NO4	2.9	4
783	Acetamide, N-[4-[2-(2-hydroxy-5-methylphenyl)diazenyl]phenyl]-	269.116	270.124	268.109	17811	CC1=CC(=C(C=C1)O)N=NC2=CC=C(C=C2)NC(=O)C		C15H15N3O2	2.9	11
784	2-{(E)-[4-(Dimethylamino)phenyl]diazenyl}benzoic acid	269.116	270.124	268.109	10303	CN(C)C1=CC=C(C=C1)N=NC2=CC=CC=C2C(=O)O		C15H15N3O2	3.3	15
785	Acetamide, 2-chloro-N-(2,6-diethylphenyl)-N-(methoxymethyl)-	269.118	270.126	268.111	2078	CCC1=C(C(=CC=C1)CC)N(COC)C(=O)CCl		C14H20ClNO2	3.5	4
786	1-Hexadecanamine, N,N-dimethyl-	269.308	270.316	268.301	16221	CCCCCCCCCCCCCCCCN(C)C		C18H39N	8	20
787	1-Octadecanamine	269.308	270.316	268.301	15793	CCCCCCCCCCCCCCCCCCN		C18H39N	8.5	17
788	1,2,4-Butanetricarboxylic acid, 2-phosphono-	270.014	271.021	269.007	61973	C(CC(CC(=O)O)(C(=O)O)P(=O)(O)O)C(=O)O		C7H11O9P	-2.8	24
789	4H-1-Benzopyran-4-one, 5,7-dihydroxy-3-(4-hydroxyphenyl)-	270.053	271.06	269.046	5280961	C1=CC(=CC=C1C2=COC3=CC(=CC(=C3C2=O)O)O)O		C15H10O5	2.7	13
790	9,10-Anthracenedione, 1,5-diamino-4,8-dihydroxy-	270.064	271.071	269.057	67351	C1=CC(=C2C(=C1N)C(=O)C3=C(C=CC(=C3C2=O)N)O)O		C14H10N2O4	1.9	10
791	9,10-Anthracenedione, 1,8-diamino-4,5-dihydroxy-	270.064	271.071	269.057	31419	C1=CC(=C2C(=C1N)C(=O)C3=C(C=CC(=C3C2=O)O)N)O		C14H10N2O4	1.9	10
792	12H-Phthaloperin-12-one	270.079	271.087	269.072	81344	C1=CC=C2C(=C1)C3=NC4=CC=CC5=C4C(=CC=C5)N3C2=O		C18H10N2O	3.4	5
793	12H-phthaloperin-12-one	270.079	271.087	269.072	81344	C1=CC=C2C(=C1)C3=NC4=CC=CC5=C4C(=CC=C5)N3C2=O		C18H10N2O	3.4	18
794	1,1-Ethenediamine, N-[(6-chloro-3-pyridinyl)methyl]-N-ethyl-N'-methyl-2-nitro-	270.088	NA	NA	86457	CCN(CC1=CN=C(C=C1)Cl)C(=C[N+](=O)[O-])NC		C11H15ClN4O2	2.4	3
795	4-Morpholinepropanamine, N-1-naphthalenyl-	270.173	271.18	269.166	78898	C1COCCN1CCCNC2=CC=CC3=CC=CC=C32		C17H22N2O	3.2	2
796	Isooctadecanol	270.292	271.3	269.285	62825	CC(C)CCCCCCCCCCCCCCCO		C18H38O	8.1	17
797	1-Octadecanol	270.292	271.3	269.285	8221	CCCCCCCCCCCCCCCCCCO		C18H38O	8.4	25
798	Butanamide, N-(4-chloro-2,5-dimethoxyphenyl)-3-oxo-	271.061	272.068	270.054	78170	CC(=O)CC(=O)NC1=CC(=C(C=C1OC)Cl)OC		C12H14ClNO4	2.1	11
799	Glycine, N-methyl-N-(1-oxododecyl)-	271.215	272.222	270.207	7348	CCCCCCCCCCCC(=O)N(C)CC(=O)O		C15H29NO3	4.5	16
800	Naphthalene, 1,2,3,4,5,6,7,8-octafluoro-...	271.987	272.995	270.98	67564	C12=C(C(=C(C(=C1F)F)F)F)C(=C(C(=C2F)F)F)F		C10F8	4	15
801	Benzenamine, 2-methoxy-4-[2-(4-nitrophenyl)diazenyl]-	272.091	273.098	271.084	66863	COC1=C(C=CC(=C1)N=NC2=CC=C(C=C2)[N+](=O)[O-])N		C13H12N4O3	3.2	2
802	2,5-Cyclohexadien-1-one, 4-(9H-carbazol-3-ylimino)-	272.095	NA	NA	73995	C1=CC=C2C(=C1)C3=C(N2)C=CC(=C3)N=C4C=CC(=O)C=C4		C18H12N2O	3.3	6
803	1,4-Benzenediamine, N1-(2,4-dinitrophenyl)-	274.07	275.077	273.063	4267574	C1=CC(=CC=C1N)NC2=C(C=C(C=C2)[N+](=O)[O-])[N+](=O)[O-]		C12H10N4O4	3.1	6
804	Ethanol, 2-[2-(dodecyloxy)ethoxy]-	274.251	275.258	273.244	76457	CCCCCCCCCCCCOCCOCCO		C16H34O3	4.9	11
805	Phenol, 4-[(2,4-dinitrophenyl)amino]-	275.054	276.061	274.047	3858081	C1=CC(=CC=C1NC2=C(C=C(C=C2)[N+](=O)[O-])[N+](=O)[O-])O		C12H9N3O5	3.4	6
806	Indeno[1,2,3-cd]pyrene	276.094	277.101	275.087	9131	C1=CC=C2C(=C1)C3=C4C2=CC5=CC=CC6=C5C4=C(C=C6)C=C3		C22H12	7	18
807	hexacyclo[12.8.0.02,11.03,8.04,21.017,22]docosa-1(14),2(11),3(8),4,6,9,12,15,17(22),18,20-undecaene	276.094	277.101	275.087	9117	C1=CC2=C3C(=C1)C4=CC=CC5=C4C6=C(C=C5)C=CC(=C36)C=C2		C22H12	6.6	12
808	2-Naphthalenol, 1-[2-(2,4-dimethylphenyl)diazenyl]-	276.126	277.134	275.119	18386	CC1=CC(=C(C=C1)N=NC2=C(C=CC3=CC=CC=C32)O)C		C18H16N2O	5.3	7
809	Silane, triethoxyoctyl-	276.212	277.219	275.205	76262	CCCCCCCC[Si](OCC)(OCC)OCC		C14H32O3Si	NA	22
810	2-Naphthalenol, 1-[2-(2-methoxyphenyl)diazenyl]-	278.106	279.113	277.098	14678	COC1=CC=CC=C1N=NC2=C(C=CC3=CC=CC=C32)O		C17H14N2O2	4.6	12
811	Dibenz[a,h]anthracene	278.11	279.117	277.102	5889	C1=CC=C2C(=C1)C=CC3=CC4=C(C=CC5=CC=CC=C54)C=C32		C22H14	6.5	18
812	Glycine, N-[2-[bis(carboxymethyl)amino]ethyl]-N-(2-hydroxyethyl)-	278.111	279.119	277.104	8773	C(CN(CC(=O)O)CC(=O)O)N(CCO)CC(=O)O		C10H18N2O7	-6.2	5
813	2,4-Pentanedione, 3-[(3,4,5-trimethoxyphenyl)methylene]-	278.115	279.123	277.108	67772502	CC(=O)C(=CC1=CC(=C(C(=C1)OC)OC)OC)C(=O)C		C15H18O5	1.8	9
814	3H-Pyrazol-3-one, 2,4-dihydro-5-methyl-2-phenyl-4-(2-phenyldiazenyl)-	278.117	NA	NA	624132	CC1=C(C(=O)N(N1)C2=CC=CC=C2)N=NC3=CC=CC=C3		C16H14N4O	3.8	20
815	Undecanoic acid, 11-phenoxy-	278.188	279.195	277.181	81597	C1=CC=C(C=C1)OCCCCCCCCCCC(=O)O		C17H26O3	5.2	2
816	Acetic acid, (4-nonylphenoxy)-	278.188	279.195	277.181	18380	CCCCCCCCCC1=CC=C(C=C1)OCC(=O)O		C17H26O3	6.1	16
817	Benzenesulfonic acid, 5-amino-2-[(4-aminophenyl)amino]-	279.068	280.075	278.06	67070	C1=CC(=CC=C1N)NC2=C(C=C(C=C2)N)S(=O)(=O)O		C12H13N3O3S	1.4	9
818	1H-Imidazolium, 2-[(E)-2-[4-(dimethylamino)phenyl]diazenyl]-1,3-dimethyl-, chloride (1:1)	279.125	NA	NA	166491	CN1C=C[N+](=C1N=NC2=CC=C(C=C2)N(C)C)C.[Cl-]		C13H18N5.ClH	NA	5
819	2,5,7,10-Tetraoxa-6-silaundecane, 6-ethenyl-6-(2-methoxyethoxy)-	280.134	281.142	279.127	14025	COCCO[Si](C=C)(OCCOC)OCCOC		C11H24O6Si	NA	15
820	9,12-Octadecadienoic acid	280.24	NA	NA	3931	CCCCCC=CCC=CCCCCCCCC(=O)O		C18H32O2	6.8	2
821	1H-Indole-3-butanoic acid, 5-bromo-	281.005	282.012	279.998	84142	C1=CC2=C(C=C1Br)C(=CN2)CCCC(=O)O		C12H12BrNO2	3	2
822	2-Naphthalenesulfonic acid, 7-(acetylamino)-4-hydroxy-	281.036	282.043	280.029	80629	CC(=O)NC1=CC2=CC(=CC(=C2C=C1)O)S(=O)(=O)O		C12H11NO5S	-1	2
823	3(2H)-Isothiazolone, 4,5-dichloro-2-octyl-	281.041	282.048	280.034	91688	CCCCCCCCN1C(=O)C(=C(S1)Cl)Cl		C11H17Cl2NOS	5.1	22
824	2,6-Piperidinedione, 4-[2-(3,5-dimethyl-2-oxocyclohexyl)-2-hydroxyethyl]-, [1S-(1.alpha.(S*),3.alpha.,5.beta.)]-	281.163	282.17	280.155	6197	CC1CC(C(=O)C(C1)C(CC2CC(=O)NC(=O)C2)O)C		C15H23NO4	0.5	4
825	9-Octadecenamide, (9Z)-	281.272	282.279	280.265	5283387	CCCCCCCCC=CCCCCCCCC(=O)N		C18H35NO	6.6	23
826	Benzene, 1,2,3,4,5,6-hexachloro-	281.813	282.82	280.806	8370	C1(=C(C(=C(C(=C1Cl)Cl)Cl)Cl)Cl)Cl		C6Cl6	5.7	14
827	9-Octadecenoic acid (9Z)-	282.256	283.263	281.249	445639	CCCCCCCCC=CCCCCCCCC(=O)O		C18H34O2	6.5	27
828	Eicosane	282.329	283.336	281.321	8222	CCCCCCCCCCCCCCCCCCCC		C20H42	10.4	13
829	9,10-Anthracenedione, 1,4-diamino-5-nitro-	283.059	284.067	282.052	4421615	C1=CC2=C(C(=C1)[N+](=O)[O-])C(=O)C3=C(C=CC(=C3C2=O)N)N		C14H9N3O4	2.4	5
830	Octadecanamide	283.288	284.295	282.28	31292	CCCCCCCCCCCCCCCCCC(=O)N		C18H37NO	6.8	22
831	9,10-Anthracenedione, 1-amino-4,5-dihydroxy-8-(methylamino)-	284.08	285.087	283.072	91904	CNC1=C2C(=C(C=C1)O)C(=O)C3=C(C=CC(=C3C2=O)N)O		C15H12N2O4	2.6	3
832	Octadecanoic acid	284.272	285.279	283.264	5281	CCCCCCCCCCCCCCCCCC(=O)O		C18H36O2	7.4	25
833	2,4-Oxazolidinedione, 3-(3,5-dichlorophenyl)-5-methyl-5-vinyl-	284.996	286.003	283.989	39676	CC1(C(=O)N(C(=O)O1)C2=CC(=CC(=C2)Cl)Cl)C=C		C12H9Cl2NO3	3.1	6
834	9,10-Anthracenedione, 1,2-dihydroxy-3-nitro-	285.027	286.035	284.02	3770390	C1=CC=C2C(=C1)C(=O)C3=CC(=C(C(=C3C2=O)O)O)[N+](=O)[O-]		C14H7NO6	3.1	4
835	Benzoic acid, 2-hydroxy-5-[2-(4-nitrophenyl)diazenyl]-	287.054	288.061	286.047	15588	C1=CC(=CC=C1N=NC2=CC(=C(C=C2)O)C(=O)O)[N+](=O)[O-]		C13H9N3O5	4.1	4
836	Dodecanamide, N,N-bis(2-hydroxyethyl)-	287.246	288.253	286.239	8430	CCCCCCCCCCCC(=O)N(CCO)CCO		C16H33NO3	3.5	20
837	Cyclohexane, 1,2,3,4,5,6-hexachloro-, (1.alpha.,2.alpha.,3.beta.,4.alpha.,5.beta.,6.beta.)-	287.86	NA	NA	727	C1(C(C(C(C(C1Cl)Cl)Cl)Cl)Cl)Cl		C6H6Cl6	3.8	4
838	Cyclohexane, 1,2,3,4,5,6-hexachloro-, (1.alpha.,2.beta.,3.alpha.,4.beta.,5.alpha.,6.beta.)-	287.86	NA	NA	727	C1(C(C(C(C(C1Cl)Cl)Cl)Cl)Cl)Cl		C6H6Cl6	3.8	4
839	Cyclohexane, 1,2,3,4,5,6-hexachloro-, (1.alpha.,2.alpha.,3.alpha.,4.beta.,5.alpha.,6.beta.)-	287.86	NA	NA	727	C1(C(C(C(C(C1Cl)Cl)Cl)Cl)Cl)Cl		C6H6Cl6	3.8	3
840	Cyclohexane, 1,2,3,4,5,6-hexachloro-, (1.alpha.,2.alpha.,3.beta.,4.alpha.,5.alpha.,6.beta.)-	287.86	288.867	286.853	727	C1(C(C(C(C(C1Cl)Cl)Cl)Cl)Cl)Cl		C6H6Cl6	3.8	6
841	Phenol, 5-chloro-2-(2,4-dichlorophenoxy)-	287.951	288.958	286.944	5564	C1=CC(=C(C=C1Cl)O)OC2=C(C=C(C=C2)Cl)Cl		C12H7Cl3O2	5	21
842	Pyrrolo[3,4-c]pyrrole-1,4-dione, 2,5-dihydro-3,6-diphenyl-	288.09	NA	NA	5378296	C1=CC=C(C=C1)C2=C3C(=C(NC3=O)C4=CC=CC=C4)C(=O)N2		C18H12N2O2	1.8	21
843	Benzene, 1,1'-[methylenebis(oxy-2, 1-ethanediyloxy)]bis-	288.136	289.143	287.129	83787	C1=CC=C(C=C1)OCCOCOCCOC2=CC=CC=C2		C17H20O4	3.6	16
844	1H-Inden-1-one, 3-hydroxy-2-(3-hydroxy-2-quinolinyl)-	289.074	290.081	288.067	87299	C1=CC=C2C(=C1)C=C(C(=N2)C3=C(C4=CC=CC=C4C3=O)O)O		C18H11NO3	2.9	13
845	1H-Indene-1,3(2H)-dione, 2-(3-hydroxy-2-quinolinyl)-	289.074	290.081	288.067	24228	C1=CC=C2C(=C1)C=C(C(=N2)C3C(=O)C4=CC=CC=C4C3=O)O		C18H11NO3	3	12
846	Benzoxazole, 2,2'-(1,2-ethenediyl)bis[5-methyl-	290.106	291.113	289.098	28419	CC1=CC2=C(C=C1)OC(=N2)C=CC3=NC4=C(O3)C=CC(=C4)C		C18H14N2O2	4.7	3
847	4H-1,3,5-Oxadiazin-4-imine, 3-[(2-chloro-5-thiazolyl)methyl]tetrahydro-5-methyl-N-nitro-	291.019	292.027	290.012	107646	CN1COCN(C1=N[N+](=O)[O-])CC2=CN=C(S2)Cl		C8H10ClN5O3S	1.5	18
848	2-Anthracenecarbonitrile, 1-amino-4-(ethylamino)-9,10-dihydro-9,10-dioxo-	291.101	292.108	290.094	112865	CCNC1=C2C(=C(C(=C1)C#N)N)C(=O)C3=CC=CC=C3C2=O		C17H13N3O2	3.4	4
849	2-Naphthalenecarboxylic acid, 3-hydroxy-4-(2-phenyldiazenyl)-	292.085	NA	NA	80753	C1=CC=C(C=C1)N=NC2=C(C(=CC3=CC=CC=C32)C(=O)O)O		C17H12N2O3	4.7	3
850	Glycine, N,N'-1,2-ethanediylbis[N-(carboxymethyl)-	292.091	293.098	291.083	5232305	C(C[NH+](CC(=O)O)CC(=O)[O-])[NH+](CC(=O)O)CC(=O)[O-]		C10H16N2O8	-4.6	24
851	L-Aspartic acid, N,N'-1,2-ethanediylbis-	292.091	293.098	291.083	497266	C(CNC(CC(=O)O)C(=O)O)NC(CC(=O)O)C(=O)O		C10H16N2O8	-6.9	17
852	Stannane, tributyl-	292.121	NA	NA	5948	CCCC[SnH](CCCC)CCCC		3C4H9.Sn.H	NA	5
853	Benzene, 1,2,3,4,5-pentachloro-6-nitro-	292.837	293.844	291.83	6720	C1(=C(C(=C(C(=C1Cl)Cl)Cl)Cl)Cl)[N+](=O)[O-]		C6Cl5NO2	4.2	5
854	Benzenesulfonamide, 3-nitro-4-(phenylamino)-	293.047	294.054	292.04	82980	C1=CC=C(C=C1)NC2=C(C=C(C=C2)S(=O)(=O)N)[N+](=O)[O-]		C12H11N3O4S	2.2	4
855	2-Naphthalenol, 1-[2-(2-nitrophenyl)diazenyl]-	293.08	295.095	293.081	80852	C1=CC=C2C(=C1)C=CC(=C2N=NC3=CC=CC=C3[N+](=O)[O-])O		C16H11N3O3	4.4	4
856	2-Naphthalenol, 1-[2-(4-nitrophenyl)diazenyl]-	293.08	295.095	293.081	22917	C1=CC=C2C(=C1)C=CC(=C2N=NC3=CC=C(C=C3)[N+](=O)[O-])O		C16H11N3O3	4	5
857	2-Naphthalenecarboxamide, 3-hydroxy-N-(2-methoxyphenyl)-	293.105	294.112	292.098	67274	COC1=CC=CC=C1NC(=O)C2=CC3=CC=CC=C3C=C2O		C18H15NO3	4.2	11
858	2-Naphthalenecarboxamide, 3-hydroxy-N-(4-methoxyphenyl)-	293.105	294.112	292.098	66721	COC1=CC=C(C=C1)NC(=O)C2=CC3=CC=CC=C3C=C2O		C18H15NO3	4.2	5
859	Benzenamine, 2,6-dibromo-4-nitro-	293.864	294.871	292.857	13231	C1=C(C=C(C(=C1Br)N)Br)[N+](=O)[O-]		C6H4Br2N2O2	3.2	2
860	Ethanone, 1-[4-(1,1-dimethylethyl)-2,6-dimethyl-3,5-dinitrophenyl]-	294.122	295.129	293.114	6669	CC1=C(C(=C(C(=C1[N+](=O)[O-])C(C)(C)C)[N+](=O)[O-])C)C(=O)C		C14H18N2O5	3.7	20
861	9,10-Anthracenedione, 1-(methylamino)-4-[(1-methylethyl)amino]-	294.137	295.144	293.13	84896	CC(C)NC1=C2C(=C(C=C1)NC)C(=O)C3=CC=CC=C3C2=O		C18H18N2O2	4.7	4
862	Benzo[b]thiophen-3(2H)-one, 2-(3-oxobenzo[b]thien-2(3H)-ylidene)-	295.997	297.004	294.989	68224	C1=CC=C2C(=C1)C(=O)C(=C3C(=O)C4=CC=CC=C4S3)S2		C16H8O2S2	4.1	11
863	Cyclotetrasiloxane, 2,2,4,4,6,6,8,8-octamethyl-	296.075	297.082	295.068	11169	C[Si]1(O[Si](O[Si](O[Si](O1)(C)C)(C)C)(C)C)C		C8H24O4Si4	NA	24
864	9,10-Anthracenedione, 1,4-diamino-, N,N'-mixed 2-hydroxyethyl and methyl derivatives	296.116	297.123	295.109	17191	CNC1=C2C(=C(C=C1)NCCO)C(=O)C3=CC=CC=C3C2=O		C17H16N2O3	3.3	19
865	Octadecane, 1-(ethenyloxy)-	296.308	297.315	295.301	13585	CCCCCCCCCCCCCCCCCCOC=C		C20H40O	9.7	11
866	2H-Isoindol-1-amine, 4,5,6,7-tetrachloro-3-nitroso-	296.903	NA	NA	3085437	C12=C(NC(=C1C(=C(C(=C2Cl)Cl)Cl)Cl)N=O)N		C8H3Cl4N3O	3.8	2
867	Benzene, 1-(1,1-dimethylethyl)-3,5-dimethyl-2,4,6-trinitro-	297.096	298.103	296.089	62329	CC1=C(C(=C(C(=C1[N+](=O)[O-])C(C)(C)C)[N+](=O)[O-])C)[N+](=O)[O-]		C12H15N3O6	3.8	22
868	1,3,5-Triazine-2,4,6(1H,3H,5H)-trione, 1,3,5-tris(2-oxiranylmethyl)-	297.096	298.103	296.089	17142	C1C(O1)CN2C(=O)N(C(=O)N(C2=O)CC3CO3)CC4CO4		C12H15N3O6	-1.5	16
869	1-Octadecanamine, N,N-dimethyl-	297.34	298.347	296.332	15365	CCCCCCCCCCCCCCCCCCN(C)C		C20H43N	9.1	18
870	Methane, 1,1'-sulfonylbis[1,1,1-trichloro-	297.775	298.782	296.768	62478	C(S(=O)(=O)C(Cl)(Cl)Cl)(Cl)(Cl)Cl		C2Cl6O2S	3.5	17
871	3,5-Dioxa-6-aza-4-phospha-oct-6-ene-8-nitrile, 4-ethoxy-7-phenyl-, 4-sulfide	298.054	299.061	297.047	26927	CCOP(=S)(OCC)ON=C(C#N)C1=CC=CC=C1		C12H15N2O3PS	4.4	13
872	9,10-Anthracenedione, 1,8-dihydroxy-4,5-bis(methylamino)-	298.095	299.103	297.088	91903	CNC1=C2C(=C(C=C1)O)C(=O)C3=C(C=CC(=C3C2=O)NC)O		C16H14N2O4	3.2	9
873	9,10-Anthracenedione, 1,5-dihydroxy-4,8-bis(methylamino)-	298.095	299.103	297.088	19729	CNC1=C2C(=C(C=C1)O)C(=O)C3=C(C=CC(=C3C2=O)O)NC		C16H14N2O4	3.2	5
874	1-Dodecanol, 2-octyl-	298.324	299.331	297.316	21414	CCCCCCCCCCC(CCCCCCCC)CO		C20H42O	9.2	20
875	1-Eicosanol	298.324	299.331	297.316	12404	CCCCCCCCCCCCCCCCCCCCO		C20H42O	9.5	25
876	Phosphonic acid, P,P',P''-[nitrilotris(methylene)]tris-	298.972	299.98	297.965	16698	C(N(CP(=O)(O)O)CP(=O)(O)O)P(=O)(O)O		C3H12NO9P3	-7.2	24
877	9,10-Anthracenedione, 1-amino-4-hydroxy-2-(2-hydroxyethoxy)-	299.079	300.087	298.072	87341	C1=CC=C2C(=C1)C(=O)C3=C(C2=O)C(=C(C=C3O)OCCO)N		C16H13NO5	2.2	2
878	9,10-Anthracenedione, 1-(phenylamino)-	299.095	300.102	298.087	76267	C1=CC=C(C=C1)NC2=CC=CC3=C2C(=O)C4=CC=CC=C4C3=O		C20H13NO2	5.4	11
879	1-Butanesulfonic acid, 1,1,2,2,3,3,4,4,4-nonafluoro-	299.95	300.958	298.943	67815	C(C(C(F)(F)S(=O)(=O)O)(F)F)(C(F)(F)F)(F)F		C4HF9O3S	2.3	5
880	Octadecanoic acid, 12-hydroxy-	300.266	301.274	299.259	7789	CCCCCCC(CCCCCCCCCCC(=O)O)O		C18H36O3	6.5	23
881	Dodecanamide, N-[3-(dimethylamino)propyl]-, N-oxide	300.278	301.285	299.27	94599	CCCCCCCCCCCC(=O)NCCC[N+](C)(C)[O-]		C17H36N2O2	4.5	13
882	Benzoic acid, 3,3'-(1,2-diazenediyl)bis[6-hydroxy-	302.054	303.061	301.047	22419	C1=CC(=C(C=C1N=NC2=CC(=C(C=C2)O)C(=O)O)C(=O)O)O		C14H10N2O6	3.1	2
883	2,4,6(1H,3H,5H)-Pyrimidinetrione, 5-[2-(2,3-dihydro-6-methyl-2-oxo-1H-benzimidazol-5-yl)diazenyl]-	302.076	303.084	301.069	166221	CC1=CC2=C(C=C1N=NC3C(=O)NC(=O)NC3=O)NC(=O)N2		C12H10N6O4	-0.1	14
884	Naphtho[1,2,3,4-def]chrysene	302.11	303.117	301.102	9126	C1=CC=C2C3=C4C(=CC2=C1)C5=CC=CC=C5C6=CC=CC(=C64)C=C3		C24H14	7.3	17
885	Dibenzo[def,p]chrysene	302.11	303.117	301.102	9119	C1=CC=C2C(=C1)C=C3C=CC4=C5C3=C2C6=CC=CC=C6C5=CC=C4		C24H14	7.2	17
886	Dibenzo[b,d,e,f]chrysene	302.11	303.117	301.102	9108	C1=CC=C2C3=C4C(=CC2=C1)C=CC5=C4C(=CC6=CC=CC=C56)C=C3		C24H14	7	17
887	hexacyclo[10.10.2.02,7.09,23.014,19.020,24]tetracosa-1(23),2,4,6,8,10,12,14,16,18,20(24),21-dodecaene	302.11	303.117	301.102	9106	C1=CC=C2C3=C4C(=CC2=C1)C=CC5=CC6=CC=CC=C6C(=C54)C=C3		C24H14	7.3	20
888	Phenol, 4-[2-[4-(2-phenyldiazenyl)phenyl]diazenyl]-	302.117	303.124	301.11	22623	C1=CC=C(C=C1)N=NC2=CC=C(C=C2)N=NC3=CC=C(C=C3)O		C18H14N4O	5.5	6
889	Stannane, dibutyldichloro-	303.981	NA	NA	12688	CCCC[Sn](CCCC)(Cl)Cl		2C4H9.2ClH.Sn	NA	15
890	9,10-Anthracenedione, 1,5-diaminochloro-4,8-dihydroxy-	304.025	305.032	303.018	25528	C1=CC(=C2C(=C1N)C(=O)C3=C(C2=O)C(=C(C=C3O)Cl)N)O		C14H9ClN2O4	2.5	12
891	Hexadecane, 1-bromo-	304.177	305.184	303.169	8213	CCCCCCCCCCCCCCCCBr		C16H33Br	9.2	11
892	2-Naphthalenol, 1-[2-(2-benzothiazolyl)diazenyl]-	305.062	306.07	304.055	76384	C1=CC=C2C(=C1)C=CC(=C2N=NC3=NC4=CC=CC=C4S3)O		C17H11N3OS	5.4	2
893	9,10-Anthracenedione, 1,4-diamino-2,3-dichloro-	305.996	307.004	304.989	65731	C1=CC=C2C(=C1)C(=O)C3=C(C2=O)C(=C(C(=C3N)Cl)Cl)N		C14H8Cl2N2O2	3.9	10
894	Benzene, 1,1'-(2,2-dichloroethylidene)bis[4-ethyl-	306.094	307.101	305.087	6295	CCC1=CC=C(C=C1)C(C2=CC=C(C=C2)CC)C(Cl)Cl		C18H20Cl2	6.6	4
895	2-Naphthalenol, 1-[2-(4-methyl-2-nitrophenyl)diazenyl]-	307.096	309.111	307.096	17047	CC1=CC(=C(C=C1)N=NC2=C(C=CC3=CC=CC=C32)O)[N+](=O)[O-]		C17H13N3O3	4.8	19
896	1H-1,2,4-Triazole-1-ethanol, .alpha.-[2-(4-chlorophenyl)ethyl]-.alpha.-(1,1-dimethylethyl)-	307.145	308.152	306.138	86102	CC(C)(C)C(CCC1=CC=C(C=C1)Cl)(CN2C=NC=N2)O		C16H22ClN3O	3.7	20
897	Benzenesulfonic acid, 5-benzoyl-4-hydroxy-2-methoxy-	308.035	309.043	307.028	19988	COC1=C(C=C(C(=C1)O)C(=O)C2=CC=CC=C2)S(=O)(=O)O		C14H12O6S	2.2	21
898	Propanamide, N-(6-oxo-6H-anthra[9,1-cd]isothiazol-7-yl)-	308.062	309.069	307.055	170950	CCC(=O)NC1=CC=CC2=C1C(=O)C3=C4C2=NSC4=CC=C3		C17H12N2O2S	3.7	10
899	2-Naphthalenecarboxamide, 3-hydroxy-N-(3-nitrophenyl)-	308.08	309.087	307.072	67277	C1=CC=C2C=C(C(=CC2=C1)C(=O)NC3=CC(=CC=C3)[N+](=O)[O-])O		C17H12N2O4	4	4
900	Ethanol, 2-[2-(4-nonylphenoxy)ethoxy]-	308.235	309.242	307.228	24773	CCCCCCCCCC1=CC=C(C=C1)OCCOCCO		C19H32O3	5.6	3
901	Propanenitrile, 3-[methyl[4-[2-(4-nitrophenyl)diazenyl]phenyl]amino]-	309.123	310.13	308.115	161710	CN(CCC#N)C1=CC=C(C=C1)N=NC2=CC=C(C=C2)[N+](=O)[O-]		C16H15N5O2	3.3	2
902	Benzamide, N-[[(4-chlorophenyl)amino]carbonyl]-2,6-difluoro-	310.032	311.039	309.025	37123	C1=CC(=C(C(=C1)F)C(=O)NC(=O)NC2=CC=C(C=C2)Cl)F		C14H9ClF2N2O2	3.9	16
903	Tetrasiloxane, 1,1,1,3,3,5,5,7,7,7-decamethyl-	310.127	311.135	309.12	8852	C[Si](C)(C)O[Si](C)(C)O[Si](C)(C)O[Si](C)(C)C		C10H30O3Si4	NA	19
904	Benzenamine, 4,4'-methylenebis[N-(1-methylpropyl)-	310.241	311.248	309.234	110640	CCC(C)NC1=CC=C(C=C1)CC2=CC=C(C=C2)NC(C)CC		C21H30N2	6.5	16
905	Benzenamine, 4,4'-methylenebis[2,6-diethyl-	310.241	311.248	309.234	83656	CCC1=CC(=CC(=C1N)CC)CC2=CC(=C(C(=C2)CC)N)CC		C21H30N2	5.7	12
906	Docosane	310.36	311.367	309.353	12405	CCCCCCCCCCCCCCCCCCCCCC		C22H46	11.5	5
907	Quino[2,3-b]acridine-7,14-dione, 5,12-dihydro-	312.09	313.097	311.083	13976	C1=CC=C2C(=C1)C(=O)C3=CC4=C(C=C3N2)C(=O)C5=CC=CC=C5N4		C20H12N2O2	4	24
908	1,5-Pentanediol, 2,4-bis(dimethoxymethyl)-2,4-bis(hydroxymethyl)-	312.178	313.186	311.171	163416	COC(C(CC(CO)(CO)C(OC)OC)(CO)CO)OC		C13H28O8	-2.2	10
909	Cyclohexane, 1,3,5-triphenyl-	312.188	313.195	311.181	119930	C1C(CC(CC1C2=CC=CC=C2)C3=CC=CC=C3)C4=CC=CC=C4		C24H24	6.9	2
910	Ethanol, 2-[(9Z)-9-octadecen-1-yloxy]-	312.303	313.31	311.296	5364713	CCCCCCCCC=CCCCCCCCCOCCO		C20H40O2	7.3	20
911	9,10-Anthracenedione, 1-amino-4-hydroxy-2-(2-methoxyethoxy)-	313.095	314.102	312.088	87342	COCCOC1=C(C2=C(C(=C1)O)C(=O)C3=CC=CC=C3C2=O)N		C17H15NO5	2.8	4
912	1-Octadecanamine, N,N-dimethyl-, N-oxide	313.334	314.342	312.327	17388	CCCCCCCCCCCCCCCCCC[N+](C)(C)[O-]		C20H43NO	8.5	9
913	Urea, N-(4-chlorophenyl)-N'-(3,4-dichlorophenyl)-	313.978	314.985	312.971	7547	C1=CC(=CC=C1NC(=O)NC2=CC(=C(C=C2)Cl)Cl)Cl		C13H9Cl3N2O	5.3	13
914	9,10-Anthracenedione, 1-amino-4-(phenylamino)-	314.106	315.113	313.098	20419	C1=CC=C(C=C1)NC2=C3C(=C(C=C2)N)C(=O)C4=CC=CC=C4C3=O		C20H14N2O2	4.8	9
915	1,3-Propanediol, 1,3-bis(4-aminobenzoate)	314.127	315.134	313.119	93312	C1=CC(=CC=C1C(=O)OCCCOC(=O)C2=CC=C(C=C2)N)N		C17H18N2O4	3.7	2
916	Ethanol, 2-[ethyl[4-[2-(4-nitrophenyl)diazenyl]phenyl]amino]-	314.138	315.145	313.131	17886	CCN(CCO)C1=CC=C(C=C1)N=NC2=CC=C(C=C2)[N+](=O)[O-]		C16H18N4O3	3.3	10
917	Phosphonic acid, [nitrilotris(methylene)]tris-, N-oxide	314.967	298.972	296.957	9858035	C([N+](CP(=O)(O)O)(CP(=O)(O)O)[O-])P(=O)(O)O		C3H12NO10P3	-5.5	20
918	9,10-Anthracenedione, 1-hydroxy-4-(phenylamino)-	315.09	316.097	314.082	88001	C1=CC=C(C=C1)NC2=C3C(=C(C=C2)O)C(=O)C4=CC=CC=C4C3=O		C20H13NO3	5.6	12
919	Phenol, 2-(5-chloro-2H-benzotriazol-2-yl)-6-(1,1-dimethylethyl)-4-methyl-	315.114	316.121	314.107	62531	CC1=CC(=C(C(=C1)N2N=C3C=CC(=CC3=N2)Cl)O)C(C)(C)C		C17H18ClN3O	5.6	19
920	Tetradecanamide, N,N-bis(2-hydroxyethyl)-	315.277	316.285	314.27	82045	CCCCCCCCCCCCCC(=O)N(CCO)CCO		C18H37NO3	4.6	14
921	Benzene, 1-chloro-2-(2,2-dichloro-1-(4-chlorophenyl) ethenyl)-	315.938	316.945	314.931	246598	C1=CC=C(C(=C1)C(=C(Cl)Cl)C2=CC=C(C=C2)Cl)Cl		C14H8Cl4	7	4
922	Benzene, 1,1'-(dichloroethenylidene)bis(4-chloro-	315.938	316.945	314.931	3035	C1=CC(=CC=C1C(=C(Cl)Cl)C2=CC=C(C=C2)Cl)Cl		C14H8Cl4	7	4
923	1H-Benz[de]isoquinoline-1,3(2H)-dione, 6-amino-2-(2,4-dimethylphenyl)-	316.121	317.128	315.114	75589	CC1=CC(=C(C=C1)N2C(=O)C3=C4C(=C(C=C3)N)C=CC=C4C2=O)C		C20H16N2O2	3.8	17
924	Phenol, 2-methyl-4-[2-[4-(2-phenyldiazenyl)phenyl]diazenyl]-	316.132	317.14	315.125	22736	CC1=C(C=CC(=C1)N=NC2=CC=C(C=C2)N=NC3=CC=CC=C3)O		C19H16N4O	5.5	4
925	Benzene, 1-chloro-2-[2,2-dichloro-1-(4-chlorophenyl)ethyl]-	317.954	318.961	316.946	6713041	C1=CC=C(C(=C1)C(C2=CC=C(C=C2)Cl)C(Cl)Cl)Cl		C14H10Cl4	6.2	6
926	Benzene, 1,1'-(2,2-dichloroethylidene)bis(4-chloro-	317.954	318.961	316.946	6294	C1=CC(=CC=C1C(C2=CC=C(C=C2)Cl)C(Cl)Cl)Cl		C14H10Cl4	6.2	4
927	Benzoxazole, 2,2'-(2,5-thiophenediyl)bis-	318.046	319.054	317.039	17867	C1=CC=C2C(=C1)N=C(O2)C3=CC=C(S3)C4=NC5=CC=CC=C5O4		C18H10N2O2S	4.7	14
928	1(3H)-Isobenzofuranone, 3,3-bis(4-hydroxyphenyl)-	318.089	319.096	317.082	4764	C1=CC=C2C(=C1)C(=O)OC2(C3=CC=C(C=C3)O)C4=CC=C(C=C4)O		C20H14O4	3.6	17
929	Benzenamine, 4-[2-(4-nitrophenyl)diazenyl]-N-phenyl-	318.112	319.119	317.104	17414	C1=CC=C(C=C1)NC2=CC=C(C=C2)N=NC3=CC=C(C=C3)[N+](=O)[O-]		C18H14N4O2	5.5	6
930	Ethanol, 2-[2-[2-(dodecyloxy)ethoxy]ethoxy]-	318.277	319.284	317.27	76458	CCCCCCCCCCCCOCCOCCOCCO		C18H38O4	4.8	22
931	Dibenzo(b,e)(1,4)dioxin, 2,3,7,8-tetrachloro-	319.897	320.904	318.889	15625	C1=C2C(=CC(=C1Cl)Cl)OC3=CC(=C(C=C3O2)Cl)Cl		C12H4Cl4O2	6.4	5
932	2-Anthracenesulfonic acid, 9,10-dihydro-1,4-dihydroxy-9,10-dioxo-	319.999	321.006	318.992	8960	C1=CC=C2C(=C1)C(=O)C3=C(C2=O)C(=C(C=C3O)S(=O)(=O)O)O		C14H8O7S	2	6
933	Ethanol, 2-[[2-chloro-4-[2-(4-nitrophenyl)diazenyl]phenyl]amino]-	320.068	321.075	319.06	162537	C1=CC(=CC=C1N=NC2=CC(=C(C=C2)NCCO)Cl)[N+](=O)[O-]		C14H13ClN4O3	3.5	4
934	14H-benz[4,5]isoquino[2,1-a]perimidin-14-one	320.095	321.102	319.088	81271	C1=CC2=C3C(=C1)C4=NC5=CC=CC6=C5C(=CC=C6)N4C(=O)C3=CC=C2		C22H12N2O	4.7	15
935	14H-Benz[4,5]isoquino[2,1-a]perimidin-14-one	320.095	321.102	319.088	81271	C1=CC2=C3C(=C1)C4=NC5=CC=CC6=C5C(=CC=C6)N4C(=O)C3=CC=C2		C22H12N2O	4.7	4
936	9,10-Anthracenedione, 1,4-bis[(1-methylethyl)amino]-	322.168	323.175	321.161	61719	CC(C)NC1=C2C(=C(C=C1)NC(C)C)C(=O)C3=CC=CC=C3C2=O		C20H22N2O2	5.5	18
937	2-Naphthalenol, 1-[2-(4-methoxy-2-nitrophenyl)diazenyl]-	323.091	324.098	322.083	162577	COC1=CC(=C(C=C1)N=NC2=C(C=CC3=CC=CC=C32)O)[N+](=O)[O-]		C17H13N3O4	4.4	14
938	Propanenitrile, 3-[ethyl[4-[2-(4-nitrophenyl)diazenyl]phenyl]amino]-	323.138	324.146	322.131	92278	CCN(CCC#N)C1=CC=C(C=C1)N=NC2=CC=C(C=C2)[N+](=O)[O-]		C17H17N5O2	3.7	12
939	Phenol, 2-(2H-benzotriazol-2-yl)-4-(1,1-dimethylethyl)-6-(1-methylpropyl)-	323.2	324.207	322.192	118327	CCC(C)C1=C(C(=CC(=C1)C(C)(C)C)N2N=C3C=CC=CC3=N2)O		C20H25N3O	6.3	8
940	Phenol, 2-(2H-benzotriazol-2-yl)-4,6-bis(1,1-dimethylethyl)-	323.2	324.207	322.192	77455	CC(C)(C)C1=CC(=C(C(=C1)N2N=C3C=CC=CC3=N2)O)C(C)(C)C		C20H25N3O	7.3	14
941	Phenol, 2-(2H-benzotriazol-2-yl)-4-(1,1,3,3-tetramethylbutyl)-	323.2	324.207	322.192	62485	CC(C)(C)CC(C)(C)C1=CC(=C(C=C1)O)N2N=C3C=CC=CC3=N2		C20H25N3O	7.3	19
942	2(1H)-Quinolinone, 4-hydroxy-1-methyl-3-[2-(4-nitrophenyl)diazenyl]-	324.086	325.093	323.079	135611748	CN1C2=CC=CC=C2C(=C(C1=O)N=NC3=CC=C(C=C3)[N+](=O)[O-])O		C16H12N4O4	2.7	2
943	2(1H)-Quinolinone, 4-hydroxy-1-methyl-3-[2-(3-nitrophenyl)diazenyl]-	324.086	325.093	323.079	135548088	CN1C2=CC=CC=C2C(=C(C1=O)N=NC3=CC(=CC=C3)[N+](=O)[O-])O		C16H12N4O4	2.7	4
944	Plumbane, tetraethyl-	324.133	NA	NA	6511	CC[Pb](CC)(CC)CC		4C2H5.Pb	NA	15
945	1H-Benz[de]isoquinoline-1,3(2H)-dione, 2-butyl-6-(butylamino)-	324.184	325.191	323.177	87935	CCCCNC1=C2C=CC=C3C2=C(C=C1)C(=O)N(C3=O)CCCC		C20H24N2O2	4.6	21
946	Methanone, bis[4-(diethylamino)phenyl]-	324.22	325.227	323.213	66663	CCN(CC)C1=CC=C(C=C1)C(=O)C2=CC=C(C=C2)N(CC)CC		C21H28N2O	5.3	12
947	1,3-Propanediamine, N1-(9Z)-9-octadecen-1-yl-	324.35	325.358	323.343	6435904	CCCCCCCCC=CCCCCCCCCNCCCN		C21H44N2	7.1	22
948	Tricosane	324.376	325.383	323.368	12534	CCCCCCCCCCCCCCCCCCCCCCC		C23H48	12.1	3
949	Stannane, tributylchloro-	326.082	NA	NA	15096	CCCC[Sn](CCCC)(CCCC)Cl		3C4H9.ClH.Sn	NA	13
950	9,10-Anthracenedione, 1,4-bis[(2-hydroxyethyl)amino]-	326.127	327.134	325.119	20549	C1=CC=C2C(=C1)C(=O)C3=C(C=CC(=C3C2=O)NCCO)NCCO		C18H18N2O4	2.6	4
951	Methanone, [2-hydroxy-4-(octyloxy)phenyl]phenyl-	326.188	327.195	325.181	15797	CCCCCCCCOC1=CC(=C(C=C1)C(=O)C2=CC=CC=C2)O		C21H26O3	6.8	22
952	1-Docosanol	326.355	327.362	325.348	12620	CCCCCCCCCCCCCCCCCCCCCCO		C22H46O	10.5	25
953	2-Naphthalenol, 1-[2-(4-chloro-2-nitrophenyl)diazenyl]-	327.041	328.048	326.034	80853	C1=CC=C2C(=C1)C=CC(=C2N=NC3=C(C=C(C=C3)Cl)[N+](=O)[O-])O		C16H10ClN3O3	5	4
954	2-Naphthalenol, 1-[2-(2-chloro-4-nitrophenyl)diazenyl]-	327.041	329.056	327.042	17778	C1=CC=C2C(=C1)C=CC(=C2N=NC3=C(C=C(C=C3)[N+](=O)[O-])Cl)O		C16H10ClN3O3	5	20
955	3-Pyridinecarbonitrile, 1-ethyl-1,2-dihydro-6-hydroxy-4-methyl-5-[2-(2-nitrophenyl)diazenyl]-2-oxo-	327.097	328.104	326.089	162575	CCN1C(=C(C(=C(C1=O)N=NC2=CC=CC=C2[N+](=O)[O-])C)C#N)O		C15H13N5O4	2.3	5
956	Octadecanamide, N-(2-hydroxyethyl)-	327.314	328.321	326.306	27902	CCCCCCCCCCCCCCCCCC(=O)NCCO		C20H41NO2	7.3	20
957	9,10-Anthracenedione, 1-(methylamino)-4-(phenylamino)-	328.121	329.128	327.114	76647	CNC1=C2C(=C(C=C1)NC3=CC=CC=C3)C(=O)C4=CC=CC=C4C2=O		C21H16N2O2	5.5	4
958	3-Pyridinecarbonitrile, 1,2-dihydro-6-hydroxy-5-[2-(4-methoxy-2-nitrophenyl)diazenyl]-4-methyl-2-oxo-	329.076	330.083	328.069	173335	CC1=C(C(=O)NC(=C1C#N)O)N=NC2=C(C=C(C=C2)OC)[N+](=O)[O-]		C14H11N5O5	1.8	2
959	9,10-Anthracenedione, 1-hydroxy-4-[(4-methylphenyl)amino]-	329.105	330.112	328.098	6680	CC1=CC=C(C=C1)NC2=C3C(=C(C=C2)O)C(=O)C4=CC=CC=C4C3=O		C21H15NO3	5.5	21
960	Ethanol, 2,2'-[[4-[2-(4-nitrophenyl)diazenyl]phenyl]imino]bis-	330.133	331.14	329.126	17651	C1=CC(=CC=C1N=NC2=CC=C(C=C2)[N+](=O)[O-])N(CCO)CCO		C16H18N4O4	2.3	4
961	9,10-Anthracenedione, 4-amino-1-hydroxy-2-phenoxy-	331.084	332.092	330.077	13906822	C1=CC=C(C=C1)OC2=C(C3=C(C(=C2)N)C(=O)C4=CC=CC=C4C3=O)O		C20H13NO4	4.5	2
962	9,10-Anthracenedione, 1-amino-4-hydroxy-2-phenoxy-	331.084	332.092	330.077	28531	C1=CC=C(C=C1)OC2=C(C3=C(C(=C2)O)C(=O)C4=CC=CC=C4C3=O)N		C20H13NO4	4.5	9
963	Benzothiazole, 2,2'-dithiobis-	331.957	332.964	330.95	8447	C1=CC=C2C(=C1)N=C(S2)SSC3=NC4=CC=CC=C4S3		C14H8N2S4	5.6	25
964	Sulfamide, N-[(dichlorofluoromethyl)thio]-N',N'-dimethyl-N-phenyl-	331.962	332.97	330.955	14145	CN(C)S(=O)(=O)N(C1=CC=CC=C1)SC(F)(Cl)Cl		C9H11Cl2FN2O2S2	3.6	19
965	Dibenzo[b,d,e,f]chrysene-7,14-dione	332.084	333.091	331.076	31412	C1=CC=C2C(=C1)C3=C4C(=CC=C5C4=C(C=C3)C(=O)C6=CC=CC=C65)C2=O		C24H12O2	5.4	4
966	Benzonitrile, 2-[2-[4-[2-(3-cyanophenyl)ethenyl]phenyl]ethenyl]-	332.131	333.139	331.124	166511	C1=CC=C(C(=C1)C=CC2=CC=C(C=C2)C=CC3=CC(=CC=C3)C#N)C#N		C24H16N2	5.9	12
967	Benzonitrile, 2,2'-(1,4-phenylenedi-2,1-ethenediyl)bis-	332.131	333.139	331.124	114605	C1=CC=C(C(=C1)C=CC2=CC=C(C=C2)C=CC3=CC=CC=C3C#N)C#N		C24H16N2	5.9	6
968	1,10-Phenanthroline, 4,7-diphenyl-	332.131	333.139	331.124	72812	C1=CC=C(C=C1)C2=C3C=CC4=C(C=CN=C4C3=NC=C2)C5=CC=CC=C5		C24H16N2	5.7	2
969	Ethanol, 2-[2-[2-(tridecyloxy)ethoxy]ethoxy]-	332.293	333.3	331.285	78116	CCCCCCCCCCCCCOCCOCCOCCO		C19H40O4	5.3	14
970	Phenol, 2,6-bis(1,1-dimethylethyl)-4-nonyl-	332.308	350.026	348.012	78004	CCCCCCCCCC1=CC(=C(C(=C1)C(C)(C)C)O)C(C)(C)C		C23H40O	9.5	19
971	2H-1-Benzopyran-2-one, 3-(1H-benzimidazol-2-yl)-7-(diethylamino)-	333.148	334.155	332.14	94381	CCN(CC)C1=CC2=C(C=C1)C=C(C(=O)O2)C3=NC4=CC=CC=C4N3		C20H19N3O2	4	7
972	Cyclohexanemethanol, 4-(1-methylethyl)-	333.22	NA	NA	209866	CCCN1CCC2=C(C1)C3=CC=CC=C3N2CCC4=CN=C(C=C4)C		C22H27N3	4	9
973	Benzenesulfonamide, 4-[3-(4-chlorophenyl)-4,5-dihydro-1H-pyrazol-1-yl]-	335.05	336.057	334.042	75972	C1CN(N=C1C2=CC=C(C=C2)Cl)C3=CC=C(C=C3)S(=O)(=O)N		C15H14ClN3O2S	2.7	4
974	Ethanol, 2-[ethyl[3-methyl-4-[2-(5-nitro-2-thiazolyl)diazenyl]phenyl]amino]-	335.105	336.112	334.098	108061	CCN(CCO)C1=CC(=C(C=C1)N=NC2=NC=C(S2)[N+](=O)[O-])C		C14H17N5O3S	3.4	5
975	Benzenamine, 2,6-dinitro-N,N-dipropyl-4-(trifluoromethyl)-	335.109	336.117	334.102	5569	CCCN(CCC)C1=C(C=C(C=C1[N+](=O)[O-])C(F)(F)F)[N+](=O)[O-]		C13H16F3N3O4	5.3	6
976	3-Pyridinecarbonitrile, 5-[2-(3,4-dichlorophenyl)diazenyl]-1,2-dihydro-6-hydroxy-1,4-dimethyl-2-oxo-	336.018	337.025	335.011	163361	CC1=C(C(=O)N(C(=C1C#N)O)C)N=NC2=CC(=C(C=C2)Cl)Cl		C14H10Cl2N4O2	3.4	9
977	14H-Anthra[2,1,9-mna]thioxanthen-14-one	336.061	337.068	335.054	85358	C1=CC=C2C(=C1)C3=CC=C4C5=C(C=CC(=C35)C2=O)C6=CC=CC=C6S4		C23H12OS	6.1	11
978	1-Aziridinecarboxamide, N,N'-(methylenedi-4,1-phenylene)bis-	336.159	337.166	335.151	81913	C1CN1C(=O)NC2=CC=C(C=C2)CC3=CC=C(C=C3)NC(=O)N4CC4		C19H20N4O2	1.8	16
979	Acetamide, 2-cyano-2-[2,3-dihydro-3-(tetrahydro-2,4,6-trioxo-5(2H)-pyrimidinylidene)-1H-isoindol-1-ylidene]-N-methyl-	337.081	338.088	336.074	54315678	CNC(=O)C(=C1C2=CC=CC=C2C(=C3C(=O)NC(=O)NC3=O)N1)C#N		C16H11N5O4	-0.2	15
980	3H-Indolium, 2-[2-[(2,4-dimethoxyphenyl)amino]ethenyl]-1,3,3-trimethyl-, chloride (1:1)	337.192	337.191	335.177	5473427	CC1(C2=CC=CC=C2[N+](=C1C=CNC3=C(C=C(C=C3)OC)OC)C)C		C21H24N2O2.ClH	3.9	6
981	13-Docosenamide, (13Z)-	337.334	338.342	336.327	5365371	CCCCCCCCC=CCCCCCCCCCCCC(=O)N		C22H43NO	8.8	19
982	Stannane, trichlorooctyl-	337.942	338.949	336.935	76538	CCCCCCCC[Sn](Cl)(Cl)Cl		C8H17.3ClH.Sn	NA	8
983	Hexane, tetradecafluoro-	337.978	338.985	336.97	9639	C(C(C(C(F)(F)F)(F)F)(F)F)(C(C(F)(F)F)(F)F)(F)F		C6F14	5.1	13
984	2-Naphthalenol, 1-[2-(2,4-dinitrophenyl)diazenyl]-	338.065	341.088	339.074	18981	C1=CC=C2C(=C1)C=CC(=C2N=NC3=C(C=C(C=C3)[N+](=O)[O-])[N+](=O)[O-])O		C16H10N4O5	4.3	19
985	Tetracosane	338.391	339.399	337.384	12592	CCCCCCCCCCCCCCCCCCCCCCCC		C24H50	12.6	3
986	Propanenitrile, 3-[(2-hydroxyethyl)[4-[(4-nitrophenyl)azo]phenyl]amino]-	339.133	340.14	338.126	81173	C1=CC(=CC=C1N=NC2=CC=C(C=C2)[N+](=O)[O-])N(CCC#N)CCO		C17H17N5O3	2.7	9
987	Docosanamide	339.35	340.357	338.343	76468	CCCCCCCCCCCCCCCCCCCCCC(=O)N		C22H45NO	9	19
988	Butanamide, 2-[2-(4-methyl-2-nitrophenyl)diazenyl]-3-oxo-N-phenyl-	340.117	341.124	339.11	221491	CC1=CC(=C(C=C1)N=NC(C(=O)C)C(=O)NC2=CC=CC=C2)[N+](=O)[O-]		C17H16N4O4	3.7	20
989	Quino[2,3-b]acridine-7,14-dione, 5,12-dihydro-2,9-dimethyl-	340.121	341.128	339.114	70423	CC1=CC2=C(C=C1)NC3=CC4=C(C=C3C2=O)NC5=C(C4=O)C=C(C=C5)C		C22H16N2O2	4.8	22
990	9,10-Anthracenedione, 1-[(2-hydroxyethyl)amino]-4-[(3-hydroxypropyl)amino]-	340.142	341.15	339.135	105526	C1=CC=C2C(=C1)C(=O)C3=C(C=CC(=C3C2=O)NCCO)NCCCO		C19H20N2O4	2.9	2
991	Oxirane, 2,2'-[(1-methylethylidene)bis(4,1-phenyleneoxymethylene)]bis-	340.167	341.175	339.16	2286	CC(C)(C1=CC=C(C=C1)OCC2CO2)C3=CC=C(C=C3)OCC4CO4		C21H24O4	4	24
992	Phenol, 2,2'-methylenebis[6-(1,1-dimethylethyl)-4-methyl-	340.24	341.248	339.233	8398	CC1=CC(=C(C(=C1)C(C)(C)C)O)CC2=C(C(=CC(=C2)C)C(C)(C)C)O		C23H32O2	7.2	19
993	Docosanoic acid	340.334	341.341	339.327	8215	CCCCCCCCCCCCCCCCCCCCCC(=O)O		C22H44O2	9.6	19
994	3H-Indolium, 1,3,3-trimethyl-2-[(E)-[2-methyl-2-(4-methylphenyl)hydrazinylidene]methyl]-, chloride (1:1)	341.166	309.22	307.205	9576462	CC1=CC=C(C=C1)N(C)N=CC2=[N+](C3=CC=CC=C3C2(C)C)C.[Cl-]		C20H26N3.ClH	NA	4
995	Quino[2,3-b]acridine-6,7,13,14(5H,12H)-tetrone	342.064	343.071	341.057	73920	C1=CC=C2C(=C1)C(=O)C3=C(N2)C(=O)C4=C(C3=O)NC5=CC=CC=C5C4=O		C20H10N2O4	3	14
996	Benzenesulfonic acid, 4-[(2-hydroxy-1-naphthalenyl)diazenyl]-3-methyl-	342.067	NA	NA	22117	CC1=C(C=CC(=C1)S(=O)(=O)O)N=NC2=C(C=CC3=CC=CC=C32)O		C17H14N2O4S	3.7	4
997	Amylodextrin	342.116	NA	NA	439341	C(C1C(C(C(C(O1)OC2C(OC(C(C2O)O)O)CO)O)O)O)O		C12H22O11	-4.7	14
998	.alpha.-D-Glucopyranoside, .beta.-D-fructofuranosyl	342.116	343.123	341.109	5988	C(C1C(C(C(C(O1)OC2(C(C(C(O2)CO)O)O)CO)O)O)O)O		C12H22O11	-3.7	27
999	Ethane, 1,1,1-trichloro-2,2-bis(p-methoxyphenyl)-	344.014	345.021	343.006	4115	COC1=CC=C(C=C1)C(C2=CC=C(C=C2)OC)C(Cl)(Cl)Cl		C16H15Cl3O2	5.1	6
1000	Cyclotetrasiloxane, 2,4,6,8-tetraethenyl-2,4,6,8-tetramethyl-	344.075	345.082	343.068	75706	C[Si]1(O[Si](O[Si](O[Si](O1)(C)C=C)(C)C=C)(C)C=C)C=C		C12H24O4Si4	NA	15
1001	Sulfamide, N-(dichlorofluoromethyl)thio-N',N'-dimethyl-N-(p-tolyl)-	345.978	346.985	344.971	12898	CC1=CC=C(C=C1)N(SC(F)(Cl)Cl)S(=O)(=O)N(C)C		C10H13Cl2FN2O2S2	3.9	20
1002	1-Octene, 3,3,4,4,5,5,6,6,7,7,8,8,8-tridecafluoro-	346.003	347.01	344.995	91384	C=CC(C(C(C(C(C(F)(F)F)(F)F)(F)F)(F)F)(F)F)(F)F		C8H3F13	5.3	10
1003	1,3,2-Dioxaphosphorinane, 2,2'-oxybis[5,5-dimethyl-, 2,2'-disulfide	346.023	347.03	345.015	77714	CC1(COP(=S)(OC1)OP2(=S)OCC(CO2)(C)C)C		C10H20O5P2S2	4.3	12
1004	9,10-Anthracenedione, 1-amino-4,5-dihydroxy-8-(phenylamino)-	346.095	347.103	345.088	88430	C1=CC=C(C=C1)NC2=C3C(=C(C=C2)O)C(=O)C4=C(C=CC(=C4C3=O)N)O		C20H14N2O4	4.1	10
1005	9,10-Anthracenedione, 1-amino-4,8-dihydroxy-5-(phenylamino)-	346.095	347.103	345.088	80745	C1=CC=C(C=C1)NC2=C3C(=C(C=C2)O)C(=O)C4=C(C=CC(=C4C3=O)O)N		C20H14N2O4	4.1	10
1006	1,3-Benzenediamine, 4,4'-[1,3-phenylenebis(2,1-diazenediyl)]bis-	346.165	NA	NA	13981	C1=CC(=CC(=C1)N=NC2=C(C=C(C=C2)N)N)N=NC3=C(C=C(C=C3)N)N		C18H18N8	2.8	6
1007	Stannane, dioctylbis[(1-oxododecyl)oxy]-	346.168	347.175	345.161	16686126	CCCCCCCC[Sn+2]CCCCCCCC		2C12H24O2.2C8H17.Sn	NA	22
1008	Silane, hexadecyltrimethoxy-	346.29	347.298	345.283	85406	CCCCCCCCCCCCCCCC[Si](OC)(OC)OC		C19H42O3Si	NA	20
1009	1H-Isoindole-1,3(2H)-dione, 3a,4,7,7a-tetrahydro-2-[(1,1,2,2-tetrachloroethyl)thio]-	346.911	347.918	345.904	17038	C1C=CCC2C1C(=O)N(C2=O)SC(C(Cl)Cl)(Cl)Cl		C10H9Cl4NO2S	3.8	5
1010	9,10-Anthracenedione, 4,8-diamino-2-bromo-1,5-dihydroxy-	347.975	348.982	346.967	117969	C1=CC(=C2C(=C1N)C(=O)C3=C(C2=O)C(=CC(=C3O)Br)N)O		C14H9BrN2O4	2.6	9
1011	9,10-Anthracenedione, 1,8-diaminobromo-4,5-dihydroxy-	347.975	348.982	346.967	47560	C1=CC(=C2C(=C1N)C(=O)C3=C(C2=O)C(=CC(=C3N)Br)O)O		C14H9BrN2O4	2.6	4
1012	9,10-Anthracenedione, 1,5-diaminobromo-4,8-dihydroxy-	347.975	348.982	346.967	33774	C1=CC(=C2C(=C1N)C(=O)C3=C(C2=O)C(=C(C=C3O)Br)N)O		C14H10Br2N2O4	2.6	14
1013	9,10-Anthracenedione, 1,5-diamino-2-bromo-4,8-dihydroxy-	347.975	348.982	346.967	33774	C1=CC(=C2C(=C1N)C(=O)C3=C(C2=O)C(=C(C=C3O)Br)N)O		C14H9BrN2O4	2.6	9
1014	Naphtho[1',2',3':4,5]quino[2,1-b]quinazoline-5,10-dione	348.09	349.097	347.083	89649	C1=CC=C2C(=C1)C3=CC4=NC5=CC=CC=C5C(=O)N4C6=CC=CC(=C63)C2=O		C23H12N2O2	3.4	4
1015	Ethanol, 2-[[4-[2-(2-chloro-4-nitrophenyl)diazenyl]phenyl]ethylamino]-	348.099	349.106	347.092	18516	CCN(CCO)C1=CC=C(C=C1)N=NC2=C(C=C(C=C2)[N+](=O)[O-])Cl		C16H17ClN4O3	4	5
1016	Methanone, (diphenylphosphinyl)(2,4,6-trimethylphenyl)-	348.128	349.135	347.121	166480	CC1=CC(=C(C(=C1)C)C(=O)P(=O)(C2=CC=CC=C2)C3=CC=CC=C3)C		C22H21O2P	5	19
1017	Benzonitrile, 2-[2-[4-[(2-cyanoethyl)ethylamino]phenyl]diazenyl]-5-nitro-	348.133	349.141	347.126	85627	CCN(CCC#N)C1=CC=C(C=C1)N=NC2=C(C=C(C=C2)[N+](=O)[O-])C#N		C18H16N6O2	3.4	10
1018	Stannane, tetrabutyl-	348.184	349.191	347.177	15098	CCCC[Sn](CCCC)(CCCC)CCCC		4C4H9.Sn	NA	13
1019	Benzenamine, 2,4,6-trinitro-N-(2-nitrophenyl)-	349.029	350.037	348.022	3015966	C1=CC=C(C(=C1)NC2=C(C=C(C=C2[N+](=O)[O-])[N+](=O)[O-])[N+](=O)[O-])[N+](=O)[O-]		C12H7N5O8	3.3	2
1020	1H-Indole, 2,3-dihydro-1,3,3-trimethyl-2-[2-(2-methyl-3H-indol-3-ylidene)ethylidene]-, hydrochloride (1:1)	350.155	316.193	314.179	18284	CC1=C(C2=CC=CC=C2N1)C=CC3=[N+](C4=CC=CC=C4C3(C)C)C.[Cl-]		C22H22N2.ClH	NA	4
1021	9,10-Anthracenedione, 1,4-bis(butylamino)-	350.199	351.207	349.192	3766139	CCCCNC1=C2C(=C(C=C1)NCCCC)C(=O)C3=CC=CC=C3C2=O		C22H26N2O2	6.4	22
1022	1H-Imidazole-1-ethanol, 2-(heptadecen-1-yl)-4,5-dihydro-	350.33	351.337	349.322	6435915	CCCCCCCCCCCCCCCC=CC1=NCCN1CCO		C22H42N2O	7	23
1023	Phenol, 2-(2H-benzotriazol-2-yl)-4,6-bis(1,1-dimethylpropyl)-	351.231	352.238	350.224	33263	CCC(C)(C)C1=CC(=C(C(=C1)N2N=C3C=CC=CC3=N2)O)C(C)(C)CC		C22H29N3O	7.4	21
1024	Benzene, 1-chloro-2-(2,2,2-trichloro-1-(4-chlorophenyl)ethyl)-	351.915	352.922	350.907	13089	C1=CC=C(C(=C1)C(C2=CC=C(C=C2)Cl)C(Cl)(Cl)Cl)Cl		C14H9Cl5	6.7	4
1025	Benzene, 1,1'-(2,2,2-trichloroethylidene)bis[4-chloro-	351.915	352.922	350.907	3036	C1=CC(=CC=C1C(C2=CC=C(C=C2)Cl)C(Cl)(Cl)Cl)Cl		C14H9Cl5	6.9	4
1026	Acetic acid, 1,1'-(dibutylstannylene) ester	352.07	NA	NA	16682740	CCCC[Sn](CCCC)(OC(=O)C)OC(=O)C		2C4H9.2C2H4O2.Sn	NA	20
1027	2-Naphthalenol, 1-[2-[4-(2-phenyldiazenyl)phenyl]diazenyl]-	352.132	353.14	351.125	62331	C1=CC=C(C=C1)N=NC2=CC=C(C=C2)N=NC3=C(C=CC4=CC=CC=C43)O		C22H16N4O	5.9	13
1028	Phenol, 4-[2-[4-(2-phenyldiazenyl)-1-naphthalenyl]diazenyl]-	352.132	353.14	351.125	22625	C1=CC=C(C=C1)N=NC2=CC=C(C3=CC=CC=C32)N=NC4=CC=C(C=C4)O		C22H16N4O	6.4	4
1029	1H-Indolium, 1-[(2E)-2-(1,3-dihydro-1,3,3-trimethyl-2H-indol-2-ylidene)ethylidene]-2,3-dihydro-2-methyl-, chloride, (1E)- (1:1)	352.171	318.209	316.194	111196	CC1CC2=CC=CC=C2[N+]1=CC=C3C(C4=CC=CC=C4N3C)(C)C.[Cl-]		C22H25N2.ClH	NA	5
1030	1-Propanaminium, 3-[[9,10-dihydro-4-(methylamino)-9,10-dioxo-1-anthracenyl]amino]-N,N,N-trimethyl-	352.203	NA	NA	161043	CNC1=C2C(=C(C=C1)NCCC[N+](C)(C)C)C(=O)C3=CC=CC=C3C2=O		C21H25N3O2	4.3	3
1031	1H-Imidazole-1-ethanol, 2-heptadecyl-4,5-dihydro-	352.345	353.353	351.338	7223	CCCCCCCCCCCCCCCCCC1=NCCN1CCO		C22H44N2O	7.1	11
1032	Pentacosane	352.407	353.414	351.4	12406	CCCCCCCCCCCCCCCCCCCCCCCCC		C25H52	13.1	2
1033	Glycine, N-methyl-N-[(9Z)-1-oxo-9-octadecen-1-yl]-	353.293	354.3	352.286	6912870	CCCCCCCCC=CCCCCCCCC(=O)N(C)CC(=O)O		C21H39NO3	6.8	23
1034	Cellulose, 2-hydroxypropyl ether	354.189	355.196	353.182	138394253	CC(COCC1C(C(C(C(O1)O)OCC(C)O)OCC(C)O)O)O		C15H30O9	-2.3	16
1035	1-Tetracosanol	354.386	355.393	353.379	10472	CCCCCCCCCCCCCCCCCCCCCCCCO		C24H50O	11.6	24
1036	Phenol, 3-(3-chloro-2,4,6-trinitrophenoxy)-	354.984	355.992	353.977	3023958	C1=CC(=CC(=C1)OC2=C(C(=C(C=C2[N+](=O)[O-])[N+](=O)[O-])Cl)[N+](=O)[O-])O		C12H6ClN3O8	3.2	2
1037	9,10-Anthracenedione, 1-amino-4-hydroxy-2-[(6-hydroxyhexyl)oxy]-	355.142	356.149	354.135	118617	C1=CC=C2C(=C1)C(=O)C3=C(C2=O)C(=C(C=C3O)OCCCCCCO)N		C20H21NO5	3.6	9
1038	Ethanol, 2,2'-(9-octadecen-1-ylimino)bis-	355.345	356.352	354.338	61580	CCCCCCCCC=CCCCCCCCCN(CCO)CCO		C22H45NO2	6.8	25
1039	Pyrrolo[3,4-c]pyrrole-1,4-dione, 3,6-bis(4-chlorophenyl)-2,5-dihydro-	356.012	357.019	355.005	5490942	C1=CC(=CC=C1C2=C3C(=C(NC3=O)C4=CC=C(C=C4)Cl)C(=O)N2)Cl		C18H10Cl2N2O2	3.1	25
1040	2-Naphthalenecarboxamide, N-(5-chloro-2,4-dimethoxyphenyl)-3-hydroxy-	357.077	358.084	356.07	66714	COC1=CC(=C(C=C1NC(=O)C2=CC3=CC=CC=C3C=C2O)Cl)OC		C19H16ClNO4	4.8	5
1041	Propanenitrile, 3-[[4-[(E)-2-(2-chloro-4-nitrophenyl)diazenyl]phenyl]ethylamino]-	357.099	NA	NA	71437606	C1=CC(=CC=C1CCNCCC#N)N=NC2=C(C=C(C=C2)[N+](=O)[O-])Cl		C17H16ClN5O2	3.7	4
1042	9,10-Anthracenedione, 1-amino-4-hydroxy-2-[2-(2-methoxyethoxy)ethoxy]-	357.121	358.129	356.114	87343	COCCOCCOC1=C(C2=C(C(=C1)O)C(=O)C3=CC=CC=C3C2=O)N		C19H19NO6	2.6	4
1043	Phenol, 2-(5-chloro-2H-benzotriazol-2-yl)-4,6-bis(1,1-dimethylethyl)-	357.161	358.168	356.154	77470	CC(C)(C)C1=CC(=C(C(=C1)N2N=C3C=CC(=CC3=N2)Cl)O)C(C)(C)C		C20H24ClN3O	6.9	22
1044	Benzenamine, 4,4'-[[4-(methylimino)-2,5-cyclohexadien-1-ylidene]methylene]bis[N,N-dimethyl-	357.22	358.228	356.213	164877	CN=C1C=CC(=C(C2=CC=C(C=C2)N(C)C)C3=CC=C(C=C3)N(C)C)C=C1		C24H27N3	5	18
1045	Ethanol, 2,2'-(octadecylimino)bis-	357.361	358.368	356.353	61494	CCCCCCCCCCCCCCCCCCN(CCO)CCO		C22H47NO2	7.7	12
1046	Benzamide, 2-chloro-N-[[[4-(trifluoromethoxy)phenyl]amino]carbonyl]-	358.033	359.04	357.026	47445	C1=CC=C(C(=C1)C(=O)NC(=O)NC2=CC=C(C=C2)OC(F)(F)F)Cl		C15H10ClF3N2O3	5.6	13
1047	Benzenesulfonic acid, 4,4'-oxybis-, dihydrazide	358.041	359.048	357.033	6649	C1=CC(=CC=C1OC2=CC=C(C=C2)S(=O)(=O)NN)S(=O)(=O)NN		C12H14N4O5S2	-0.1	15
1048	9,10-Anthracenedione, 1,4-dihydroxy-5,8-bis[(2-hydroxyethyl)amino]-	358.116	359.124	357.109	18514	C1=CC(=C2C(=C1NCCO)C(=O)C3=C(C=CC(=C3C2=O)O)O)NCCO		C18H18N2O6	1.9	16
1049	1,3,5-Triazin-2-amine, N-butyl-4,6-dichloro-N-(2,2,6,6-tetramethyl-4-piperidinyl)-	359.164	360.172	358.157	6454726	CCCCN(C1CC(NC(C1)(C)C)(C)C)C2=NC(=NC(=N2)Cl)Cl		C16H27Cl2N5	5	2
1050	2-Naphthalenecarboxylic acid, 4-[2-(2,3-dichlorophenyl)diazenyl]-3-hydroxy-	360.007	361.014	359	174909	C1=CC=C2C(=C1)C=C(C(=C2N=NC3=C(C(=CC=C3)Cl)Cl)O)C(=O)O		C17H10Cl2N2O3	5.9	2
1051	1H-Indene-5-carboxamide, 2,3-dihydro-2-(3-hydroxy-2(1H)-quinolinylidene)-N,N-dimethyl-1,3-dioxo-	360.111	361.118	359.104	53423184	CN(C)C(=O)C1=CC2=C(C=C1)C(=O)C(=C3C(=CC4=CC=CC=C4N3)O)C2=O		C21H16N2O4	2.5	2
1052	3-Pyridinecarbonitrile, 5-[2-(4-chloro-2-nitrophenyl)diazenyl]-1-ethyl-1,2-dihydro-6-hydroxy-4-methyl-2-oxo-	361.058	363.073	361.058	51086	CCN1C(=C(C(=C(C1=O)N=NC2=C(C=C(C=C2)Cl)[N+](=O)[O-])C)C#N)O		C15H12ClN5O4	3	10
1053	4(1H)-Quinazolinone, 2-[7-(diethylamino)-2-oxo-2H-1-benzopyran-3-yl]-	361.143	362.15	360.135	63353	CCN(CC)C1=CC2=C(C=C1)C=C(C(=O)O2)C3=NC(=O)C4=CC=CC=C4N3		C21H19N3O3	3.4	4
1054	4(3H)-Quinazolinone, 2-[7-(diethylamino)-2-oxo-2H-1-benzopyran-3-yl]-	361.143	362.15	360.135	63353	CCN(CC)C1=CC2=C(C=C1)C=C(C(=O)O2)C3=NC(=O)C4=CC=CC=C4N3		C21H19N3O3	3.4	3
1055	1,4:5,8-Dimethanonaphthalene, 1,2,3,4,10,10-hexachloro-1,4,4a,5,8,8a-hexahydro-, (1R,4S,4aS,5R,8S,8aR)-rel-	361.876	362.883	360.868	60196420	C1C2C=CC1C3C2C4(C(=C(C3(C4(Cl)Cl)Cl)Cl)Cl)Cl		C12H8Cl6	4.5	3
1056	1,4:5,8-Dimethanonaphthalene, 1,2,3,4,10,10-hexachloro-1,4,4a,5,8,8a-hexahydro-, (1.alpha.,4.alpha.,4a.beta.,5.alpha.,8.alpha.,8a.beta.)-	361.876	NA	NA	2087	C1C2C=CC1C3C2C4(C(=C(C3(C4(Cl)Cl)Cl)Cl)Cl)Cl		C12H8Cl6	4.5	4
1057	9,10-Anthracenedione, 1,5-diamino-4,8-dihydroxy-2-(4-hydroxyphenyl)-	362.09	363.098	361.083	83683	C1=CC(=CC=C1C2=CC(=C3C(=C2N)C(=O)C4=C(C=CC(=C4C3=O)N)O)O)O		C20H14N2O5	3.2	4
1058	Benzoxazole, 2,2'-(1,4-naphthalenediyl)bis-	362.106	363.113	361.098	78769	C1=CC=C2C(=C1)C(=CC=C2C3=NC4=CC=CC=C4O3)C5=NC6=CC=CC=C6O5		C24H14N2O2	6.2	6
1059	1,3-Benzenedicarbonitrile, 2-[2-[4-(diethylamino)-2-methylphenyl]diazenyl]-5-nitro-	362.149	363.156	361.142	3020191	CCN(CC)C1=CC(=C(C=C1)N=NC2=C(C=C(C=C2C#N)[N+](=O)[O-])C#N)C		C19H18N6O2	4.2	8
1060	Stannane, dioctyloxo-	362.163	363.17	361.156	93563	CCCCCCCC[Sn](=O)CCCCCCCC		2C8H17.O.Sn	NA	21
1061	3,6,9,12-Tetraoxatetracosan-1-ol	362.303	363.311	361.296	78933	CCCCCCCCCCCCOCCOCCOCCOCCO		C20H42O5	4.7	22
1062	1H-Naphth[2,3-f]isoindole-1,3,5,10(2H)-tetrone, 4,11-diamino-2-butyl-	363.122	364.129	362.115	18506	CCCCN1C(=O)C2=C(C3=C(C(=C2C1=O)N)C(=O)C4=CC=CC=C4C3=O)N		C20H17N3O4	2.8	2
1063	Benzenamine, 4-[2-(2,6-dichloro-4-nitrophenyl)diazenyl]-N,N-diethyl-	366.065	367.072	365.058	105908	CCN(CC)C1=CC=C(C=C1)N=NC2=C(C=C(C=C2Cl)[N+](=O)[O-])Cl		C16H16Cl2N4O2	5.6	2
1064	3H-Naphtho[1,2,3-de]quinoline-2,7-dione, 3-methyl-6-[(4-methylphenyl)amino]-	366.137	367.144	365.13	66476	CC1=CC=C(C=C1)NC2=C3C4=C(C=C2)N(C(=O)C=C4C5=CC=CC=C5C3=O)C		C24H18N2O2	4.7	12
1065	Benzenamine, 4,4'-methylenebis[2,6-bis(1-methylethyl)-	366.303	367.311	365.296	88307	CC(C)C1=CC(=CC(=C1N)C(C)C)CC2=CC(=C(C(=C2)C(C)C)N)C(C)C		C25H38N2	7	10
1066	Hexacosane	366.423	367.43	365.415	12407	CCCCCCCCCCCCCCCCCCCCCCCCCC		C26H54	13.7	2
1067	Ferrate(1-), [[N,N'-1,2-ethanediylbis[N-[(carboxy-.kappa.O)methyl]glycinato-.kappa.N,.kappa.O]](4-)]-, sodium (1:1), (OC-6-21)-	366.984	NA	NA	27461	C(CN(CC(=O)[O-])CC(=O)[O-])N(CC(=O)[O-])CC(=O)[O-].[Na+].[Fe+3]		C10H16N2O8.Fe.Na	NA	21
1068	1H-Indene-1,3(2H)-dione, 2-(4-bromo-3-hydroxy-2-quinolinyl)-	366.984	367.992	365.977	25152	C1=CC=C2C(=C1)C(=O)C(C2=O)C3=NC4=CC=CC=C4C(=C3O)Br		C18H10BrNO3	3.7	10
1069	2,4,6(1H,3H,5H)-Pyrimidinetrione, 5,5'-(1H-isoindole-1,3(2H)-diylidene)bis-	367.055	368.063	366.048	5488898	C1=CC=C2C(=C1)C(=C3C(=O)NC(=O)NC3=O)NC2=C4C(=O)NC(=O)NC4=O		C16H9N5O6	-0.8	21
1070	Benzene, 1,1',1''-methylidynetris[4-isocyanato-	367.096	368.103	366.088	75500	C1=CC(=CC=C1C(C2=CC=C(C=C2)N=C=O)C3=CC=C(C=C3)N=C=O)N=C=O		C22H13N3O3	7.7	12
1071	1H-Pyrazol-5-amine, 4-[2-(2,4-dinitrophenyl)diazenyl]-3-methyl-1-phenyl-	367.103	368.11	366.096	105398	CC1=NN(C(=C1N=NC2=C(C=C(C=C2)[N+](=O)[O-])[N+](=O)[O-])N)C3=CC=CC=C3		C16H13N7O4	3.4	5
1072	Benzenemethanol, 4-chloro-.alpha.-(4-chlorophenyl)-.alpha.-(trichloromethyl)-	367.91	368.917	366.902	8268	C1=CC(=CC=C1C(C2=CC=C(C=C2)Cl)(C(Cl)(Cl)Cl)O)Cl		C14H9Cl5O	4.3	5
1073	Stannane, hydroxytriphenyl-	368.022	369.03	367.015	9907219	C1=CC=C(C=C1)[Sn+](C2=CC=CC=C2)C3=CC=CC=C3.[OH-]		3C6H5.H2O.Sn	NA	6
1074	2H-1-Benzopyran-2-one, 3-(5-chloro-2-benzoxazolyl)-7-(diethylamino)-	368.093	369.1	367.085	118871	CCN(CC)C1=CC2=C(C=C1)C=C(C(=O)O2)C3=NC4=C(O3)C=CC(=C4)Cl		C20H17ClN2O3	4.9	4
1075	2-Propanaminium, N-methyl-N-(1-methylethyl)-N-[2-[(9H-xanthen-9-ylcarbonyl)oxy]ethyl]-	368.223	369.23	367.215	4934	CC(C)[N+](C)(CCOC(=O)C1C2=CC=CC=C2OC3=CC=CC=C13)C(C)C		C23H30NO3	4.2	2
1076	Octadecanamide, N-[3-(dimethylamino)propyl]-	368.377	369.384	367.369	62109	CCCCCCCCCCCCCCCCCC(=O)NCCCN(C)C		C23H48N2O	8.3	22
1077	Benzenesulfonamide, 3-nitro-N-phenyl-4-(phenylamino)-	369.078	370.086	368.071	21201	C1=CC=C(C=C1)NC2=C(C=C(C=C2)S(=O)(=O)NC3=CC=CC=C3)[N+](=O)[O-]		C18H15N3O4S	4.4	14
1078	Phenoxazin-5-ium, 3,7-bis(diethylamino)-, formate (1:1)	369.205	NA	NA	44152088	CCN(CC)C1=CC2=C(C=C1)N=C3C=CC(=[N+](CC)CC)C=C3O2.C(=O)[O-]		C20H26N3O.CH2O2	NA	2
1079	Octadecanamide, N-[2-[(2-aminoethyl)amino]ethyl]-	369.372	370.379	368.365	77122	CCCCCCCCCCCCCCCCCC(=O)NCCNCCN		C22H47N3O	6.6	10
1080	4,7-Methano-1H-indene, 1,4,5,6,7,8,8-heptachloro-3a,4,7,7a-tetrahydro-	369.821	370.828	368.814	3589	C1=CC(C2C1C3(C(=C(C2(C3(Cl)Cl)Cl)Cl)Cl)Cl)Cl		C10H5Cl7	4.3	4
1081	Cyclopentasiloxane, 2,2,4,4,6,6,8,8,10,10-decamethyl-	370.094	371.101	369.087	10913	C[Si]1(O[Si](O[Si](O[Si](O[Si](O1)(C)C)(C)C)(C)C)(C)C)C		C10H30O5Si5	NA	25
1082	3,6,9,12,15,18,21-Heptaoxatricosane-1,23-diol	370.22	371.228	369.213	78798	C(COCCOCCOCCOCCOCCOCCOCCO)O		C16H34O9	-2.2	17
1083	Octadecanamide, N-(2-aminoethyl)-N-(2-hydroxyethyl)-	370.356	371.363	369.349	67119	CCCCCCCCCCCCCCCCCC(=O)N(CCN)CCO		C22H46N2O2	6.5	3
1084	Octadecanamide, N-[2-[(2-hydroxyethyl)amino]ethyl]-	370.356	371.363	369.349	8838	CCCCCCCCCCCCCCCCCC(=O)NCCNCCO		C22H46N2O2	6.8	16
1085	Octadecanamide, N,N-bis(2-hydroxyethyl)-	371.34	372.347	370.333	7163	CCCCCCCCCCCCCCCCCC(=O)N(CCO)CCO		C22H45NO3	6.8	13
1086	Acetamide, N-[4-[(9,10-dihydro-4-hydroxy-9,10-dioxo-1-anthracenyl)amino]phenyl]-	372.111	373.118	371.104	106025	CC(=O)NC1=CC=C(C=C1)NC2=C3C(=C(C=C2)O)C(=O)C4=CC=CC=C4C3=O		C22H16N2O4	4.3	4
1087	Methylium, tris[4-(dimethylamino)phenyl]-	372.244	373.251	371.237	3468	CN(C)C1=CC=C(C=C1)C(=C2C=CC(=[N+](C)C)C=C2)C3=CC=C(C=C3)N(C)C		C25H30N3	4.9	4
1088	Phenothiazin-5-ium, 3,7-bis(dimethylamino)-, chloride, trihydrate	373.123	NA	NA	104827	CN(C)C1=CC2=C(C=C1)N=C3C=CC(=[N+](C)C)C=C3S2.O.O.O.[Cl-]		C16H18N3S.ClH.3H2O	NA	11
1089	Benzamide, N-[4-[2-[5-(1,1-dimethylethyl)-2-hydroxyphenyl]diazenyl]phenyl]-	373.179	374.186	372.172	172874	CC(C)(C)C1=CC(=C(C=C1)O)N=NC2=CC=C(C=C2)NC(=O)C3=CC=CC=C3		C23H23N3O2	5.8	2
1090	Benzenamine, 4,4',4''-methylidynetris[N,N-dimethyl-	373.252	374.259	372.245	69048	CN(C)C1=CC=C(C=C1)C(C2=CC=C(C=C2)N(C)C)C3=CC=C(C=C3)N(C)C		C25H31N3	5.7	7
1091	Propanedinitrile, 2-[[4-[ethyl[2-[[(phenylamino)carbonyl]oxy]ethyl]amino]-2-methylphenyl]methylene]-_x000D_ Propanedinitrile, 2-[[4-[ethyl[2-[[(phenylamino)carbonyl]oxy]ethyl]amino]-2-methylphenyl]methylene]-	374.174	375.182	373.167	81299	CCN(CCOC(=O)NC1=CC=CC=C1)C2=CC(=C(C=C2)C=C(C#N)C#N)C		C22H22N4O2	4.1	5
1092	1H-Imidazole-1-carboxamide, N-propyl-N-[2-(2,4,6-trichlorophenoxy)ethyl]-	375.031	376.038	374.024	73665	CCCN(CCOC1=C(C=C(C=C1Cl)Cl)Cl)C(=O)N2C=CN=C2		C15H16Cl3N3O2	4.6	14
1093	9,10-Anthracenedione, 1,8-dihydroxy-4-nitro-5-(phenylamino)-	376.07	377.077	375.062	102057906	C1=CC=C(C=C1)NC2=C3C(=C(C=C2)[OH2+])C(=O)C4=C(C=CC(=C4C3=O)[N+](=O)[O-])[O-]		C20H12N2O6	5.3	14
1094	9,10-Anthracenedione, 1,5-diamino-4,8-dihydroxy-2-[4-(hydroxymethyl)phenyl]-	376.106	NA	NA	110027	C1=CC(=CC=C1CO)C2=CC(=C3C(=C2N)C(=O)C4=C(C=CC(=C4C3=O)N)O)O		C21H16N2O5	2.6	2
1095	9,10-Anthracenedione, 4,8-diamino-1,5-dihydroxy-2-(4-methoxyphenyl)-	376.106	377.113	375.099	20826	COC1=CC=C(C=C1)C2=CC(=C3C(=C2O)C(=O)C4=C(C=CC(=C4C3=O)O)N)N		C21H16N2O5	3.5	2
1096	1,3-Benzenediamine, 4,4'-[(4-methoxy-1,3-phenylene)bis(2,1-diazenediyl)]bis-	376.176	377.183	375.169	22834	COC1=C(C=C(C=C1)N=NC2=C(C=C(C=C2)N)N)N=NC3=C(C=C(C=C3)N)N		C19H20N8O	2.7	4
1097	Phenol, 4-[2-[2-methoxy-4-[2-(4-nitrophenyl)diazenyl]phenyl]diazenyl]-	377.112	378.12	376.105	88254	COC1=C(C=CC(=C1)N=NC2=CC=C(C=C2)[N+](=O)[O-])N=NC3=CC=C(C=C3)O		C19H15N5O4	4.9	12
1098	2,7:3,6-Dimethanonaphth(2,3-b)oxir ene, 3,4,5,6,9,9-hexachloro-1a,2,2a,3,6,6a,7,7a-octahydro-, (1a.alpha.,2.beta.,2a.alpha.,3.beta.,6.beta.,6a.alpha.,7.beta.,7a.alpha.)-	377.871	NA	NA	3048	C1C2C3C(C1C4C2O4)C5(C(=C(C3(C5(Cl)Cl)Cl)Cl)Cl)Cl		C12H8Cl6O	3.7	4
1099	1,4:5,8-Dimethanonaphthalene, 1,2,3,4,10,10-hexachloro-6,7-epoxy-1,4,4a,5,6,7,8,8a-octahydro-, endo, endo-	377.871	NA	NA	3048	C1C2C3C(C1C4C2O4)C5(C(=C(C3(C5(Cl)Cl)Cl)Cl)Cl)Cl		C12H8Cl6O	3.7	4
1100	Ethanol, 2,2'-[[4-[2-(2-chloro-4-nitrophenyl)diazenyl]-3-methylphenyl]imino]bis-	378.109	379.117	377.102	19590	CC1=C(C=CC(=C1)N(CCO)CCO)N=NC2=C(C=C(C=C2)[N+](=O)[O-])Cl		C17H19ClN4O4	3.3	4
1101	1H-Naphth[2,3-f]isoindole-1,5,10-trione, 4,11-diamino-2,3-dihydro-3-imino-2-(3-methoxypropyl)-	378.133	379.14	377.126	83424	COCCCN1C(=N)C2=C(C3=C(C(=C2C1=O)N)C(=O)C4=CC=CC=C4C3=O)N		C20H18N4O4	1.9	4
1102	1H-Naphth[2,3-f]isoindole-1,3,5,10(2H)-tetrone, 4,11-diamino-2-(3-methoxypropyl)-	379.117	380.124	378.11	25530	COCCCN1C(=O)C2=C(C3=C(C(=C2C1=O)N)C(=O)C4=CC=CC=C4C3=O)N		C20H17N3O5	1.8	16
1103	2-Naphthalenamine, N-ethyl-1-[2-[4-(2-phenyldiazenyl)phenyl]diazenyl]-	379.18	380.187	378.172	61396	CCNC1=C(C2=CC=CC=C2C=C1)N=NC3=CC=C(C=C3)N=NC4=CC=CC=C4		C24H21N5	7.1	11
1104	Quino[2,3-b]acridine-7,14-dione, 2,9-dichloro-5,12-dihydro-	380.012	381.019	379.005	76530	C1=CC2=C(C=C1Cl)C(=O)C3=CC4=C(C=C3N2)C(=O)C5=C(N4)C=CC(=C5)Cl		C20H10Cl2N2O2	5.3	21
1105	Propanenitrile, 3-[ethyl[4-[2-(6-nitro-2-benzothiazolyl)diazenyl]phenyl]amino]-	380.106	381.113	379.098	117536	CCN(CCC#N)C1=CC=C(C=C1)N=NC2=NC3=C(S2)C=C(C=C3)[N+](=O)[O-]		C18H16N6O2S	4.5	2
1106	2-Naphthalenol, 1-[2-[2-methyl-4-[2-(2-methylphenyl)diazenyl]phenyl]diazenyl]-	380.164	381.171	379.156	62330	CC1=CC=CC=C1N=NC2=CC(=C(C=C2)N=NC3=C(C=CC4=CC=CC=C43)O)C		C24H20N4O	7.1	18
1107	Benzenemethanol, 2-chloro-.alpha.,.alpha.-bis[4-(dimethylamino)phenyl]-	380.166	381.173	379.158	68998	CN(C)C1=CC=C(C=C1)C(C2=CC=C(C=C2)N(C)C)(C3=CC=CC=C3Cl)O		C23H25ClN2O	4.9	4
1108	Butanamide, N,N'-(3,3'-dimethyl[1,1'-biphenyl]-4,4'-diyl)bis[3-oxo-	380.174	381.181	379.166	66686	CC1=C(C=CC(=C1)C2=CC(=C(C=C2)NC(=O)CC(=O)C)C)NC(=O)CC(=O)C		C22H24N2O4	3.4	6
1109	Stannane, dibutoxydibutyl-	380.174	381.181	379.166	16683936	CCCCO[Sn](CCCC)(CCCC)OCCCC		2C4H9O.2C4H9.Sn	NA	16
1110	Heptacosane	380.438	381.445	379.431	11636	CCCCCCCCCCCCCCCCCCCCCCCCCCC		C27H56	14.2	3
1111	Propanenitrile, 3-[[2-(acetyloxy)ethyl][4-[(E)-2-(4-nitrophenyl)diazenyl]phenyl]amino]-	381.144	NA	NA	110106	CC(=O)OCCN(CCC#N)C1=CC=C(C=C1)N=NC2=CC=C(C=C2)[N+](=O)[O-]		C19H19N5O4	3.2	4
1112	Propanenitrile, 3-[[2-(acetyloxy)ethyl][4-[2-(4-nitrophenyl)diazenyl]phenyl]amino]-	381.144	382.151	380.136	110106	CC(=O)OCCN(CCC#N)C1=CC=C(C=C1)N=NC2=CC=C(C=C2)[N+](=O)[O-]		C19H19N5O4	3.2	11
1113	7H-[1]Benzopyrano[3',2':3,4]pyrido[1,2-a]benzimidazole-6-carbonitrile, 3-(diethylamino)-7-imino-	381.159	382.166	380.152	104185	CCN(CC)C1=CC2=C(C=C1)C=C3C(=C(C(=N)N4C3=NC5=CC=CC=C54)C#N)O2		C23H19N5O	3.8	4
1114	Propanenitrile, 3,3'-[[4-[(E)-2-(2-chloro-4-nitrophenyl)diazenyl]phenyl]imino]bis-	382.095	NA	NA	77677	C1=CC(=CC=C1N=NC2=C(C=C(C=C2)[N+](=O)[O-])Cl)N(CCC#N)CCC#N		C18H15ClN6O2	3.7	4
1115	Propanenitrile, 3,3'-[[4-[2-(2-chloro-4-nitrophenyl)diazenyl]phenyl]imino]bis-	382.095	383.102	381.087	77677	C1=CC(=CC=C1N=NC2=C(C=C(C=C2)[N+](=O)[O-])Cl)N(CCC#N)CCC#N		C18H15ClN6O2	3.7	11
1116	7H-[1]Benzopyrano[3',2':3,4]pyrido[1,2-a]benzimidazole-6-carbonitrile, 3-(diethylamino)-7-oxo-	382.143	383.15	381.136	104184	CCN(CC)C1=CC2=C(C=C1)C=C3C(=C(C(=O)N4C3=NC5=CC=CC=C54)C#N)O2		C23H18N4O2	3.7	5
1117	Phenol, 4,4'-butylidenebis[2-(1,1-dimethylethyl)-5-methyl-	382.287	383.294	381.28	6815	CCCC(C1=CC(=C(C=C1C)O)C(C)(C)C)C2=CC(=C(C=C2C)O)C(C)(C)C		C26H38O2	8.6	19
1118	Ferrate(1-), [[N,N'-1,2-ethanediylbis[N-(carboxymethyl)glycinato]](4-)-N,N',O,O',ON,ON']-, potassium, (OC-6-21)-	382.958	NA	NA	108647	C(CN(CC(=O)[O-])CC(=O)[O-])N(CC(=O)[O-])CC(=O)[O-].[K+].[Fe+3]		C10H16N2O8.Fe.K	NA	6
1119	Benzo[b]thiophen-3(2H)-one, 6-ethoxy-2-(6-ethoxy-3-oxobenzo[b]thien-2(3H)-ylidene)-	384.049	385.056	383.042	18626	CCOC1=CC2=C(C=C1)C(=O)C(=C3C(=O)C4=C(S3)C=C(C=C4)OCC)S2		C20H16O4S2	4.8	5
1120	Trisiloxane, 1,1,1,5,5,5-hexamethyl-3,3-bis[(trimethylsilyl)oxy]-	384.146	385.153	383.139	19086	C[Si](C)(C)O[Si](O[Si](C)(C)C)(O[Si](C)(C)C)O[Si](C)(C)C		C12H36O4Si5	NA	18
1121	Pentasiloxane, dodecamethyl-	384.146	385.153	383.139	8853	C[Si](C)(C)O[Si](C)(C)O[Si](C)(C)O[Si](C)(C)O[Si](C)(C)C		C12H36O4Si5	NA	11
1122	Propanenitrile, 3-[[4-[2-(4-nitrophenyl)diazenyl]phenyl](phenylmethyl)amino]-	385.154	386.161	384.147	15869329	C1=CC=C(C=C1)CN(CCC#N)C2=CC=C(C=C2)N=NC3=CC=C(C=C3)[N+](=O)[O-]		C22H19N5O2	4.8	12
1123	2,5-Methano-2H-indeno[1,2-b]oxirene, 2,3,4,5,6,7,7-heptachloro-1a,1b,5,5a,6,6a-hexahydro-, (1a.alpha.,1b.beta.,2.alpha.,5.alpha.,5a.beta.,6.beta.,6a.alpha.)-	385.816	386.823	384.809	13930	C12C(C(C3C1O3)Cl)C4(C(=C(C2(C4(Cl)Cl)Cl)Cl)Cl)Cl		C10H5Cl7O	3.7	4
1124	Butanamide, 2-[2-(4-methoxy-2-nitrophenyl)diazenyl]-N-(2-methoxyphenyl)-3-oxo-	386.123	387.13	385.115	110892	CC(=O)C(C(=O)NC1=CC=CC=C1OC)N=NC2=C(C=C(C=C2)OC)[N+](=O)[O-]		C18H18N4O6	3.3	12
1125	Butanamide, 2-[2-(2-methoxy-4-nitrophenyl)diazenyl]-N-(2-methoxyphenyl)-3-oxo-	386.123	387.13	385.115	22829	CC(=O)C(C(=O)NC1=CC=CC=C1OC)N=NC2=C(C=C(C=C2)[N+](=O)[O-])OC		C18H18N4O6	3.3	20
1126	Cholest-5-en-3-ol (3.beta.)-	386.355	387.362	385.348	5997	CC(C)CCCC(C)C1CCC2C1(CCC3C2CC=C4C3(CCC(C4)O)C)C		C27H46O	8.7	18
1127	1,3-Benzenediamine, 4,4'-[(4-methyl-1,3-phenylene)bis(2,1-diazenediyl)]bis[6-methyl-	388.212	389.22	387.205	24674	CC1=C(C=C(C=C1)N=NC2=C(C=C(C(=C2)C)N)N)N=NC3=C(C=C(C(=C3)C)N)N		C21H24N8	3.8	6
1128	Phenol, 2-[2-(4-chloro-2-nitrophenyl)diazenyl]-4,6-bis(1,1-dimethylethyl)-	389.151	390.158	388.143	104112	CC(C)(C)C1=CC(=C(C(=C1)N=NC2=C(C=C(C=C2)Cl)[N+](=O)[O-])O)C(C)(C)C		C20H24ClN3O3	7.1	2
1129	Benzenemethanol, 4-(dimethylamino)-.alpha.,.alpha.-bis[4-(dimethylamino)phenyl]-	389.247	390.254	388.239	68050	CN(C)C1=CC=C(C=C1)C(C2=CC=C(C=C2)N(C)C)(C3=CC=C(C=C3)N(C)C)O		C25H31N3O	4.6	13
1130	Benzoic acid, 2-hydroxy-3,5-diiodo-	389.825	390.832	388.818	8631	C1=C(C=C(C(=C1C(=O)O)O)I)I		C7H4I2O3	4.6	6
1131	Anthra[2,1,9-def:6,5,10-d'e'f']diisoquinoline-1,3,8,10(2H,9H)-tetrone	390.064	391.071	389.057	66475	C1=CC2=C3C(=CC=C4C3=C1C5=C6C4=CC=C7C6=C(C=C5)C(=O)NC7=O)C(=O)NC2=O		C24H12N2O4	3.3	16
1132	Butanamide, 2-[2-(4-chloro-2-nitrophenyl)diazenyl]-N-(2-methoxyphenyl)-3-oxo-	390.073	391.08	389.066	61637	CC(=O)C(C(=O)NC1=CC=CC=C1OC)N=NC2=C(C=C(C=C2)Cl)[N+](=O)[O-]		C17H15ClN4O5	4	19
1133	1,3,5-Triazine-2,4,6-triamine, N2,N2,N4,N4,N6,N6-hexakis(methoxymethyl)-	390.223	391.23	389.215	62479	COCN(COC)C1=NC(=NC(=N1)N(COC)COC)N(COC)COC		C15H30N6O6	1	18
1134	Propanenitrile, 3-[[4-[(E)-2-(2,6-dichloro-4-nitrophenyl)diazenyl]phenyl]ethylamino]-	391.06	NA	NA	85611712	C1=CC(=CC=C1CCNCCC#N)N=NC2=C(C=C(C=C2Cl)[N+](=O)[O-])Cl		C17H15Cl2N5O2	4.3	5
1135	Propanenitrile, 3-[[4-[2-(2,6-dichloro-4-nitrophenyl)diazenyl]phenyl]ethylamino]-	391.06	392.068	390.053	83322	CCN(CCC#N)C1=CC=C(C=C1)N=NC2=C(C=C(C=C2Cl)[N+](=O)[O-])Cl		C17H15Cl2N5O2	5	10
1136	Ethanaminium, 2-[ethyl[4-[(E)-2-(4-nitrophenyl)diazenyl]phenyl]amino]-N,N,N-trimethyl-, chloride (1:1)	391.178	357.216	355.201	92707	CCN(CC[N+](C)(C)C)C1=CC=C(C=C1)N=NC2=CC=C(C=C2)[N+](=O)[O-].[Cl-]		C19H26N5O2.ClH	NA	4
1137	Benzo[b]thiophen-3(2H)-one, 6-chloro-2-(6-chloro-4-methyl-3-oxobenzo[b]thien-2(3H)-ylidene)-4-methyl-	391.95	392.957	390.943	2844776	CC1=CC(=CC2=C1C(=O)C(=C3C(=O)C4=C(S3)C=C(C=C4C)Cl)S2)Cl		C18H10Cl2O2S2	6.1	17
1138	Perylo[3,4-cd:9,10-c'd']dipyran-1,3,8,10-tetrone	392.032	393.039	391.025	67191	C1=CC2=C3C(=CC=C4C3=C1C5=C6C4=CC=C7C6=C(C=C5)C(=O)OC7=O)C(=O)OC2=O		C24H8O6	4.5	16
1139	Propanenitrile, 3-[[2-(2-cyanoethoxy)ethyl][4-[2-(4-nitrophenyl)diazenyl]phenyl]amino]-	392.16	393.167	391.152	112389	C1=CC(=CC=C1N=NC2=CC=C(C=C2)[N+](=O)[O-])N(CCC#N)CCOCCC#N		C20H20N6O3	2.9	9
1140	Glycine, N,N-bis[2-[bis(carboxymethyl)amino]ethyl]-	393.138	394.146	392.131	3053	C(CN(CC(=O)O)CC(=O)O)N(CCN(CC(=O)O)CC(=O)O)CC(=O)O		C14H23N3O10	-8.5	18
1141	2-Anthracenesulfonic acid, 1-amino-9,10-dihydro-9,10-dioxo-4-(phenylamino)-	394.062	NA	NA	22916	C1=CC=C(C=C1)NC2=CC(=C(C3=C2C(=O)C4=CC=CC=C4C3=O)N)S(=O)(=O)O		C20H14N2O5S	3.6	4
1142	Propanenitrile, 3-[ethyl[3-methyl-4-[(E)-2-(6-nitro-2-benzothiazolyl)diazenyl]phenyl]amino]-	394.121	NA	NA	85499	CCN(CCC#N)C1=CC(=C(C=C1)N=NC2=NC3=C(S2)C=C(C=C3)[N+](=O)[O-])C		C19H18N6O2S	4.9	4
1143	2-Naphthalenol, 1-[2-[2,5-dimethyl-4-[2-(2-methylphenyl)diazenyl]phenyl]diazenyl]-	394.179	395.187	393.172	62541	CC1=CC=CC=C1N=NC2=C(C=C(C(=C2)C)N=NC3=C(C=CC4=CC=CC=C43)O)C		C25H22N4O	7.5	5
1144	Octacosane	394.454	395.461	393.447	12408	CCCCCCCCCCCCCCCCCCCCCCCCCCCC		C28H58	14.8	2
1145	Naphtho[2,1-b]thiophen-1(2H)-one, 2-(1-oxonaphtho[2,1-b]thien-2(1H)-ylidene)-	396.028	397.035	395.021	77608	C1=CC=C2C(=C1)C=CC3=C2C(=O)C(=C4C(=O)C5=C(S4)C=CC6=CC=CC=C65)S3		C24H12O2S2	6.6	4
1146	Propanenitrile, 3,3'-[[4-[2-(2-chloro-4-nitrophenyl)diazenyl]-3-methylphenyl]imino]bis-	396.11	397.117	395.103	77975	CC1=C(C=CC(=C1)N(CCC#N)CCC#N)N=NC2=C(C=C(C=C2)[N+](=O)[O-])Cl		C19H17ClN6O2	4	10
1147	Ferrate(2-), [[N,N'-1,2-ethanediylbis[N-[(carboxy-.kappa.O)methyl]glycinato-.kappa.N,.kappa.O]](4-)]hydroxy-, ammonium (1:2), (PB-7-11'-121'3'3)-	397.066	NA	NA	139594169	C(CN(CC(=O)[O-])CC(=O)[O-])N(CC(=O)[O-])CC(=O)[O-].[NH4+].[NH4+].[OH-].[Fe+3]		C10H16N2O8.Fe.2H3N.H2O	NA	16
1148	Zincate(2-), [[N,N'-1,2-ethanediylbis[N-[(carboxy-.kappa.O)methyl]glycinato-.kappa.N,.kappa.O]](4-)]-, sodium (1:2), (OC-6-21)-	397.968	NA	NA	51808	C(CN(CC(=O)[O-])CC(=O)[O-])N(CC(=O)[O-])CC(=O)[O-].[Na+].[Na+].[Zn+2]		C10H16N2O8.2Na.Zn	NA	20
1149	Benzo[1,2-b:4,5-b']difuran-2,6-dione, 3-phenyl-7-(4-propoxyphenyl)-	398.115	399.123	397.108	14028792	CCCOC1=CC=C(C=C1)C2=C3C=C4C(=C(C(=O)O4)C5=CC=CC=C5)C=C3OC2=O		C25H18O5	4.2	3
1150	Urea, N-(butoxymethyl)-N'-octadecyl-	398.387	399.395	397.38	3024227	CCCCCCCCCCCCCCCCCCNC(=O)NCOCCCC		C24H50N2O2	9.4	10
1151	Naphthalene, 1,2,3,4,5,6,7,8-octachloro-	399.751	400.758	398.744	16692	C12=C(C(=C(C(=C1Cl)Cl)Cl)Cl)C(=C(C(=C2Cl)Cl)Cl)Cl		C10Cl8	8.2	2
1152	1-Hexanesulfonic acid, 1,1,2,2,3,3,4,4,5,5,6,6,6-tridecafluoro-	399.944	400.951	398.937	67734	C(C(C(C(F)(F)S(=O)(=O)O)(F)F)(F)F)(C(C(F)(F)F)(F)F)(F)F		C6HF13O3S	3.7	3
1153	2-Anthracenesulfonic acid, 1-amino-4-(cyclohexylamino)-9,10-dihydro-9,10-dioxo-	400.109	401.117	399.102	78075	C1CCC(CC1)NC2=CC(=C(C3=C2C(=O)C4=CC=CC=C4C3=O)N)S(=O)(=O)O		C20H20N2O5S	3.3	4
1154	2-Naphthalenecarboxamide, 4-[2-(3-chlorophenyl)diazenyl]-3-hydroxy-N-phenyl-	401.093	402.1	400.086	80855	C1=CC=C(C=C1)NC(=O)C2=CC3=CC=CC=C3C(=C2O)N=NC4=CC(=CC=C4)Cl		C23H16ClN3O2	6.6	4
1155	2-Naphthalenecarboxamide, 4-[2-(2-chlorophenyl)diazenyl]-3-hydroxy-N-phenyl-	401.093	402.1	400.086	80854	C1=CC=C(C=C1)NC(=O)C2=CC3=CC=CC=C3C(=C2O)N=NC4=CC=CC=C4Cl		C23H16ClN3O2	6.6	14
1156	9,10-Anthracenedione, 1,5-bis(cyclohexylamino)-	402.231	403.238	401.223	85207	C1CCC(CC1)NC2=CC=CC3=C2C(=O)C4=C(C3=O)C(=CC=C4)NC5CCCCC5		C26H30N2O2	6.5	2
1157	6,9-Methano-2,4,3-benzodioxathiepin, 6,7,8,9,10,10-hexachloro-1,5,5a,6,9,9a-hexahydro-, 3-oxide, (3.alpha.,5a.alpha.,6.beta.,9.beta.,9a.alpha.)-	403.817	NA	NA	12309467	C1C2C(COS(=O)O1)C3(C(=C(C2(C3(Cl)Cl)Cl)Cl)Cl)Cl		C9H6Cl6O3S	3.8	2
1158	6,9-Methano-2,4,3-benzodioxathiepin, 6,7,8,9,10,10-hexachloro-1,5,5a,6,9,9a-hexahydro-, 3-oxide, (3.alpha.,5a.beta.,6.alpha.,9.alpha.,9a.beta.)-	403.817	NA	NA	12309460	C1C2C(COS(=O)O1)C3(C(=C(C2(C3(Cl)Cl)Cl)Cl)Cl)Cl		C9H6Cl6O3S	3.8	2
1159	6,9-Methano-2,4,3-benzodioxathiepin, 6,7,8,9,10,10-hexachloro-1,5,5a,6,9,9a-hexahydro-, 3-oxide	403.817	404.824	402.81	3224	C1C2C(COS(=O)O1)C3(C(=C(C2(C3(Cl)Cl)Cl)Cl)Cl)Cl		C9H6Cl6O3S	3.8	6
1160	Phenol, 2,2'-methylenebis[3,4,6-trichloro-	403.85	404.857	402.843	3598	C1=C(C(=C(C(=C1Cl)Cl)CC2=C(C(=CC(=C2Cl)Cl)Cl)O)O)Cl		C13H6Cl6O2	7.5	11
1161	Propanedinitrile, 2-[[4-[[2-(2-benzothiazolylthio)ethyl]ethylamino]-2-methylphenyl]methylene]-	404.113	405.12	403.106	118708	CCN(CCSC1=NC2=CC=CC=C2S1)C3=CC(=C(C=C3)C=C(C#N)C#N)C		C22H20N4S2	5.8	2
1162	Stannane, chlorotricyclohexyl-	404.129	405.137	403.122	76539	C1CCC(CC1)[Sn](C2CCCCC2)(C3CCCCC3)Cl		3C6H11.ClH.Sn	NA	4
1163	Acetamide, N-[2-[2-(2,6-dicyano-4-nitrophenyl)diazenyl]-5-(diethylamino)phenyl]-	405.155	406.162	404.148	162043	CCN(CC)C1=CC(=C(C=C1)N=NC2=C(C=C(C=C2C#N)[N+](=O)[O-])C#N)NC(=O)C		C20H19N7O3	3	14
1164	4,7-Methano-1H-indene, 1,2,4,5,6,7,8,8-octachloro-2,3,3a,4,7,7a-hexahydro-	405.798	406.805	404.79	5993	C1C2C(C(C1Cl)Cl)C3(C(=C(C2(C3(Cl)Cl)Cl)Cl)Cl)Cl		C10H6Cl8	4.9	4
1165	12H-Phthaloperin-12-one, 8,9,10,11-tetrachloro-	405.923	406.931	404.916	88680	C1=CC2=C3C(=C1)N=C4C5=C(C(=C(C(=C5Cl)Cl)Cl)Cl)C(=O)N4C3=CC=C2		C18H6Cl4N2O	5.9	17
1166	8,16-Pyranthrenedione	406.099	407.107	405.092	31414	C1=CC=C2C(=C1)C3=CC4=C5C6=C(C=CC(=C36)C2=O)C=C7C5=C(C=C4)C(=O)C8=CC=CC=C87		C30H14O2	7.3	4
1167	Acetamide, N-[5-(diethylamino)-2-[(E)-2-(3,5-dinitro-2-thienyl)diazenyl]phenyl]-	406.106	NA	NA	100918	CCN(CC)C1=CC(=C(C=C1)N=NC2=C(C=C(S2)[N+](=O)[O-])[N+](=O)[O-])NC(=O)C		C16H18N6O5S	3.7	2
1168	Acetamide, N-[5-(diethylamino)-2-[2-(3,5-dinitro-2-thienyl)diazenyl]phenyl]-	406.106	407.113	405.099	100918	CCN(CC)C1=CC(=C(C=C1)N=NC2=C(C=C(S2)[N+](=O)[O-])[N+](=O)[O-])NC(=O)C		C16H18N6O5S	3.7	9
1169	.beta.-Alanine, N-(2-cyanoethyl)-N-[4-[2-(2-cyano-4-nitrophenyl)diazenyl]phenyl]-, methyl ester	406.139	407.146	405.132	119715	COC(=O)CCN(CCC#N)C1=CC=C(C=C1)N=NC2=C(C=C(C=C2)[N+](=O)[O-])C#N		C20H18N6O4	2.9	4
1170	Benzonitrile, 2-[2-[4-[[2-(acetyloxy)ethyl](2-cyanoethyl)amino]phenyl]diazenyl]-5-nitro-	406.139	407.146	405.132	82979	CC(=O)OCCN(CCC#N)C1=CC=C(C=C1)N=NC2=C(C=C(C=C2)[N+](=O)[O-])C#N		C20H18N6O4	2.9	4
1171	3,6,9,12,15-Pentaoxaheptacosan-1-ol	406.329	407.337	405.322	18281	CCCCCCCCCCCCOCCOCCOCCOCCOCCO		C22H46O6	4.5	16
1172	Propanenitrile, 3-[[4-[2-(2,6-dichloro-4-nitrophenyl)diazenyl]phenyl](2-hydroxyethyl)amino]-	407.055	408.062	406.048	112833	C1=CC(=CC=C1N=NC2=C(C=C(C=C2Cl)[N+](=O)[O-])Cl)N(CCC#N)CCO		C17H15Cl2N5O3	3.9	2
1173	4,7-Methanoisobenzofuran, 1,3,4,5,6,7,8,8-octachloro-1,3,3a,4,7,7a-hexahydro-	407.777	408.784	406.77	9271	C12C(C(OC1Cl)Cl)C3(C(=C(C2(C3(Cl)Cl)Cl)Cl)Cl)Cl		C9H4Cl8O	4.6	3
1174	Bicyclo[2.2.1]heptane, 1,4,5,6,7,7-hexachloro-2,2-bis(chloromethyl)-3-methylene-	407.813	408.821	406.806	5284469	C=C1C(C2(C(C(C1(C2(Cl)Cl)Cl)Cl)Cl)Cl)(CCl)CCl		C10H8Cl8	4.7	4
1175	Benzenesulfonamide, N-(4-amino-9,10-dihydro-3-methoxy-9,10-dioxo-1-anthracenyl)-	408.078	409.085	407.071	112289	COC1=C(C2=C(C(=C1)NS(=O)(=O)C3=CC=CC=C3)C(=O)C4=CC=CC=C4C2=O)N		C21H16N2O5S	3.8	12
1176	2,4,8,10-Tetraoxa-3,9-diphosphaspiro[5.5]undecane, 3,9-bis(phenylmethyl)-, 3,9-dioxide	408.089	409.096	407.082	88587	C1C2(COP(=O)(O1)CC3=CC=CC=C3)COP(=O)(OC2)CC4=CC=CC=C4		C19H22O6P2	1.4	2
1177	Benzo[h]benz[5,6]acridino[2,1,9,8-klmna]acridine-8,16-dione	408.09	411.113	409.098	68059	C1=CC=C2C(=C1)C3=NC4=C5C6=C(C=C4)C(=O)C7=CC=CC=C7C6=NC8=C5C3=C(C2=O)C=C8		C28H12N2O2	5.4	12
1178	Nonacosane	408.47	409.477	407.462	12409	CCCCCCCCCCCCCCCCCCCCCCCCCCCCC		C29H60	15.3	2
1179	9,10-Anthracenedione, 1-hydroxy-4-[[4-[(methylsulfonyl)oxy]phenyl]amino]-	409.062	410.069	408.055	74132	CS(=O)(=O)OC1=CC=C(C=C1)NC2=C3C(=C(C=C2)O)C(=O)C4=CC=CC=C4C3=O		C21H15NO6S	4.7	12
1180	2-Naphthalenecarboxamide, 3-hydroxy-4-[(2-methoxy-4-nitrophenyl)diazenyl]-N-(2-methylphenyl)-	409.164	457.151	455.136	5235649	CC(C(=O)NN=CC1=CC(=C(C=C1OC)OC)OC)OC2=CC=CC3=C2N=CC=C3		C22H23N3O5	3.5	4
1181	Acetic acid, triphenylstannyl ester	410.033	411.04	409.026	16682804	CC(=O)O[Sn](C1=CC=CC=C1)(C2=CC=CC=C2)C3=CC=CC=C3		3C6H5.C2H4O2.Sn	NA	4
1182	2-Anthracenesulfonic acid, 1-amino-9,10-dihydro-4-[(4-hydroxyphenyl)amino]-9,10-dioxo-	410.057	411.065	409.05	106250	C1=CC=C2C(=C1)C(=O)C3=C(C2=O)C(=C(C=C3NC4=CC=C(C=C4)O)S(=O)(=O)O)N		C20H14N2O6S	3.2	2
1183	Methanesulfonamide, N-[2-[2-(2,6-dicyano-4-methylphenyl)diazenyl]-5-(diethylamino)phenyl]-	410.152	411.16	409.145	110090	CCN(CC)C1=CC(=C(C=C1)N=NC2=C(C=C(C=C2C#N)C)C#N)NS(=O)(=O)C		C20H22N6O2S	3.3	9
1184	2,6,10,14,18,22-Tetracosahexaene, 2,6,10,15,19,23-hexamethyl-, (6E,10E,14E,18E)-	410.391	411.399	409.384	638072	CC(=CCCC(=CCCC(=CCCC=C(C)CCC=C(C)CCC=C(C)C)C)C)C		C30H50	11.6	17
1185	1-Octacosanol	410.449	411.456	409.441	68406	CCCCCCCCCCCCCCCCCCCCCCCCCCCCO		C28H58O	13.8	17
1186	Bisbenzimidazo[2,1-b:2',1'-i]benzo[lmn][3,8]phenanthroline-8,17-dione	412.096	413.103	411.089	78141	C1=CC=C2C(=C1)N=C3N2C(=O)C4=CC=C5C6=C(C=CC3=C46)C(=O)N7C5=NC8=CC=CC=C87		C26H12N4O2	4.8	19
1187	Bisbenzimidazo[2,1-b:1',2'-j]benzo[lmn][3,8]phenanthroline-6,9-dione	412.096	413.103	411.089	77892	C1=CC=C2C(=C1)N=C3N2C(=O)C4=CC=C5C6=C(C=CC3=C46)C7=NC8=CC=CC=C8N7C5=O		C26H12N4O2	4.8	10
1188	Benzo[1,2-b:4,5-b']difuran-2,6-dione, 3-(4-butoxyphenyl)-7-phenyl-	412.131	413.138	411.124	14028796	CCCCOC1=CC=C(C=C1)C2=C3C=C4C(=C(C(=O)O4)C5=CC=CC=C5)C=C3OC2=O		C26H20O5	4.6	4
1189	Octanoic acid, pentadecafluoro-	413.974	414.981	412.966	9554	C(=O)(C(C(C(C(C(C(C(F)(F)F)(F)F)(F)F)(F)F)(F)F)(F)F)(F)F)O		C8HF15O2	4.9	5
1190	Benzenamine, N-(2-chloroethyl)-4-[2-(2,6-dichloro-4-nitrophenyl)diazenyl]-N-ethyl-3-methyl-	414.042	415.049	413.034	114213	CCN(CCCl)C1=CC(=C(C=C1)N=NC2=C(C=C(C=C2Cl)[N+](=O)[O-])Cl)C		C17H17Cl3N4O2	6.2	2
1191	Acetamide, 2-chloro-N-[2-[(2-cyano-4-nitrophenyl)diazenyl]-5-(diethylamino)phenyl]-	414.121	415.128	413.113	59700356	CCN(CC)C1=CC(=C(C=C1)N=NC2=C(C=C(C=C2)[N+](=O)[O-])C#N)NC(=O)CCl		C19H19ClN6O3	3.9	4
1192	Benzoxazole, 2,2'-(1,2-ethenediyldi-4,1-phenylene)bis-	414.137	415.144	413.13	73744	C1=CC=C2C(=C1)N=C(O2)C3=CC=C(C=C3)C=CC4=CC=C(C=C4)C5=NC6=CC=CC=C6O5		C28H18N2O2	7.2	16
1193	Ethanol, 2-[[4-[2-(2-chloro-4,6-dinitrophenyl)diazenyl]-1-naphthalenyl]amino]-	415.068	416.076	414.061	76642	C1=CC=C2C(=C1)C(=CC=C2N=NC3=C(C=C(C=C3Cl)[N+](=O)[O-])[N+](=O)[O-])NCCO		C18H14ClN5O5	4.5	2
1194	.beta.-Alanine, N-[4-[(E)-2-(2-chloro-4-nitrophenyl)diazenyl]phenyl]-N-(2-cyanoethyl)-, methyl ester	415.105	NA	NA	81174	COC(=O)CCN(CCC#N)C1=CC=C(C=C1)N=NC2=C(C=C(C=C2)[N+](=O)[O-])Cl		C19H18ClN5O4	3.8	4
1195	Propanenitrile, 3-[[2-(acetyloxy)ethyl][4-[2-(2-chloro-4-nitrophenyl)diazenyl]phenyl]amino]-	415.105	416.112	414.097	80118	CC(=O)OCCN(CCC#N)C1=CC=C(C=C1)N=NC2=C(C=C(C=C2)[N+](=O)[O-])Cl		C19H18ClN5O4	3.9	12
1196	Propanenitrile, 3,3'-[[4-[2-(2,6-dichloro-4-nitrophenyl)diazenyl]phenyl]imino]bis-	416.056	417.063	415.048	106138	C1=CC(=CC=C1N=NC2=C(C=C(C=C2Cl)[N+](=O)[O-])Cl)N(CCC#N)CCC#N		C18H14Cl2N6O2	4.3	11
1197	Butanamide, 2-[2-(4-chloro-2-nitrophenyl)diazenyl]-N-(2,3-dihydro-2-oxo-1H-benzimidazol-5-yl)-3-oxo-	416.064	417.071	415.056	25535	CC(=O)C(C(=O)NC1=CC2=C(C=C1)NC(=O)N2)N=NC3=C(C=C(C=C3)Cl)[N+](=O)[O-]		C17H13ClN6O5	2.6	25
1198	Nickel, [[2-(hydroxy-.kappa.O)benzoic acid-.kappa.O] [3-[1-cyano-2-(methylamino)-2-(oxo-.kappa.O)ethylidene]-2,3-dihydro-1H-isoindol-1-ylidene-.kappa.N]hydrazidato(2-)]-	417.037	NA	NA	174525	CNC(=O)C(=C=[N-])C1=C2C=CC=CC2=C(N1)N=NC(=O)C3=CC=CC=C3[O-].[Ni+2]		C19H15N5O3.Ni	NA	9
1199	Anthra[2,1,9-def:6,5,10-d'e'f']diisoquinoline-1,3,8,10(2H,9H)-tetrone, 2,9-dimethyl-	418.095	419.103	417.088	79657	CN1C(=O)C2=C3C(=CC=C4C3=C(C=C2)C5=C6C4=CC=C7C6=C(C=C5)C(=O)N(C7=O)C)C1=O		C26H14N2O4	3.7	22
1200	9,10-Anthracenedione, 1,4-bis[(2-methylphenyl)amino]-	418.168	419.175	417.161	62618	CC1=CC=CC=C1NC2=C3C(=C(C=C2)NC4=CC=CC=C4C)C(=O)C5=CC=CC=C5C3=O		C28H24N2O2	7.8	5
1201	9,10-Anthracenedione, 1,4-bis[(4-methylphenyl)amino]-	418.168	419.175	417.161	31416	CC1=CC=C(C=C1)NC2=C3C(=C(C=C2)NC4=CC=C(C=C4)C)C(=O)C5=CC=CC=C5C3=O		C28H22N2O2	7.8	20
1202	Methanone, [phenyl(2,4,6-trimethylbenzoyl)phosphinyl](2,4,6-trimethylphenyl)-	418.17	419.177	417.163	164512	CC1=CC(=C(C(=C1)C)C(=O)P(=O)(C2=CC=CC=C2)C(=O)C3=C(C=C(C=C3C)C)C)C		C26H27O3P	6	20
1203	1,1'-Biphenyl, 4,4'-bis[2-(2-methoxyphenyl)ethenyl]-	418.193	419.201	417.186	170381	COC1=CC=CC=C1C=CC2=CC=C(C=C2)C3=CC=C(C=C3)C=CC4=CC=CC=C4OC		C30H26O2	8	3
1204	Benzo[b]thiophen-3(2H)-one, 5-chloro-2-(5-chloro-4,7-dimethyl-3-oxobenzo[b]thien-2(3H)-ylidene)-4,7-dimethyl-	419.981	420.989	418.974	75414	CC1=CC(=C(C2=C1SC(=C3C(=O)C4=C(S3)C(=CC(=C4C)Cl)C)C2=O)C)Cl		C20H14Cl2O2S2	6.8	5
1205	2-Naphthalenecarboxylic acid, 4-[2-(4-chloro-5-methyl-2-sulfophenyl)diazenyl]-3-hydroxy-	420.018	NA	NA	62591	CC1=CC(=C(C=C1Cl)S(=O)(=O)O)N=NC2=C(C(=CC3=CC=CC=C32)C(=O)O)O		C18H13ClN2O6S	4.4	4
1206	9,10-Anthracenedione, 2-[[2-(benzoyloxy)ethyl]thio]-1,4-dihydroxy-	420.067	421.074	419.059	3016504	C1=CC=C(C=C1)C(=O)OCCSC2=C(C3=C(C(=C2)O)C(=O)C4=CC=CC=C4C3=O)O		C23H16O6S	5.3	2
1207	9,10-Anthracenedione, 1,8-dihydroxy-4-[[4-(2-hydroxyethyl)phenyl]amino]-5-nitro-	420.096	421.103	419.088	5360487	C1=CC(=CC=C1CCO)NC2=C3C(=C(C=C2)O)C(=O)C4=C(C=CC(=C4C3=O)[N+](=O)[O-])O		C22H16N2O7	4.2	4
1208	Acetamide, N-[4-[[2-nitro-4-[2-(4-nitrophenyl)diazenyl]phenyl]amino]phenyl]-	420.118	421.125	419.111	5483796	CC(=O)NC1=CC=C(C=C1)NC2=C(C=C(C=C2)N=NC3=CC=C(C=C3)[N+](=O)[O-])[N+](=O)[O-]		C20H16N6O5	4.6	2
1209	2,5,7,10,11,14-hexaoxa-1,6-distibabicyclo[4.4.4]tetradecane	421.871	NA	NA	16684206	C1CO[Sb]2OCCO[Sb](O1)OCCO2		3C2H4O2.2Sb	NA	10
1210	Benzenesulfonamide, N-(4-amino-9,10-dihydro-3-methoxy-9,10-dioxo-1-anthracenyl)-4-methyl-	422.094	423.101	421.086	66486	CC1=CC=C(C=C1)S(=O)(=O)NC2=CC(=C(C3=C2C(=O)C4=CC=CC=C4C3=O)N)OC		C22H18N2O5S	4.1	14
1211	9,10-Anthracenedione, 1,8-dihydroxy-4,5-bis(phenylamino)-	422.127	423.134	421.119	166213	C1=CC=C(C=C1)NC2=C3C(=C(C=C2)O)C(=O)C4=C(C=CC(=C4C3=O)NC5=CC=CC=C5)O		C26H18N2O4	6.3	10
1212	9,10-Anthracenedione, 1,5-dihydroxy-4,8-bis(phenylamino)-	422.127	423.134	421.119	117567	C1=CC=C(C=C1)NC2=C3C(=C(C=C2)O)C(=O)C4=C(C=CC(=C4C3=O)O)NC5=CC=CC=C5		C26H18N2O4	6.3	10
1213	9,10-Anthracenedione, 1,4-dihydroxy-5,8-bis(phenylamino)-	422.127	423.134	421.119	104148	C1=CC=C(C=C1)NC2=C3C(=C(C=C2)NC4=CC=CC=C4)C(=O)C5=C(C=CC(=C5C3=O)O)O		C26H18N2O4	6.3	4
1214	9,10-Anthracenedione, 1,4-diamino-2,3-diphenoxy-	422.127	423.134	421.119	80839	C1=CC=C(C=C1)OC2=C(C3=C(C(=C2OC4=CC=CC=C4)N)C(=O)C5=CC=CC=C5C3=O)N		C26H18N2O4	5.7	12
1215	2-Oxiranemethanamine, N,N'-(methylenedi-4,1-phenylene)bis[N-(2-oxiranylmethyl)-	422.221	423.228	421.213	91593	C1C(O1)CN(CC2CO2)C3=CC=C(C=C3)CC4=CC=C(C=C4)N(CC5CO5)CC6CO6		C25H30N2O4	2.9	17
1216	Triacontane	422.485	423.492	421.478	12535	CCCCCCCCCCCCCCCCCCCCCCCCCCCCCC		C30H62	15.8	2
1217	Tetracosane, 2,6,10,15,19,23-hexamethyl-	422.485	423.492	421.478	8089	CC(C)CCCC(C)CCCC(C)CCCCC(C)CCCC(C)CCCC(C)C		C30H62	14.7	20
1218	1H-Naphth[2,3-f]isoindole-1,3,5,10(2H)-tetrone, 4,11-diamino-2-[3-(2-methoxyethoxy)propyl]-	423.143	424.15	422.136	103086	COCCOCCCN1C(=O)C2=C(C3=C(C(=C2C1=O)N)C(=O)C4=CC=CC=C4C3=O)N		C22H21N3O6	1.6	14
1219	9,10-Anthracenedione, 1,8-bis(phenylthio)-	424.059	425.066	423.052	83650	C1=CC=C(C=C1)SC2=CC=CC3=C2C(=O)C4=C(C3=O)C=CC=C4SC5=CC=CC=C5		C26H16O2S2	7	15
1220	3-Pyridinecarbonitrile, 1,2-dihydro-6-hydroxy-1,4-dimethyl-2-oxo-5-[2-[3-[(phenylsulfonyl)oxy]phenyl]diazenyl]-	424.084	425.091	423.077	101006	CC1=C(C(=O)N(C(=C1C#N)O)C)N=NC2=CC(=CC=C2)OS(=O)(=O)C3=CC=CC=C3		C20H16N4O5S	3.2	14
1221	2-Naphthalenecarboxamide, 4-[2-[5-(aminocarbonyl)-2-methylphenyl]diazenyl]-3-hydroxy-N-phenyl-	424.154	425.161	423.146	85401	CC1=C(C=C(C=C1)C(=O)N)N=NC2=C(C(=CC3=CC=CC=C32)C(=O)NC4=CC=CC=C4)O		C25H20N4O3	5.2	12
1222	Benzonitrile, 2-[2-[4-[(2-cyanoethyl)(2-phenylethyl)amino]phenyl]diazenyl]-5-nitro-	424.165	425.172	423.157	90555	C1=CC=C(C=C1)CCN(CCC#N)C2=CC=C(C=C2)N=NC3=C(C=C(C=C3)[N+](=O)[O-])C#N		C24H20N6O2	5	9
1223	Phenol, 2-methyl-4,6-bis((octylthio)methyl)-	424.283	425.291	423.276	113646	CCCCCCCCSCC1=CC(=C(C(=C1)C)O)CSCCCCCCCC		C25H44OS2	9.7	16
1224	Benzenesulfonic acid, 4-[2-(5-amino-3-methyl-1-phenyl-1H-pyrazol-4-yl)diazenyl]-2,5-dichloro-	425.012	426.019	424.004	25537	CC1=NN(C(=C1N=NC2=CC(=C(C=C2Cl)S(=O)(=O)O)Cl)N)C3=CC=CC=C3		C16H13Cl2N5O3S	3.7	4
1225	Acetamide, N-[2-[(E)-2-(2-cyano-4,6-dinitrophenyl)diazenyl]-5-(diethylamino)phenyl]-	425.145	NA	NA	90383	CCN(CC)C1=CC(=C(C=C1)N=NC2=C(C=C(C=C2[N+](=O)[O-])[N+](=O)[O-])C#N)NC(=O)C		C19H19N7O5	3.1	4
1226	Acetamide, N-[2-[2-(2-cyano-4,6-dinitrophenyl)diazenyl]-5-(diethylamino)phenyl]-	425.145	426.152	424.137	90383	CCN(CC)C1=CC(=C(C=C1)N=NC2=C(C=C(C=C2[N+](=O)[O-])[N+](=O)[O-])C#N)NC(=O)C		C19H19N7O5	3.1	12
1227	Phenol, 2-(4,6-diphenyl-1,3,5-triazin-2-yl)-5-(hexyloxy)-	425.21	426.218	424.203	4992761	CCCCCCOC1=CC(=C(C=C1)C2=NC(=NC(=N2)C3=CC=CC=C3)C4=CC=CC=C4)O		C27H27N3O2	6.9	14
1228	2-Naphthalenecarboxamide, 3-hydroxy-4-[2-(2-methyl-5-nitrophenyl)diazenyl]-N-phenyl-	426.133	428.148	426.133	80925	CC1=C(C=C(C=C1)[N+](=O)[O-])N=NC2=C(C(=CC3=CC=CC=C32)C(=O)NC4=CC=CC=C4)O		C24H18N4O4	6.2	13
1229	Phenazinium, 2-methyl-3-(methylamino)-5-phenyl-7-(phenylamino)-, chloride (1:1)	426.161	393.207	391.193	15553279	CC1=CC2=NC3=C(C=C(C=C3)NC4=CC=CC=C4)[N+](=C2C=C1NC)C5=CC=CC=C5.[Cl-]		C26H22N4.ClH	NA	2
1230	1-Octanesulfonic acid, 3,3,4,4,5,5,6,6,7,7,8,8,8-tridecafluoro-	427.975	428.982	426.968	119688	C(CS(=O)(=O)O)C(C(C(C(C(C(F)(F)F)(F)F)(F)F)(F)F)(F)F)(F)F		C8H5F13O3S	3.9	14
1231	3-Pyridinecarbonitrile, 1,2-dihydro-6-hydroxy-5-[(4-methoxy-2-nitrophenyl)azo]-4-methyl-1-[3-(1-methylethoxy)propyl]-2-oxo-	429.165	NA	NA	57370441	CC1=C(C(=O)N(C(=O)C1=NNC2=C(C=C(C=C2)OC)[N+](=O)[O-])CCCOC(C)C)C#N		C20H23N5O6	3.2	14
1232	2,6-Anthracenedisulfonic acid, 4,8-diamino-9,10-dihydro-1,5-dihydroxy-9,10-dioxo-	429.978	430.985	428.97	67196	C1=C(C2=C(C(=C1S(=O)(=O)O)O)C(=O)C3=C(C2=O)C(=C(C=C3N)S(=O)(=O)O)O)N		C14H10N2O10S2	-0.6	5
1233	Benzoxazole, 2,2'-(2,5-thiophenediyl)bis[5-(1,1-dimethylethyl)-	430.171	431.179	429.164	292429	CC(C)(C)C1=CC2=C(C=C1)OC(=N2)C3=CC=C(S3)C4=NC5=C(O4)C=CC(=C5)C(C)(C)C		C26H26N2O2S	8	24
1234	Benzenamine, 4-[(2,6-dichloro-4-nitrophenyl)azo]-N-(4-nitrophenyl)-	431.019	432.026	430.012	166359	C1=CC(=CC=C1NC2=CC=C(C=C2)[N+](=O)[O-])N=NC3=C(C=C(C=C3Cl)[N+](=O)[O-])Cl		C18H11Cl2N5O4	6.2	9
1235	Benzo[b]thiophen-3(2H)-one, 4,7-dichloro-2-(4,7-dichloro-3-oxobenzo[b]thien-2(3H)-ylidene)-	431.841	432.848	430.833	13643300	C1=CC(=C2C(=C1Cl)C(=O)C(=C3C(=O)C4=C(C=CC(=C4S3)Cl)Cl)S2)Cl		C16H4Cl4O2S2	6.6	14
1236	2-Naphthalenesulfonic acid, 6-hydroxy-5-[(E)-2-(4-sulfophenyl)diazenyl]-, aluminum salt (1:1)	431.967	NA	NA	61817	C1=CC(=CC=C1N=NC2=C(C=CC3=C2C=CC(=C3)S(=O)(=O)[O-])[O-])S(=O)(=O)[O-].[Al+3]		C16H12N2O7S2.Al	NA	16
1237	Ethanol, 2,2'-[[3-chloro-4-[2-(2,6-dichloro-4-nitrophenyl)diazenyl]phenyl]imino]bis-	432.016	433.023	431.009	31878	C1=CC(=C(C=C1N(CCO)CCO)Cl)N=NC2=C(C=C(C=C2Cl)[N+](=O)[O-])Cl		C16H15Cl3N4O4	4.2	11
1238	Benzenesulfonic acid, 4-[2-[4-[2-(2-hydroxy-1-naphthalenyl)diazenyl]phenyl]diazenyl]-	432.089	433.097	431.082	22908	C1=CC=C2C(=C1)C=CC(=C2N=NC3=CC=C(C=C3)N=NC4=CC=C(C=C4)S(=O)(=O)O)O		C22H16N4O4S	4.7	2
1239	Propionitrile, 3-[p-[(2-chloro-4-nitrophenyl)azo]-N-phenethylanilino]-	433.131	434.138	432.123	88178	C1=CC=C(C=C1)CCN(CCC#N)C2=CC=C(C=C2)N=NC3=C(C=C(C=C3)[N+](=O)[O-])Cl		C23H20ClN5O2	5.9	10
1240	2-Naphthalenecarboxamide, 4-[2-(2,5-dichlorophenyl)diazenyl]-3-hydroxy-N-phenyl-	435.054	436.061	434.047	6507970	C1=CC=C(C=C1)NC(=O)C2=CC3=CC=CC=C3C(=NNC4=C(C=CC(=C4)Cl)Cl)C2=O		C23H15Cl2N3O2	5.9	20
1241	Phosphonic acid, P,P',P'',P'''-[1,2-ethanediylbis[nitrilobis(methylene)]]tetrakis-	435.997	437.004	434.989	15025	C(CN(CP(=O)(O)O)CP(=O)(O)O)N(CP(=O)(O)O)CP(=O)(O)O		C6H20N2O12P4	-11.2	15
1242	Propanenitrile, 3-[[2-(acetyloxy)ethyl][4-[2-(6-nitro-2-benzothiazolyl)diazenyl]phenyl]amino]-	438.111	439.118	437.104	109546	CC(=O)OCCN(CCC#N)C1=CC=C(C=C1)N=NC2=NC3=C(S2)C=C(C=C3)[N+](=O)[O-]		C20H18N6O4S	4	8
1243	2-Naphthalenecarboxamide, 4-[2-[5-(aminocarbonyl)-2-methylphenyl]diazenyl]-3-hydroxy-N-(2-methylphenyl)-	438.169	439.176	437.162	106381	CC1=C(C=C(C=C1)C(=O)N)N=NC2=C(C(=CC3=CC=CC=C32)C(=O)NC4=CC=CC=C4C)O		C26H22N4O3	5.6	2
1244	Methanesulfonamide, N-[2-[2-(2,6-dicyano-4-methylphenyl)diazenyl]-5-(dipropylamino)phenyl]-	438.184	439.191	437.177	166390	CCCN(CCC)C1=CC(=C(C=C1)N=NC2=C(C=C(C=C2C#N)C)C#N)NS(=O)(=O)C		C22H26N6O2S	4.4	9
1245	Phenol, 2,2'-ethylidenebis[4,6-bis(1,1-dimethylethyl)-	438.35	439.357	437.343	118899	CC(C1=C(C(=CC(=C1)C(C)(C)C)C(C)(C)C)O)C2=C(C(=CC(=C2)C(C)(C)C)C(C)(C)C)O		C30H46O2	10.1	5
1246	Benzonitrile, 2-[2-[4-[bis[2-(acetyloxy)ethyl]amino]phenyl]diazenyl]-5-nitro-	439.149	440.156	438.142	121639	CC(=O)OCCN(CCOC(=O)C)C1=CC=C(C=C1)N=NC2=C(C=C(C=C2)[N+](=O)[O-])C#N		C21H21N5O6	3.1	10
1247	Benzo[1,2-b:4,5-b']difuran-2,6-dione, 3-phenyl-7-[4-[(tetrahydro-2-furanyl)methoxy]phenyl]-	440.126	441.133	439.119	15135259	C1CC(OC1)COC2=CC=C(C=C2)C3=C4C=C5C(=C(C(=O)O5)C6=CC=CC=C6)C=C4OC3=O		C27H20O6	3.7	12
1248	2-Naphthalenecarboxamide, 4-[2-[4-(aminocarbonyl)phenyl]diazenyl]-3-hydroxy-N-(2-methoxyphenyl)-	440.148	441.156	439.141	162235	COC1=CC=CC=C1NC(=O)C2=CC3=CC=CC=C3C(=C2O)N=NC4=CC=C(C=C4)C(=O)N		C25H20N4O4	4.8	10
1249	2-Naphthalenecarboxamide, 4-[2-[5-(aminocarbonyl)-2-methoxyphenyl]diazenyl]-3-hydroxy-N-phenyl-	440.148	441.156	439.141	106380	COC1=C(C=C(C=C1)C(=O)N)N=NC2=C(C(=CC3=CC=CC=C32)C(=O)NC4=CC=CC=C4)O		C25H20N4O4	4.8	7
1250	2-Naphthalenecarboxamide, 3-hydroxy-4-[2-[2-methoxy-5-[(phenylamino)carbonyl]phenyl]diazenyl]-	440.148	441.156	439.141	91836	COC1=C(C=C(C=C1)C(=O)NC2=CC=CC=C2)N=NC3=C(C(=CC4=CC=CC=C43)C(=O)N)O		C25H20N4O4	4.8	8
1251	2-Naphthalenecarboxamide, 3-hydroxy-4-[2-(2-methyl-5-nitrophenyl)diazenyl]-N-(2-methylphenyl)-	440.148	523.213	521.198	81168	CC1=C(C=C(C=C1)[N+](=O)[O-])N=NC2=C(C(=CC3=CC=CC=C32)C(=O)NC4=CC=CC=C4C)O		C25H20N4O4	6.5	4
1252	2-Naphthalenecarboxamide, 3-hydroxy-4-[2-(4-methyl-2-nitrophenyl)diazenyl]-N-(2-methylphenyl)-	440.148	441.156	439.141	81022	CC1=CC(=C(C=C1)N=NC2=C(C(=CC3=CC=CC=C32)C(=O)NC4=CC=CC=C4C)O)[N+](=O)[O-]		C25H20N4O4	6.5	14
1253	2-Naphthalenecarboxamide, 3-hydroxy-4-[2-(2-methyl-4-nitrophenyl)diazenyl]-N-(2-methylphenyl)-	440.148	442.164	440.149	80857	CC1=CC=CC=C1NC(=O)C2=CC3=CC=CC=C3C(=C2O)N=NC4=C(C=C(C=C4)[N+](=O)[O-])C		C25H20N4O4	6.5	13
1254	3H-Indol-3-one, 5-bromo-2-(9-chloro-3-oxonaphtho[1,2-b]thien-2(3H)-ylidene)-1,2-dihydro-	440.923	441.93	439.915	6819761	C1=CC2=C(C(=C1)Cl)C3=C(C=C2)C(=O)C(=C4C(=O)C5=C(N4)C=CC(=C5)Br)S3		C20H9BrClNO2S	6.1	6
1255	Benzo[1,2-c:4,5-c']diacridine-6,9,15,18(5H,14H)-tetrone	442.095	443.103	441.088	78143	C1=CC=C2C(=C1)C(=O)C3=C(N2)C4=C(C=C3)C(=O)C5=C(C4=O)C=CC6=C5NC7=CC=CC=C7C6=O		C28H14N2O4	5	4
1256	5,9,14,18-Anthrazinetetrone, 6,15-dihydro-	442.095	443.103	441.088	6690	C1=CC=C2C(=C1)C(=O)C3=C(C2=O)C4=C(C=C3)NC5=C(N4)C=CC6=C5C(=O)C7=CC=CC=C7C6=O		C28H14N2O4	4.9	22
1257	Benzoxazole, 2,2'-(1,2-ethenediyldi-4,1-phenylene)bis[5-methyl-	442.168	443.175	441.161	102253	CC1=CC2=C(C=C1)OC(=N2)C3=CC=C(C=C3)C=CC4=CC=C(C=C4)C5=NC6=C(O5)C=CC(=C6)C		C30H22N2O2	7.9	2
1258	Spiro[isobenzofuran-1(3H), 9'-[9H]xanthen]-3-one, 3',6'-bis(diethylamino)-	442.226	443.233	441.218	62357	CCN(CC)C1=CC2=C(C=C1)C3(C4=C(O2)C=C(C=C4)N(CC)CC)C5=CC=CC=C5C(=O)O3		C28H30N2O3	5.8	15
1259	1,3-Benzenedicarboxamide, N1,N3-bis(2,2,6,6-tetramethyl-4-piperidinyl)-	442.331	443.338	441.324	6451919	CC1(CC(CC(N1)(C)C)NC(=O)C2=CC(=CC=C2)C(=O)NC3CC(NC(C3)(C)C)(C)C)C		C26H42N4O2	3.2	13
1260	Phenol, 2-[2-[4-[[4-[bis(2-hydroxyethyl)amino]-6-chloro-1,3,5-triazin-2-yl]amino]phenyl]diazenyl]-4-methyl-	443.147	444.154	442.14	91784	CC1=CC(=C(C=C1)O)N=NC2=CC=C(C=C2)NC3=NC(=NC(=N3)Cl)N(CCO)CCO		C20H22ClN7O3	3.7	4
1261	Propanenitrile, 3-[[2-(benzoyloxy)ethyl][4-[2-(4-nitrophenyl)diazenyl]phenyl]amino]-	443.159	444.167	442.152	162422	C1=CC=C(C=C1)C(=O)OCCN(CCC#N)C2=CC=C(C=C2)N=NC3=CC=C(C=C3)[N+](=O)[O-]		C24H21N5O4	4.9	12
1262	[1,1'-Bianthracene]-9,9',10,10'-tetrone, 4,4'-diamino-	444.111	445.118	443.104	77669	C1=CC=C2C(=C1)C(=O)C3=C(C=CC(=C3C2=O)N)C4=C5C(=C(C=C4)N)C(=O)C6=CC=CC=C6C5=O		C28H16N2O4	5.2	21
1263	Cyclohexasiloxane, dodecamethyl-	444.113	445.12	443.106	10911	C[Si]1(O[Si](O[Si](O[Si](O[Si](O[Si](O1)(C)C)(C)C)(C)C)(C)C)(C)C)C		C12H36O6Si6	NA	23
1264	Propanenitrile, 3-[[2-(acetyloxy)ethyl][4-[2-(2,6-dichloro-4-nitrophenyl)diazenyl]phenyl]amino]-	449.066	450.073	448.058	78916	CC(=O)OCCN(CCC#N)C1=CC=C(C=C1)N=NC2=C(C=C(C=C2Cl)[N+](=O)[O-])Cl		C19H17Cl2N5O4	4.5	14
1265	Anthra[2,1,9-mna]naphth[2,3-h]acridine-5,10,15(16H)-trione	449.105	450.112	448.098	5359855	C1=CC=C2C(=C1)C3=CC=C4C5=C(C=CC(=C35)C2=O)C6=C(N4)C7=C(C=C6)C(=O)C8=CC=CC=C8C7=O		C31H15NO3	6.5	6
1266	Benzenesulfonic acid, 4-[[4-[(2E)-2-(2-methyl-4-oxo-2,5-cyclohexadien-1-ylidene)hydrazinyl]phenyl]amino]-3-nitro-, sodium salt (1:1)	450.061	429.086	427.072	9577518	CC1=CC(=O)C=CC1=NNC2=CC=C(C=C2)NC3=C(C=C(C=C3)S(=O)(=O)[O-])[N+](=O)[O-].[Na+]		C19H16N4O6S.Na	NA	5
1267	3,6,9,12,15,18-Hexaoxatriacontan-1-ol	450.356	451.363	449.348	18282	CCCCCCCCCCCCOCCOCCOCCOCCOCCOCCO		C24H50O7	4.4	7
1268	Dotriacontane	450.516	451.524	449.509	11008	CCCCCCCCCCCCCCCCCCCCCCCCCCCCCCCC		C32H66	16.9	2
1269	Pyridine, 2-chloro-5-[3-[[[(1,1-dimethylethyl)dimethylsilyl]oxy]methyl]-1-pyrrolidinyl]-3-iodo-	452.055	418.306	416.292	46318130	CC(C)(C)[Si](C)(C)OCC1CCN(C1)C2=CC(=C(N=C2)Cl)I		C16H26ClIN2OSi	NA	11
1270	Copper, bis(D-gluconato)-	453.031	NA	NA	10692	C(C(C(C(C(C(=O)[O-])O)O)O)O)O.C(C(C(C(C(C(=O)[O-])O)O)O)O)O.[Cu+2]		2C6H12O7.Cu	NA	10
1271	Benzonitrile, 2-[2-[4-[bis[2-(acetyloxy)ethyl]amino]-2-methylphenyl]diazenyl]-5-nitro-	453.165	454.172	452.158	105388	CC1=C(C=CC(=C1)N(CCOC(=O)C)CCOC(=O)C)N=NC2=C(C=C(C=C2)[N+](=O)[O-])C#N		C22H23N5O6	3.5	5
1272	2-Naphthalenecarboxamide, 4-[2-[4-(aminocarbonyl)phenyl]diazenyl]-N-(2-ethoxyphenyl)-3-hydroxy-	454.164	455.171	453.157	17740	CCOC1=CC=CC=C1NC(=O)C2=CC3=CC=CC=C3C(=C2O)N=NC4=CC=C(C=C4)C(=O)N		C26H22N4O4	5.2	23
1273	1-Naphthalenesulfonic acid, 4-hydroxy-3-[(4-sulfo-1-naphthalenyl)diazenyl]-	456.009	NA	NA	3666016	C1=CC=C2C(=C1)C(=CC=C2S(=O)(=O)[O-])N=NC3=C(C4=CC=CC=C4C(=C3)S(=O)(=O)[O-])O		C20H14N2O7S2	3.2	4
1274	Anthra[9,1,2-cde]benzo[rst]pentaphene-5,10-dione	456.115	457.122	455.108	8317	C1=CC=C2C(=C1)C3=C4C(=CC=C5C4=C(C=C3)C6=C7C5=CC=C8C7=C(C=C6)C9=CC=CC=C9C8=O)C2=O		C34H16O2	8	6
1275	Bisbenzimidazo[2,1-b:1',2'-j]benzo[lmn][3,8]phenanthroline-6,9-dione, ethoxy-	456.122	NA	NA	3085937	CCOC1=C2C3=C(C=CC4=C3C(=C1)C5=NC6=CC=CC=C6N5C4=O)C(=O)N7C2=NC8=CC=CC=C87		C28H16N4O3	5.1	4
1276	Acetamide, N-[2-[2-(2-bromo-6-cyano-4-nitrophenyl)diazenyl]-5-(diethylamino)phenyl]-	458.07	459.077	457.063	75677	CCN(CC)C1=CC(=C(C=C1)N=NC2=C(C=C(C=C2Br)[N+](=O)[O-])C#N)NC(=O)C		C19H19BrN6O3	4	3
1277	Manganese, [4-[2-(4-chloro-3-sulfophenyl)diazenyl-.kappa.N1]-3-(hydroxy-.kappa.O)-2-naphthalenecarboxylato(2-)]-	458.925	NA	NA	135764841	C1=CC=C2C(=C1)C=C(C(=C2N=NC3=CC(=C(C=C3)Cl)S(=O)(=O)[O-])[O-])C(=O)O.[Mn+2]		C17H11ClN2O6S.Mn	NA	2
1278	Ethanaminium, 2-[[4-[(E)-2-(2,6-dichloro-4-nitrophenyl)diazenyl]phenyl]ethylamino]-N,N,N-trimethyl-, chloride (1:1)	459.1	425.138	423.123	116985	CCN(CC[N+](C)(C)C)C1=CC=C(C=C1)N=NC2=C(C=C(C=C2Cl)[N+](=O)[O-])Cl.[Cl-]		C19H24Cl2N5O2.ClH	NA	4
1279	2-Naphthalenecarboxamide, 4-[2-(4-chloro-2-methylphenyl)diazenyl]-N-(2-ethoxyphenyl)-3-hydroxy-	459.135	460.142	458.128	105229	CCOC1=CC=CC=C1NC(=O)C2=CC3=CC=CC=C3C(=C2O)N=NC4=C(C=C(C=C4)Cl)C		C26H22ClN3O3	7.3	2
1280	2-Naphthalenecarboxamide, 4-[2-(4-chloro-2-nitrophenyl)diazenyl]-3-hydroxy-N-(2-methylphenyl)-	460.094	462.109	460.094	80958	CC1=CC=CC=C1NC(=O)C2=CC3=CC=CC=C3C(=C2O)N=NC4=C(C=C(C=C4)Cl)[N+](=O)[O-]		C24H17ClN4O4	6.8	10
1281	2-Naphthalenecarboxamide, N-(4-chlorophenyl)-3-hydroxy-4-[2-(2-methyl-5-nitrophenyl)diazenyl]-	460.094	461.101	459.087	22919	CC1=C(C=C(C=C1)[N+](=O)[O-])N=NC2=C(C(=CC3=CC=CC=C32)C(=O)NC4=CC=C(C=C4)Cl)O		C24H17ClN4O4	6.8	8
1282	Benzoic acid, 5-[(3-carboxy-5-methyl-4-oxo-2,5-cyclohexadien-1-ylidene)[4-(diethylamino)phenyl]methyl]-2-hydroxy-3-methyl-	461.184	462.191	460.177	111302	CCN(CC)C1=CC=C(C=C1)C(=C2C=C(C(=O)C(=C2)C(=O)O)C)C3=CC(=C(C(=C3)C)O)C(=O)O		C27H27NO6	6.2	4
1283	Dibenzo[def,mno]chrysene-6,12-dione, 4,10-dibromo-	461.889	462.896	460.882	78084	C1=CC2=C(C=C3C4=C2C(=C1)C(=O)C5=CC(=C6C=CC=C(C6=C54)C3=O)Br)Br		C22H8Br2O2	6.5	22
1284	Nonanoic acid, 2,2,3,3,4,4,5,5,6,6,7,7,8,8,9,9,9-heptadecafluoro-	463.971	464.978	462.963	67821	C(=O)(C(C(C(C(C(C(C(C(F)(F)F)(F)F)(F)F)(F)F)(F)F)(F)F)(F)F)(F)F)O		C9HF17O2	5.6	3
1285	1-Decanol, 3,3,4,4,5,5,6,6,7,7,8,8,9,9,10,10,10-heptadecafluoro-	464.007	465.014	463	69619	C(CO)C(C(C(C(C(C(C(C(F)(F)F)(F)F)(F)F)(F)F)(F)F)(F)F)(F)F)(F)F		C10H5F17O	5.7	8
1286	2,7-Naphthalenedisulfonic acid, 5-(acetylamino)-4-hydroxy-3-(2-phenyldiazenyl)-	465.03	466.037	464.023	19523	CC(=O)NC1=C2C(=CC(=C1)S(=O)(=O)O)C=C(C(=C2O)N=NC3=CC=CC=C3)S(=O)(=O)O		C18H15N3O8S2	1.8	4
1287	2-Naphthalenecarboxamide, 4-[2-(2,5-dichlorophenyl)diazenyl]-3-hydroxy-N-(2-methoxyphenyl)-	465.065	466.072	464.057	22920	COC1=CC=CC=C1NC(=O)C2=CC3=CC=CC=C3C(=C2O)N=NC4=C(C=CC(=C4)Cl)Cl		C24H17Cl2N3O3	7.2	4
1288	1,3,4-Thiadiazole, 2,5-bis(tert-nonyldithio)-	466.164	467.171	465.157	22833380	CCCCCC(C)(C)CSSC1=NN=C(S1)SSCC(C)(C)CCCCC		C20H38N2S5	9.5	25
1289	Anthra[2,3-d]oxazole-5,10-dione, 2-(1-amino-9,10-dihydro-9,10-dioxo-2-anthracenyl)-	470.09	471.098	469.083	75417	C1=CC=C2C(=C1)C(=O)C3=C(C2=O)C(=C(C=C3)C4=NC5=C(O4)C=C6C(=C5)C(=O)C7=CC=CC=C7C6=O)N		C29H14N2O5	5.2	11
1290	Chromium, [2-(hydroxy-.kappa.O)-5-nitro-3-[2-[2-(oxo-.kappa.O)-1-[(phenylamino)carbonyl]propyl]diazenyl-.kappa.N1]benzenesulfonato(3-)]-	470.97	NA	NA	82562	CC(=O)C(=NN=C1C=C(C=C(C1=O)S(=O)(=O)[O-])N([O-])[O-])C(=O)NC2=CC=CC=C2.[Cr+3]		C16H13N4O8S.Cr	NA	4
1291	2-Naphthalenecarboxamide, 3-hydroxy-4-[2-(4-methyl-2-nitrophenyl)diazenyl]-N-(3-nitrophenyl)-	471.118	472.125	470.111	77102	CC1=CC(=C(C=C1)N=NC2=C(C(=CC3=CC=CC=C32)C(=O)NC4=CC(=CC=C4)[N+](=O)[O-])O)[N+](=O)[O-]		C24H17N5O6	6	5
1292	Acetamide, N-[5-[(E)-2-[4-[bis[2-(acetyloxy)ethyl]amino]phenyl]diazenyl]-2-nitrophenyl]-	471.175	NA	NA	91895252	CC(=O)NC1=C(C=CC(=C1)N=NC2=CC=C(C=C2)N(CCOC(=O)C)CCOC(=O)C)[N+](=O)[O-]		C22H25N5O7	3.2	4
1293	Dimethyl 3,3'-({3-acetamido-4-[(4-nitrophenyl)diazenyl]phenyl}imino)dipropanoate	471.175	NA	NA	109075	CC(=O)NC1=C(C=CC(=C1)N(CCC(=O)OC)CCC(=O)OC)N=NC2=CC=C(C=C2)[N+](=O)[O-]		C22H25N5O7	2.5	4
1294	Nickel, [[1,1'-[1,2-phenylenebis[(nitrilo-.kappa.N)methylidyne]]bis[2-naphthalenolato-.kappa.O]](2-)]-, (SP-4-2)-	472.072	NA	NA	88535	C1=CC=C2C(=C1)C=CC(=C2C=NC3=CC=CC=C3N=CC4=C(C=CC5=CC=CC=C54)[O-])[O-].[Ni+2]		C28H20N2O2.Ni	NA	4
1295	Propanamide, N-[2-[2-(2-bromo-6-cyano-4-nitrophenyl)diazenyl]-5-(diethylamino)phenyl]-	472.086	473.093	471.079	75325	CCC(=O)NC1=C(C=CC(=C1)N(CC)CC)N=NC2=C(C=C(C=C2Br)[N+](=O)[O-])C#N		C20H21BrN6O3	4.4	8
1296	Acetamide, N-[5-[[2-(acetyloxy)ethyl](2-cyanoethyl)amino]-2-[2-(2-chloro-4-nitrophenyl)diazenyl]phenyl]-	472.126	473.133	471.119	119963	CC(=O)NC1=C(C=CC(=C1)N(CCC#N)CCOC(=O)C)N=NC2=C(C=C(C=C2)[N+](=O)[O-])Cl		C21H21ClN6O5	3	10
1297	Acetamide, N-[5-[bis(2-methoxyethyl)amino]-2-[(5-nitro-2,1-benzisothiazol-3-yl)azo]phenyl]-	472.153	473.16	471.146	13643261	CC(=O)NC1=C(C=CC(=C1)N(CCOC)CCOC)N=NC2=C3C=C(C=CC3=NS2)[N+](=O)[O-]		C21H24N6O5S	3.3	9
1298	Anthra[2,1-d:6,5-d']bisthiazole-6,12-dione, 2,8-diphenyl-	474.05	475.057	473.042	31425	C1=CC=C(C=C1)C2=NC3=C(S2)C4=C(C=C3)C(=O)C5=C(C4=O)C=CC6=C5SC(=N6)C7=CC=CC=C7		C28H14N2O2S2	7.1	4
1299	9,10-Anthracenedione, 1,4-bis[(2,4,6-trimethylphenyl)amino]-	474.231	475.238	473.224	61042	CC1=CC(=C(C(=C1)C)NC2=C3C(=C(C=C2)NC4=C(C=C(C=C4C)C)C)C(=O)C5=CC=CC=C5C3=O)C		C32H30N2O2	9.2	17
1300	Ethanol, 2,2'-[[4-[2-(2-bromo-6-chloro-4-nitrophenyl)diazenyl]-3-chlorophenyl]imino]bis-	475.965	476.973	474.958	87126	C1=CC(=C(C=C1N(CCO)CCO)Cl)N=NC2=C(C=C(C=C2Br)[N+](=O)[O-])Cl		C16H15BrCl2N4O4	4.2	5
1301	2-Naphthalenecarboxamide, 4-[2-(4-chloro-2-nitrophenyl)diazenyl]-3-hydroxy-N-(2-methoxyphenyl)-	476.089	477.096	475.081	80859	COC1=CC=CC=C1NC(=O)C2=CC3=CC=CC=C3C(=C2O)N=NC4=C(C=C(C=C4)Cl)[N+](=O)[O-]		C24H17ClN4O5	6.4	4
1302	1H-Azepine-1-carboxamide, N,N'-(methylenedi-4,1-phenylene)bis[hexahydro-2-oxo-	476.242	477.25	475.235	104694	C1CCC(=O)N(CC1)C(=O)NC2=CC=C(C=C2)CC3=CC=C(C=C3)NC(=O)N4CCCCCC4=O		C27H32N4O4	3.3	10
1303	1H-Indene-1,3(2H)-dione, 2-(2-quinolinyl)-, sulfonated, sodium salts	476.956	434	431.985	24671	C1=CC=C2C(=C1)C(=O)C(C2=O)C3=NC4=C(C=C(C=C4C=C3)S(=O)(=O)[O-])S(=O)(=O)[O-].[Na+].[Na+]		C25H30N3.ClH	NA	19
1304	Acetamide, N-[2-[2-(2-bromo-4,6-dinitrophenyl)diazenyl]-5-(diethylamino)phenyl]-	478.06	479.067	477.053	104287	CCN(CC)C1=CC(=C(C=C1)N=NC2=C(C=C(C=C2Br)[N+](=O)[O-])[N+](=O)[O-])NC(=O)C		C18H19BrN6O5	4.1	12
1305	Tetratriacontane	478.548	479.555	477.54	26519	CCCCCCCCCCCCCCCCCCCCCCCCCCCCCCCCCC		C34H70	18	3
1306	Propanenitrile, 3-[[4-[(E)-2-(2,6-dibromo-4-nitrophenyl)diazenyl]phenyl]ethylamino]-	478.959	479.967	477.952	108692	CCN(CCC#N)C1=CC=C(C=C1)N=NC2=C(C=C(C=C2Br)[N+](=O)[O-])Br		C17H15Br2N5O2	5.1	4
1307	Bisbenzimidazo[2,1-b:1',2'-j]benzo[lmn][3,8]phenanthroline-6,9-dione, 3,12-dichloro-	480.018	481.025	479.011	92030577	C1=CC2=C(C=C1Cl)N3C(=N2)C4=C5C(=CC=C6C5=C(C=C4)C7=NC8=C(N7C6=O)C=C(C=C8)Cl)C3=O		C26H10Cl2N4O2	6	4
1308	Acetamide, N-[2-[(2-bromo-4,6-dinitrophenyl)azo]-5-(ethylamino)-4-methoxyphenyl]-	480.039	481.047	479.032	105522	CCNC1=C(C=C(C(=C1)NC(=O)C)N=NC2=C(C=C(C=C2Br)[N+](=O)[O-])[N+](=O)[O-])OC		C17H17BrN6O6	3.5	9
1309	7H-Benzo[e]perimidine-4-carboxamide, N-(9,10-dihydro-9,10-dioxo-1-anthracenyl)-7-oxo-	481.106	418.306	416.292	72746	C1=CC=C2C(=C1)C3=NC=NC4=C(C=CC(=C43)C2=O)C(=O)NC5=CC=CC6=C5C(=O)C7=CC=CC=C7C6=O		C30H15N3O4	5	8
1310	2-Naphthalenecarboxamide, 3-hydroxy-N-(2-methylphenyl)-4-[2-(2,4,5-trichlorophenyl)diazenyl]-	483.031	484.038	482.024	23034	CC1=CC=CC=C1NC(=O)C2=CC3=CC=CC=C3C(=C2O)N=NC4=CC(=C(C=C4Cl)Cl)Cl		C24H16Cl3N3O2	8.2	22
1311	1,3,4-Metheno-2H-cyclobuta(cd)pentalen-2-one, 1,1a,3,3a,4,5,5,5a,5b,6-decachlorooctahydro-	485.683	486.691	484.676	299	C1(=O)C2(C3(C4(C1(C5(C2(C3(C(C45Cl)(Cl)Cl)Cl)Cl)Cl)Cl)Cl)Cl)Cl		C10Cl10O	3.9	3
1312	Acetamide, N-[2-[2-(3-chloro-4-nitrophenyl)diazenyl]-5-[[2-(2,5-dioxo-1-pyrrolidinyl)ethyl]ethylamino]phenyl]-	486.142	487.149	485.135	113254	CCN(CCN1C(=O)CCC1=O)C2=CC(=C(C=C2)N=NC3=CC(=C(C=C3)[N+](=O)[O-])Cl)NC(=O)C		C22H23ClN6O5	2.7	2
1313	1-Naphthalenamine, 4-[2-(2-bromo-4,6-dinitrophenyl)diazenyl]-N-(3-methoxypropyl)-	487.049	488.056	486.042	116782	COCCCNC1=CC=C(C2=CC=CC=C21)N=NC3=C(C=C(C=C3Br)[N+](=O)[O-])[N+](=O)[O-]		C20H18BrN5O5	5.5	9
1314	2-Naphthalenecarboxamide, 3-hydroxy-4-[2-(2-methoxy-5-nitrophenyl)diazenyl]-N-(3-nitrophenyl)-	487.113	488.12	486.106	22979	COC1=C(C=C(C=C1)[N+](=O)[O-])N=NC2=C(C(=CC3=CC=CC=C32)C(=O)NC4=CC(=CC=C4)[N+](=O)[O-])O		C24H17N5O7	5.6	7
1315	1-Naphthalenemethanol, .alpha.,.alpha.-bis[4-(dimethylamino)phenyl]-4-(phenylamino)-	487.262	488.27	486.255	81245	CN(C)C1=CC=C(C=C1)C(C2=CC=C(C=C2)N(C)C)(C3=CC=C(C4=CC=CC=C43)NC5=CC=CC=C5)O		C33H33N3O	7.3	13
1316	Spiro[isobenzofuran-1(3H), 9'-[9H]xanthen]-3-one, 4',5'-dibromo-3',6'-dihydroxy-	487.889	488.897	486.882	11689	C1=CC=C2C(=C1)C(=O)OC23C4=C(C(=C(C=C4)O)Br)OC5=C3C=CC(=C5Br)O		C20H10Br2O5	4.8	7
1317	Dibenzo[b,d,e,f]chrysene-7,14-dione, dibromo-	487.905	NA	NA	73989	C1=CC=C2C(=C1)C3=C4C(=CC=C5C4=C(C=C3)C(=O)C6=C(C=CC(=C56)Br)Br)C2=O		C24H10Br2O2	6.8	10
1318	Cellulose, 2-hydroxyethyl ether	488.211	489.218	487.203	139596553	C(COCC1C(C(OC(C1O)OC2C(OC(C(C2O)OCCO)O)CO)COCCO)O)O		C19H36O14	-5.5	20
1319	2-Naphthalenecarboxamide, 4-[2-(2,5-dichlorophenyl)diazenyl]-N-(2,3-dihydro-2-oxo-1H-benzimidazol-5-yl)-3-hydroxy-	491.055	492.062	490.048	81471	C1=CC=C2C(=C1)C=C(C(=C2N=NC3=C(C=CC(=C3)Cl)Cl)O)C(=O)NC4=CC5=C(C=C4)NC(=O)N5		C24H15Cl2N5O3	5.9	18
1320	2-Anthracenesulfonic acid, 9,10-dihydro-1,4-dihydroxy-9,10-dioxo-3-(4-sulfophenoxy)-	491.982	492.989	490.975	80980	C1=CC=C2C(=C1)C(=O)C3=C(C2=O)C(=C(C(=C3O)OC4=CC=C(C=C4)S(=O)(=O)O)S(=O)(=O)O)O		C20H12O11S2	2.3	4
1321	Acetamide, N-[5-[bis(2-methoxyethyl)amino]-2-[(6-cyano-2-ethyl-2,3-dihydro-1,3-dioxo-1H-isoindol-5-yl)azo]phenyl]	492.212	NA	NA	57350148	CCN1C(=O)C2=C(C1=O)C=C(C(=C2)C#N)N=NC3=C(C=C(C=C3)N(CCOC)CCOC)NC(=O)C		C25H28N6O5	1.8	15
1322	Stannane, bis[(2,2-dimethyl-1-oxooctyl)oxy]dimethyl-	492.226	NA	NA	16684082	CC(C)(C)CCCCCC(=O)O[Sn](C)(C)OC(=O)CCCCCC(C)(C)C		2C10H20O2.2CH3.Sn	NA	19
1323	Acetamide, N-[2-[2-(2,6-dicyano-4-nitrophenyl)diazenyl]-5-[[2-(2-ethoxyethoxy)ethyl]ethylamino]phenyl]-	493.207	494.215	492.2	105230	CCN(CCOCCOCC)C1=CC(=C(C=C1)N=NC2=C(C=C(C=C2C#N)[N+](=O)[O-])C#N)NC(=O)C		C24H27N7O5	2.7	9
1324	3,6,9,12,15,18,21-Heptaoxatritriacontan-1-ol	494.382	495.389	493.375	76459	CCCCCCCCCCCCOCCOCCOCCOCCOCCOCCOCCO		C26H54O8	4.2	22
1325	2-Naphthalenecarboxamide, 4-[2-(2,5-dichlorophenyl)diazenyl]-N-(2,5-dimethoxyphenyl)-3-hydroxy-	495.075	496.082	494.068	80860	COC1=CC(=C(C=C1)OC)NC(=O)C2=CC3=CC=CC=C3C(=C2O)N=NC4=C(C=CC(=C4)Cl)Cl		C25H19Cl2N3O4	7.2	5
1326	Benzoic acid, 5-[(3-carboxy-5-methyl-4-oxo-2,5-cyclohexadien-1-ylidene)[2-chloro-4-(diethylamino)phenyl]methyl]-2-hydroxy-3-methyl-	495.145	496.152	494.138	111303	CCN(CC)C1=CC(=C(C=C1)C(=C2C=C(C(=O)C(=C2)C(=O)O)C)C3=CC(=C(C(=C3)C)O)C(=O)O)Cl		C27H26ClNO6	6.8	4
1327	1-Naphthalenemethanol, .alpha.,.alpha.-bis[4-(diethylamino)phenyl]-4-(ethylamino)-	495.325	496.332	494.318	73994	CCNC1=CC=C(C2=CC=CC=C21)C(C3=CC=C(C=C3)N(CC)CC)(C4=CC=C(C=C4)N(CC)CC)O		C33H41N3O	7.5	8
1328	Acetamide, N-[5-[bis(2-hydroxyethyl)amino]-2-[2-(2-chloro-4,6-dinitrophenyl)diazenyl]-4-methoxyphenyl]-	496.111	497.118	495.104	92033	CC(=O)NC1=CC(=C(C=C1N=NC2=C(C=C(C=C2Cl)[N+](=O)[O-])[N+](=O)[O-])OC)N(CCO)CCO		C19H21ClN6O8	1.9	2
1329	Benzenesulfonamide, 4-[(1-amino-9,10-dihydro-4-hydroxy-9,10-dioxo-2-anthracenyl)oxy]-N-(3-ethoxypropyl)-	496.13	497.138	495.123	166283	CCOCCCNS(=O)(=O)C1=CC=C(C=C1)OC2=C(C3=C(C(=C2)O)C(=O)C4=CC=CC=C4C3=O)N		C25H24N2O7S	4	4
1330	Nickel, bis[2,3-bis(hydroxyimino-.kappa.N)-N-phenylbutanamidato]-	498.08	222.087	220.073	136257965	CC(=N[O-])C(=NO)C(=O)NC1=CC=CC=C1.CC(=N[O-])C(=NO)C(=O)NC1=CC=CC=C1.[Ni+2]		2C10H11N3O3.Ni	NA	12
1331	2-Naphthalenecarboxamide, N-(2,3-dihydro-2-oxo-1H-benzimidazol-5-yl)-3-hydroxy-4-[2-(2-methoxy-4-nitrophenyl)diazenyl]-	498.129	499.136	497.122	135666416	COC1=C(C=CC(=C1)[N+](=O)[O-])N=NC2=C(C(=CC3=CC=CC=C32)C(=O)NC4=CC5=C(C=C4)NC(=O)N5)O		C25H18N6O6	4.4	5
1332	1-Octanesulfonamide, 1,1,2,2,3,3,4,4,5,5,6,6,7,7,8,8,8-heptadecafluoro-	498.953	499.961	497.946	69785	C(C(C(C(C(F)(F)S(=O)(=O)N)(F)F)(F)F)(F)F)(C(C(C(F)(F)F)(F)F)(F)F)(F)F		C8H2F17NO2S	4.8	3
1333	Benzamide, N-[4-(aminocarbonyl)phenyl]-4-[2-[1-[[(2,3-dihydro-2-oxo-1H-benzimidazol-5-yl)amino]carbonyl]-2-oxopropyl]diazenyl]-	499.16	500.168	498.153	166444	CC(=O)C(C(=O)NC1=CC2=C(C=C1)NC(=O)N2)N=NC3=CC=C(C=C3)C(=O)NC4=CC=C(C=C4)C(=O)N		C25H21N7O5	1.9	12
1334	1-Octanesulfonic acid, 1,1,2,2,3,3,4,4,5,5,6,6,7,7,8,8,8-heptadecafluoro- (PFOS)	499.937	500.945	498.93	74483	C(C(C(C(C(F)(F)S(=O)(=O)O)(F)F)(F)F)(F)F)(C(C(C(F)(F)F)(F)F)(F)F)(F)F		C8HF17O3S	5	5
1335	Anthra[9,1,2-cde]benzo[rst]pentaphene-5,10-dione, 16-nitro-	501.1	502.107	500.093	67187	C1=CC=C2C(=C1)C3=C4C(=CC=C5C4=C(C=C3)C6=C(C=C7C8=CC=CC=C8C(=O)C9=C7C6=C5C=C9)[N+](=O)[O-])C2=O		C34H15NO4	7.9	2
1336	2-Naphthalenecarboxamide, N-[4-(acetylamino)phenyl]-4-[2-[5-(aminocarbonyl)-2-chlorophenyl]diazenyl]-3-hydroxy-	501.12	502.128	500.113	82995	CC(=O)NC1=CC=C(C=C1)NC(=O)C2=CC3=CC=CC=C3C(=C2O)N=NC4=C(C=CC(=C4)C(=O)N)Cl		C26H20ClN5O4	4.7	9
1337	{[Bis(phosphonomethyl)nitroryl]methyl}phosphonic acid - potassium (1:5)	504.747	NA	NA	139595091	C([N+](CP(=O)([O-])[O-])(CP(=O)([O-])[O-])[O-])P(=O)(O)[O-].[K+].[K+].[K+].[K+].[K+]		C3H12NO10P3.5K	NA	14
1338	Acetamide, N-[5-[bis[2-(acetyloxy)ethyl]amino]-2-[2-(2-chloro-5-nitrophenyl)diazenyl]phenyl]-	505.136	506.144	504.129	105340	CC(=O)NC1=C(C=CC(=C1)N(CCOC(=O)C)CCOC(=O)C)N=NC2=C(C=CC(=C2)[N+](=O)[O-])Cl		C22H24ClN5O7	3.2	2
1339	Acetamide, N-[5-[bis[2-(acetyloxy)ethyl]amino]-2-[2-(2-chloro-4-nitrophenyl)diazenyl]phenyl]-	505.136	506.144	504.129	73749	CC(=O)NC1=C(C=CC(=C1)N(CCOC(=O)C)CCOC(=O)C)N=NC2=C(C=C(C=C2)[N+](=O)[O-])Cl		C22H24ClN5O7	3.2	12
1340	Hexatriacontane	506.579	507.586	505.572	12412	CCCCCCCCCCCCCCCCCCCCCCCCCCCCCCCCCCCC		C36H74	19.1	2
1341	Acetamide, N-[2-[2-(2-bromo-4,6-dinitrophenyl)diazenyl]-5-(diethylamino)-4-methoxyphenyl]-	508.071	509.078	507.063	92446	CCN(CC)C1=C(C=C(C(=C1)NC(=O)C)N=NC2=C(C=C(C=C2Br)[N+](=O)[O-])[N+](=O)[O-])OC		C19H21BrN6O6	4.1	11
1342	Phenol, 2-[4,6-bis(2,4-dimethylphenyl)-1,3,5-triazin-2-yl]-5-(octyloxy)-	509.304	510.312	508.297	135414248	CCCCCCCCOC1=CC(=C(C=C1)C2=NC(=NC(=N2)C3=C(C=C(C=C3)C)C)C4=C(C=C(C=C4)C)C)O		C33H39N3O2	9.5	13
1343	5,9,14,18-Anthrazinetetrone, 7,16-dichloro-6,15-dihydro-	510.017	511.025	509.01	8532	C1=CC=C2C(=C1)C(=O)C3=CC(=C4C(=C3C2=O)NC5=C(C=C6C(=C5N4)C(=O)C7=CC=CC=C7C6=O)Cl)Cl		C28H12Cl2N2O4	6.1	13
1344	Silane, triethoxy(3,3,4,4,5,5,6,6,7,7,8,8,8-tridecafluorooctyl)-	510.09	511.097	509.082	103991	CCO[Si](CCC(C(C(C(C(C(F)(F)F)(F)F)(F)F)(F)F)(F)F)(F)F)(OCC)OCC		C14H19F13O3Si	NA	18
1345	Propanenitrile, 3-[[2-(benzoyloxy)ethyl][4-[2-(2,6-dichloro-4-nitrophenyl)diazenyl]phenyl]amino]-	511.081	512.089	510.074	169948	C1=CC=C(C=C1)C(=O)OCCN(CCC#N)C2=CC=C(C=C2)N=NC3=C(C=C(C=C3Cl)[N+](=O)[O-])Cl		C24H19Cl2N5O4	6.1	4
1346	9,10-Anthracenedione, 2,2'-(1,3,4-oxadiazole-2,5-diyl)bis[1-amino-	512.112	513.119	511.105	104246	C1=CC=C2C(=C1)C(=O)C3=C(C2=O)C(=C(C=C3)C4=NN=C(O4)C5=C(C6=C(C=C5)C(=O)C7=CC=CC=C7C6=O)N)N		C30H16N4O5	4.7	4
1347	1-Octanesulfonamide, 1,1,2,2,3,3,4,4,5,5,6,6,7,7,8,8,8-heptadecafluoro-N-methyl-	512.969	513.976	511.962	3034468	CNS(=O)(=O)C(C(C(C(C(C(C(C(F)(F)F)(F)F)(F)F)(F)F)(F)F)(F)F)(F)F)(F)F		C9H4F17NO2S	5.2	4
1348	Decanoic acid, 2,2,3,3,4,4,5,5,6,6,7,7,8,8,9,9,10,10,10-nonadecafluoro-	513.967	514.975	512.96	9555	C(=O)(C(C(C(C(C(C(C(C(C(F)(F)F)(F)F)(F)F)(F)F)(F)F)(F)F)(F)F)(F)F)(F)F)O		C10HF19O2	6.3	3
1349	29H,31H-phthalocyanine	514.165	517.188	515.174	86280045	C1=CC=C2C(=C1)C3=NC4=NC(=NC5=C6C=CC=CC6=C(N5)N=C7C8=CC=CC=C8C(=N7)N=C2N3)C9=CC=CC=C94		C32H18N8	6.4	18
1350	Anthra[9,1,2-cde]benzo[rst]pentaphene-5,10-dione, 16,17-dimethoxy-	516.136	517.143	515.129	31410	COC1=C2C3=C(C=CC4=C3C(=C1)C5=CC=CC=C5C4=O)C6=C7C2=C(C=C8C7=C(C=C6)C(=O)C9=CC=CC=C98)OC		C36H20O4	8	10
1351	Acetamide, N-[5-[bis[2-(acetyloxy)ethyl]amino]-2-[2-(2,4-dinitrophenyl)diazenyl]phenyl]-	516.16	517.168	515.153	110112	CC(=O)NC1=C(C=CC(=C1)N(CCOC(=O)C)CCOC(=O)C)N=NC2=C(C=C(C=C2)[N+](=O)[O-])[N+](=O)[O-]		C22H24N6O9	2.4	2
1352	2-Naphthalenecarboxamide, 3-hydroxy-4-[2-[2-methoxy-5-[(phenylamino)carbonyl]phenyl]diazenyl]-N-phenyl-	516.18	517.187	515.172	80856	COC1=C(C=C(C=C1)C(=O)NC2=CC=CC=C2)N=NC3=C(C(=CC4=CC=CC=C43)C(=O)NC5=CC=CC=C5)O		C31H24N4O4	6.8	5
1353	Benzenesulfonic acid, 2,2'-[[1,1'-biphenyl]-4,4'-diyldi(E)-2,1-ethenediyl]bis-	518.086	NA	NA	1712029	C1=CC=C(C(=C1)C=CC2=CC=C(C=C2)C3=CC=C(C=C3)C=CC4=CC=CC=C4S(=O)(=O)O)S(=O)(=O)O		C28H22O6S2	5.6	4
1354	Propanamide, N-[5-[bis[2-(acetyloxy)ethyl]amino]-2-[(E)-2-(2-chloro-4-nitrophenyl)diazenyl]phenyl]-	519.152	520.159	518.145	117878	CCC(=O)NC1=C(C=CC(=C1)N(CCOC(=O)C)CCOC(=O)C)N=NC2=C(C=C(C=C2)[N+](=O)[O-])Cl		C23H26ClN5O7	3.7	8
1355	Ethanol, 2,2'-[[3-chloro-4-[2-(2,6-dibromo-4-nitrophenyl)diazenyl]phenyl]imino]bis-	519.915	520.922	518.908	6454204	C1=CC(=C(C=C1N(CCO)CCO)Cl)N=NC2=C(C=C(C=C2Br)[N+](=O)[O-])Br		C16H15Br2ClN4O4	4.3	4
1356	Heptatriacontane	520.595	521.602	519.587	23598	CCCCCCCCCCCCCCCCCCCCCCCCCCCCCCCCCCCCC		C37H76	19.6	2
1357	7-Benzothiazolesulfonic acid, 2-[2-(2,3-dihydro-1,3-dioxo-1H-inden-2-yl)-6-quinolinyl]-6-methyl-, sodium salt (1:1)	522.032	NA	NA	23675923	CC1=C(C2=C(C=C1)N=C(S2)C3=CC4=C(C=C3)N=C(C=C4)C5C(=O)C6=CC=CC=C6C5=O)S(=O)(=O)[O-].[Na+]		C26H16N2O5S2.Na	NA	4
1358	Benzenesulfonic acid, 4-chloro-2-[2-[4,5-dihydro-3-methyl-5-oxo-1-(3-sulfophenyl)-1H-pyrazol-4-yl]diazenyl]-5-methyl-, calcium salt (1:1)	523.954	487.014	485	71587475	CC1=CC(=C(C=C1Cl)N=NC2C(=NN(C2=O)C3=CC(=CC=C3)S(=O)(=O)[O-])C)S(=O)(=O)[O-].[Ca+2]		C17H15ClN4O7S2.Ca	NA	15
1359	Benzo[rst]phenanthro[10,1,2-cde]pentaphene-9,18-dione, dichloro-	524.037	525.044	523.03	14884	C1=CC=C2C(=C1)C3=C(C=C4C5=C6C(=CC(=C7C6=C(C=C5)C(=O)C8=CC=CC=C87)Cl)C9=C4C3=C(C2=O)C=C9)Cl		C34H14Cl2O2	9.3	4
1360	Anthra[1,9-cd]pyrazol-6(2H)-one, 9-chloro-2-[2-(1-methylethyl)-7-oxo-7H-benz[de]anthracen-3-yl]-	524.129	525.136	523.122	112774	CC(C)C1=C(C2=C3C(=CC=C2)C(=O)C4=CC=CC=C4C3=C1)N5C6=CC=CC7=C6C(=N5)C8=C(C7=O)C=CC(=C8)Cl		C34H21ClN2O2	8.5	4
1361	2-Naphthalenesulfonic acid, 6-amino-5-[2-[5-chloro-2-(2-chlorophenoxy)phenyl]diazenyl]-4-hydroxy-, sodium salt (1:1)	524.993	504.018	502.004	135764962	C1=CC=C(C(=C1)OC2=C(C=C(C=C2)Cl)N=NC3=C(C=CC4=CC(=CC(=C43)O)S(=O)(=O)[O-])N)Cl.[Na+]		C22H15Cl2N3O5S.Na	NA	6
1362	1-Octanesulfonamide, N-ethyl-1,1,2,2,3,3,4,4,5,5,6,6,7,7,8,8,8-heptadecafluoro-	526.985	527.992	525.978	77797	CCNS(=O)(=O)C(C(C(C(C(C(C(C(F)(F)F)(F)F)(F)F)(F)F)(F)F)(F)F)(F)F)(F)F		C10H6F17NO2S	5.6	8
1363	Acetamide, N-[2-[2-(2-bromo-4,6-dinitrophenyl)diazenyl]-5-(di-2-propen-1-ylamino)-4-methoxyphenyl]-	532.071	533.078	531.063	103997	CC(=O)NC1=CC(=C(C=C1N=NC2=C(C=C(C=C2Br)[N+](=O)[O-])[N+](=O)[O-])OC)N(CC=C)CC=C		C21H21BrN6O6	4.6	12
1364	Heptasiloxane, 1,1,1,3,3,5,5,7,7,9,9,11,11,13,13,13-hexadecamethyl-	532.184	533.191	531.176	10912	C[Si](C)(C)O[Si](C)(C)O[Si](C)(C)O[Si](C)(C)O[Si](C)(C)O[Si](C)(C)O[Si](C)(C)C		C16H48O6Si7	NA	3
1365	Acetamide, N-[2-[2-(2-bromo-4,6-dinitrophenyl)diazenyl]-5-[(2-cyanoethyl)ethylamino]-4-methoxyphenyl]-	533.066	534.073	532.059	89758	CCN(CCC#N)C1=C(C=C(C(=C1)NC(=O)C)N=NC2=C(C=C(C=C2Br)[N+](=O)[O-])[N+](=O)[O-])OC		C20H20BrN7O6	3.4	4
1366	9,10-Anthracenedione, 1,4-bis[[4-(1,1-dimethylethyl)phenyl]amino]-5,8-dihydroxy-	534.252	535.259	533.245	78564	CC(C)(C)C1=CC=C(C=C1)NC2=C3C(=C(C=C2)NC4=CC=C(C=C4)C(C)(C)C)C(=O)C5=C(C=CC(=C5C3=O)O)O		C34H34N2O4	9.7	6
1367	1,3,4-Metheno-1H-cyclobuta[cd]pentalene, 1,1a,2,2,3,3a,4,5,5,5a,5b,6-dodecachlorooctahydro-	539.626	540.634	538.619	16945	C12(C3(C4(C5(C3(C(C1(C5(C2(C4(Cl)Cl)Cl)Cl)Cl)(Cl)Cl)Cl)Cl)Cl)Cl)Cl		C10Cl12	5.3	4
1368	Phenol, 4,4'-(1-methylethylidene)bis[2,6-dibromo-	539.757	540.764	538.75	6618	CC(C)(C1=CC(=C(C(=C1)Br)O)Br)C2=CC(=C(C(=C2)Br)O)Br		C15H12Br4O2	6.8	14
1369	2-Naphthalenesulfonic acid, 6-amino-5-[2-[3-[(ethylphenylamino)sulfonyl]-4-methylphenyl]diazenyl]-4-hydroxy-	540.114	541.121	539.106	166164	CCN(C1=CC=CC=C1)S(=O)(=O)C2=C(C=CC(=C2)N=NC3=C(C=CC4=CC(=CC(=C43)O)S(=O)(=O)O)N)C		C25H24N4O6S2	4.1	4
1370	2-Naphthalenecarboxamide, 4-[[2,5-dichloro-4-[(methylamino)sulfonyl]phenyl]diazenyl]-3-hydroxy-N-(2-methylphenyl)-	542.058	NA	NA	57354750	CC1=CC=CC=C1NC(=O)C2=CC3=CC=CC=C3C(=NNC4=CC(=C(C=C4Cl)S(=O)(=O)NC)Cl)C2=O		C25H20Cl2N4O4S	5.3	17
1371	Benzene, 1,1',1'',1'''-[dithiobis[carbonothioylnitrilobis(methylene)]]tetrakis-	544.114	545.121	543.106	355227	C1=CC=C(C=C1)CN(CC2=CC=CC=C2)C(=S)SSC(=S)N(CC3=CC=CC=C3)CC4=CC=CC=C4		C30H28N2S4	7.7	12
1372	Anthra[9,1,2-cde]benzo[rst]pentaphene-5,10-dione, 16,17-diethoxy-	544.167	545.175	543.16	80966	CCOC1=C2C3=C(C=CC4=C3C(=C1)C5=CC=CC=C5C4=O)C6=C7C2=C(C=C8C7=C(C=C6)C(=O)C9=CC=CC=C98)OCC		C38H24O4	8.7	4
1373	3-Pyridinecarbonitrile, 5-[(2-cyano-4-nitrophenyl)azo]-6-[(2-hydroxyethyl)amino]-4-methyl-2-[[3-(2-phenoxyethoxy)propyl]amino]-	544.218	545.226	543.211	114311	CC1=C(C(=NC(=C1N=NC2=C(C=C(C=C2)[N+](=O)[O-])C#N)NCCO)NCCCOCCOC3=CC=CC=C3)C#N		C27H28N8O5	4.6	12
1374	Phenol, 4,4',4''-(1-methyl-1-propanyl-3-ylidene)tris[2-(1,1-dimethylethyl)-5-methyl-	544.392	545.399	543.384	92905	CC1=CC(=C(C=C1C(C)CC(C2=CC(=C(C=C2C)O)C(C)(C)C)C3=CC(=C(C=C3C)O)C(C)(C)C)C(C)(C)C)O		C37H52O3	11.5	15
1375	Anthra[9,1,2-cde]benzo[rst]pentaphene-5,10-dione, 3,12-dinitro-	546.085	547.092	545.078	80733	C1=CC2=C(C=C1[N+](=O)[O-])C(=O)C3=CC=C4C5=CC=C6C7=C(C=CC(=C57)C8=C4C3=C2C=C8)C9=C(C6=O)C=C(C=C9)[N+](=O)[O-]		C34H14N2O6	7.7	4
1376	Acetamide, N-[2-[2-(2-bromo-4,6-dinitrophenyl)diazenyl]-5-[(2-cyanoethyl)(2-hydroxyethyl)amino]-4-methoxyphenyl]-	549.061	550.068	548.053	117707	CC(=O)NC1=CC(=C(C=C1N=NC2=C(C=C(C=C2Br)[N+](=O)[O-])[N+](=O)[O-])OC)N(CCC#N)CCO		C20H20BrN7O7	2.3	2
1377	Acetamide, N-[5-[[2-(acetyloxy)ethyl](phenylmethyl)amino]-2-[(2,4-dinitrophenyl)azo]-4-methoxyphenyl]-	550.181	551.188	549.174	85409	CC(=O)NC1=CC(=C(C=C1N=NC2=C(C=C(C=C2)[N+](=O)[O-])[N+](=O)[O-])OC)N(CCOC(=O)C)CC3=CC=CC=C3		C26H26N6O8	4	10
1378	2-Naphthalenecarboxamide, 3-hydroxy-4-[2-[2-methoxy-5-[(phenylmethyl)sulfonyl]phenyl]diazenyl]-N-phenyl-	551.151	552.159	550.144	135571057	COC1=C(C=C(C=C1)S(=O)(=O)CC2=CC=CC=C2)N=NC3=C(C(=CC4=CC=CC=C43)C(=O)NC5=CC=CC=C5)O		C31H25N3O5S	6.7	4
1379	Stannane, bis(dodecylthio)dimethyl-	552.285	553.292	551.277	9576105	CCCCCCCCCCCCS[Sn](C)(C)SCCCCCCCCCCCC		2C12H26S.2CH3.Sn	NA	12
1380	Aspartic acid, N,N'-(methylenedi-4,1-cyclohexanediyl)bis-, 1,1',4,4'-tetraethyl ester	554.357	555.364	553.349	11272882	CCOC(=O)CC(C(=O)OCC)NC1CCC(CC1)CC2CCC(CC2)NC(CC(=O)OCC)C(=O)OCC		C29H50N2O8	5.1	16
1381	1H-Thioxantheno[2,1,9-def]isoquinoline-1,3(2H)-dione, 2-octadecyl-	555.317	572.45	570.435	119733	CCCCCCCCCCCCCCCCCCN1C(=O)C2=C3C(=CC=C4C3=C(C=C2)C5=CC=CC=C5S4)C1=O		C36H45NO2S	12.8	10
1382	1-Octanesulfonamide, 1,1,2,2,3,3,4,4,5,5,6,6,7,7,8,8,8-heptadecafluoro-N-(2-hydroxyethyl)-N-methyl-	556.995	558.003	555.988	90507	CN(CCO)S(=O)(=O)C(C(C(C(C(C(C(C(F)(F)F)(F)F)(F)F)(F)F)(F)F)(F)F)(F)F)(F)F		C11H8F17NO3S	4.7	12
1383	2-Naphthalenecarboxamide, N-(2,3-dihydro-2-oxo-1H-benzimidazol-5-yl)-3-hydroxy-4-[2-[2-methoxy-5-methyl-4-[(methylamino)sulfonyl]phenyl]diazenyl]-	560.148	561.155	559.14	104012	CC1=CC(=C(C=C1S(=O)(=O)NC)OC)N=NC2=C(C(=CC3=CC=CC=C32)C(=O)NC4=CC5=C(C=C4)NC(=O)N5)O		C27H24N6O6S	3.9	12
1384	2-Naphthalenecarboxamide, 3-hydroxy-4-[2-[2-methoxy-5-[(phenylamino)carbonyl]phenyl]diazenyl]-N-(3-nitrophenyl)-	561.165	562.172	560.158	80926	COC1=C(C=C(C=C1)C(=O)NC2=CC=CC=C2)N=NC3=C(C(=CC4=CC=CC=C43)C(=O)NC5=CC(=CC=C5)[N+](=O)[O-])O		C31H23N5O6	6.6	8
1385	1-Dodecanol, 3,3,4,4,5,5,6,6,7,7,8,8,9,9,10,10,11,11,12,12,12-heneicosafluoro-	564.001	565.008	562.993	70083	C(CO)C(C(C(C(C(C(C(C(C(C(F)(F)F)(F)F)(F)F)(F)F)(F)F)(F)F)(F)F)(F)F)(F)F)(F)F		C12H5F21O	7.1	13
1386	2-Naphthalenecarboxamide, N-(5-chloro-2-methylphenyl)-3-hydroxy-4-[2-[2-methoxy-5-[(phenylamino)carbonyl]phenyl]diazenyl]-	564.156	565.164	563.149	109852	CC1=C(C=C(C=C1)Cl)NC(=O)C2=CC3=CC=CC=C3C(=C2O)N=NC4=C(C=CC(=C4)C(=O)NC5=CC=CC=C5)OC		C32H25ClN4O4	7.8	8
1387	Acetamide, N-[5-[bis(2-methoxyethyl)amino]-2-[(E)-2-(2-bromo-4,6-dinitrophenyl)diazenyl]-4-methoxyphenyl]-	568.092	NA	NA	117784	CC(=O)NC1=CC(=C(C=C1N=NC2=C(C=C(C=C2Br)[N+](=O)[O-])[N+](=O)[O-])OC)N(CCOC)CCOC		C21H25BrN6O8	3	4
1388	2-Naphthalenesulfonic acid, 7-[(4,6-dichloro-1,3,5-triazin-2-yl)amino]-4-hydroxy-3-[2-(2-sulfophenyl)diazenyl]-	569.959	570.966	568.951	81011	C1=CC=C(C(=C1)N=NC2=C(C=C3C=C(C=CC3=C2O)NC4=NC(=NC(=N4)Cl)Cl)S(=O)(=O)O)S(=O)(=O)O		C19H12Cl2N6O7S2	3.9	4
1389	1-Octanesulfonamide, N-ethyl-1,1,2,2,3,3,4,4,5,5,6,6,7,7,8,8,8-heptadecafluoro-N-(2-hydroxyethyl)-	571.011	572.018	570.004	74322	CCN(CCO)S(=O)(=O)C(C(C(C(C(C(C(C(F)(F)F)(F)F)(F)F)(F)F)(F)F)(F)F)(F)F)(F)F		C12H10F17NO3S	5.1	7
1390	Cobalt, [29H,31H-phthalocyaninato(2-)-.kappa.N29,.kappa.N30,.kappa.N31,.kappa.N32]-, (SP-4-1)-	571.083	515.173	513.158	76829	C1=CC=C2C(=C1)C3=NC4=NC(=NC5=C6C=CC=CC6=C([N-]5)N=C7C8=CC=CC=C8C(=N7)N=C2[N-]3)C9=CC=CC=C94.[Co+2]		C32H16N8.Co	NA	8
1391	2-Naphthalenecarboxamide, N-(2,3-dihydro-2-oxo-1H-benzimidazol-5-yl)-3-hydroxy-4-[2-[2-methoxy-5-[(phenylamino)carbonyl]phenyl]diazenyl]-	572.181	573.188	571.173	82982	COC1=C(C=C(C=C1)C(=O)NC2=CC=CC=C2)N=NC3=C(C(=CC4=CC=CC=C43)C(=O)NC5=CC6=C(C=C5)NC(=O)N6)O		C32H24N6O5	5.4	9
1392	2-Naphthalenesulfonic acid, 7-(acetylamino)-4-hydroxy-3-[2-[4-[[2-(sulfooxy)ethyl]sulfonyl]phenyl]diazenyl]-	573.018	574.025	572.011	174476	CC(=O)NC1=CC2=CC(=C(C(=C2C=C1)O)N=NC3=CC=C(C=C3)S(=O)(=O)CCOS(=O)(=O)O)S(=O)(=O)O		C20H19N3O11S3	0.7	5
1393	Phosphonic acid, P,P',P'',P'''-[[(phosphonomethyl)imino]bis[2,1-ethanediylnitrilobis(methylene)]]tetrakis-	573.021	574.028	572.014	85128	C(CN(CP(=O)(O)O)CP(=O)(O)O)N(CCN(CP(=O)(O)O)CP(=O)(O)O)CP(=O)(O)O		C9H28N3O15P5	-15.1	20
1394	3H-Indol-3-one, 5,7-dibromo-2-(5,7-dibromo-1,3-dihydro-3-oxo-2H-indol-2-ylidene)-1,2-dihydro-	573.716	574.724	572.709	5285390	C1=C(C=C(C2=C1C(=O)C(=C3C(=O)C4=C(N3)C(=CC(=C4)Br)Br)N2)Br)Br		C16H6Br4N2O2	5.8	5
1395	Aluminum, chloro[29H,31H-phthalocyaninato(2-)-.kappa.N29,.kappa.N30,.kappa.N31,.kappa.N32]-, (SP-5-12)-	574.1	NA	NA	123667	C1=CC=C2C(=C1)C3=NC4=C5C=CC=CC5=C([N-]4)N=C6C7=CC=CC=C7C(=N6)N=C8C9=CC=CC=C9C(=N8)N=C2[N-]3.[Al+3].[Cl-]		C32H18N8.Al.ClH	NA	12
1396	Copper, [29H,31H-phthalocyaninato(2-)-.kappa.N29,.kappa.N30,.kappa.N31,.kappa.N32]-, (SP-4-1)-	575.079	NA	NA	8978	C1=CC=C2C(=C1)C3=NC4=NC(=NC5=NC(=NC6=NC(=NC2=N3)C7=CC=CC=C76)C8=CC=CC=C85)C9=CC=CC=C94.[Cu]		C32H16N8.Cu	NA	25
1397	[1,1'-Biphenyl]-4,4'-diamine, N4,N4'-bis(2,4-dinitrophenyl)-3,3'-dimethoxy-	576.124	577.131	575.117	5486733	COC1=C(C=CC(=C1)C2=CC(=C(C=C2)NC3=C(C=C(C=C3)[N+](=O)[O-])[N+](=O)[O-])OC)NC4=C(C=C(C=C4)[N+](=O)[O-])[N+](=O)[O-]		C26H20N6O10	7	11
1398	1,4-Benzenedicarboxamide, N,N'-bis(9,10-dihydro-9,10-dioxo-1-anthracenyl)-	576.132	577.139	575.125	2832182	C1=CC=C2C(=C1)C(=O)C3=C(C2=O)C(=CC=C3)NC(=O)C4=CC=C(C=C4)C(=O)NC5=CC=CC6=C5C(=O)C7=CC=CC=C7C6=O		C36H20N2O6	6.6	2
1399	2-Naphthalenecarboxamide, N-(2,3-dihydro-2-oxo-1H-benzimidazol-5-yl)-4-[2-[2,5-dimethoxy-4-[(methylamino)sulfonyl]phenyl]diazenyl]-3-hydroxy-	576.143	577.15	575.135	82983	CNS(=O)(=O)C1=C(C=C(C(=C1)OC)N=NC2=C(C(=CC3=CC=CC=C32)C(=O)NC4=CC5=C(C=C4)NC(=O)N5)O)OC		C27H24N6O7S	3.5	8
1400	Octadecanamide, N,N'-methylenebis-	578.575	579.582	577.568	66954	CCCCCCCCCCCCCCCCCC(=O)NCNC(=O)CCCCCCCCCCCCCCCCC		C37H74N2O2	15.8	8
1401	Benzenesulfonic acid, 2,2'-(1,2-ethenediyl)bis[5-[2-(4-hydroxyphenyl)diazenyl]-	580.072	581.08	579.065	18278	C1=CC(=CC=C1N=NC2=CC(=C(C=C2)C=CC3=C(C=C(C=C3)N=NC4=CC=C(C=C4)O)S(=O)(=O)O)S(=O)(=O)O)O		C26H20N4O8S2	4.5	4
1402	Acetamide, N-[5-[bis[2-(acetyloxy)ethyl]amino]-2-[2-(2-chloro-4,6-dinitrophenyl)diazenyl]-4-methoxyphenyl]-	580.132	581.139	579.125	77173	CC(=O)NC1=CC(=C(C=C1N=NC2=C(C=C(C=C2Cl)[N+](=O)[O-])[N+](=O)[O-])OC)N(CCOC(=O)C)CCOC(=O)C		C23H25ClN6O10	3	9
1403	2-Naphthalenecarboxamide, N-(5-chloro-2-methoxyphenyl)-3-hydroxy-4-[(E)-2-[2-methoxy-5-[(phenylamino)carbonyl]phenyl]diazenyl]-	580.151	NA	NA	106300	COC1=C(C=C(C=C1)Cl)NC(=O)C2=CC3=CC=CC=C3C(=C2O)N=NC4=C(C=CC(=C4)C(=O)NC5=CC=CC=C5)OC		C32H25ClN4O5	7.4	14
1404	2-Naphthalenecarboxamide, N-(5-chloro-2-methoxyphenyl)-3-hydroxy-4-[2-[2-methoxy-5-[(phenylamino)carbonyl]phenyl]diazenyl]-	580.151	581.159	579.144	106300	COC1=C(C=C(C=C1)Cl)NC(=O)C2=CC3=CC=CC=C3C(=C2O)N=NC4=C(C=CC(=C4)C(=O)NC5=CC=CC=C5)OC		C32H25ClN4O5	7.4	11
1405	12H-Phthaloperin-12-one, 8,9,10,11-tetrabromo-	581.721	582.729	580.714	117706	C1=CC2=C3C(=C1)N=C4C5=C(C(=C(C(=C5Br)Br)Br)Br)C(=O)N4C3=CC=C2		C18H6Br4N2O	6.2	2
1406	12H-Dibenzo[d,g][1,3,2]dioxaphosphocin, 2,4,8,10-tetrakis(1,1-dimethylethyl)-6-[(2-ethylhexyl)oxy]-	582.42	583.427	581.413	19996246	CCCCC(CC)COP1OC2=C(CC3=C(O1)C(=CC(=C3)C(C)(C)C)C(C)(C)C)C=C(C=C2C(C)(C)C)C(C)(C)C		C37H59O3P	13.5	3
1407	3,6,9,12,15,18,21,24,27-Nonaoxanonatriacontan-1-ol	582.434	583.442	581.427	656641	CCCCCCCCCCCCOCCOCCOCCOCCOCCOCCOCCOCCOCCO		C30H62O10	3.9	21
1408	Acetamide, N-[5-[[2-(acetyloxy)ethyl](phenylmethyl)amino]-2-[(2-chloro-4,6-dinitrophenyl)azo]-4-methoxyphenyl]-	584.142	585.15	583.135	85408	CC(=O)NC1=CC(=C(C=C1N=NC2=C(C=C(C=C2Cl)[N+](=O)[O-])[N+](=O)[O-])OC)N(CCOC(=O)C)CC3=CC=CC=C3		C26H25ClN6O8	4.6	10
1409	Diindolo(3,2-b:3',2'-m)triphenodioxazine, 8,18-dichloro-5,15-diethyl-5,15-dihydro-	588.112	589.119	587.105	61387	CCN1C2=CC=CC=C2C3=CC4=C(C=C31)OC5=C(C6=NC7=C(C=C8C(=C7)C9=CC=CC=C9N8CC)OC6=C(C5=N4)Cl)Cl		C34H22Cl2N4O2	8.2	23
1410	Phenol, 4-[[4,6-bis(octylthio)-1,3,5-triazin-2-yl]amino]-2,6-bis(1,1-dimethylethyl)-	588.39	589.397	587.382	70431	CCCCCCCCSC1=NC(=NC(=N1)NC2=CC(=C(C(=C2)C(C)(C)C)O)C(C)(C)C)SCCCCCCCC		C33H56N4OS2	13.4	20
1411	9-Octadecenamide, N,N'-1,2-ethanediylbis-, (9Z,9'Z)-	588.559	589.567	587.552	66966	CCCCCCCCC=CCCCCCCCC(=O)NCCNC(=O)CCCCCCCC=CCCCCCCCC		C38H72N2O2	13.8	18
1412	Butanamide, N-(4-chloro-2,5-dimethoxyphenyl)-2-[2-[2,5-dimethoxy-4-[(phenylamino)sulfonyl]phenyl]diazenyl]-3-oxo-	590.124	591.131	589.117	61559	CC(=O)C(C(=O)NC1=CC(=C(C=C1OC)Cl)OC)N=NC2=CC(=C(C=C2OC)S(=O)(=O)NC3=CC=CC=C3)OC		C26H27ClN4O8S	4.6	14
1413	Anthra[9,1,2-cde]benzo[rst]pentaphene-5,10-dione, 3,12,16,17-tetrachloro-	591.959	592.966	590.952	61399	C1=CC2=C(C=C1Cl)C(=O)C3=C4C2=CC(=C5C4=C(C=C3)C6=C7C5=C(C=C8C7=C(C=C6)C(=O)C9=C8C=CC(=C9)Cl)Cl)Cl		C34H12Cl4O2	10.5	5
1414	1,5-Naphthalenedisulfonic acid, 3-[2-[2-(acetylamino)-4-[(4-amino-6-chloro-1,3,5-triazin-2-yl)amino]phenyl]diazenyl]-	592.035	593.042	591.028	78686	CC(=O)NC1=C(C=CC(=C1)NC2=NC(=NC(=N2)N)Cl)N=NC3=CC4=C(C=CC=C4S(=O)(=O)O)C(=C3)S(=O)(=O)O		C21H17ClN8O7S2	2.2	4
1415	Octadecanamide, N,N'-1,2-ethanediylbis-	592.591	593.598	591.583	8044	CCCCCCCCCCCCCCCCCC(=O)NCCNC(=O)CCCCCCCCCCCCCCCCC		C38H76N2O2	15.7	24
1416	Benzenesulfonic acid, [[4-[[4-(phenylamino)phenyl][4-(phenylimino)-2,5-cyclohexadien-1-ylidene]methyl]phenyl]amino]-	595.193	596.2	594.186	13797172	C1=CC=C(C=C1)NC2=CC=C(C=C2)C(=C3C=CC(=NC4=CC=CC=C4S(=O)(=O)O)C=C3)C5=CC=C(C=C5)NC6=CC=CC=C6		C37H29N3O3S	8.3	14
1417	2,7-Naphthalenedisulfonic acid, 1-[bis[4-(diethylamino)phenyl]methyl]-	596.201	597.209	595.194	110067	CCN(CC)C1=CC=C(C=C1)C(C2=CC=C(C=C2)N(CC)CC)C3=C(C=CC4=C3C=C(C=C4)S(=O)(=O)O)S(=O)(=O)O		C31H36N2O6S2	5.8	2
1418	Anthra[2,1,9-def:6,5,10-d'e'f']diisoquinoline-1,3,8,10(2H,9H)-tetrone, 2,9-bis(2-phenylethyl)-	598.189	599.197	597.182	105396	C1=CC=C(C=C1)CCN2C(=O)C3=C4C(=CC=C5C4=C(C=C3)C6=C7C5=CC=C8C7=C(C=C6)C(=O)N(C8=O)CCC9=CC=CC=C9)C2=O		C40H26N2O4	7.6	12
1419	Anthra[2,1,9-def:6,5,10-d'e'f']diisoquinoline-1,3,8,10(2H,9H)-tetrone, 2,9-bis(3,5-dimethylphenyl)-	598.189	599.197	597.182	62555	CC1=CC(=CC(=C1)N2C(=O)C3=C4C(=CC=C5C4=C(C=C3)C6=C7C5=CC=C8C7=C(C=C6)C(=O)N(C8=O)C9=CC(=CC(=C9)C)C)C2=O)C		C40H26N2O4	8.3	18
1420	Distannoxane, 1,1,1,3,3,3-hexabutyl-	598.222	599.229	597.215	16682746	CCCC[Sn](CCCC)(CCCC)O[Sn](CCCC)(CCCC)CCCC		6C4H9.O.2Sn	NA	12
1421	Sodium 1-amino-4-{2-methyl-5-[(4-methylbenzene-1-sulfonyl)amino]anilino}-9,10-dioxo-9,10-dihydroanthracene-2-sulfonate	599.08	578.105	576.09	44144785	CC1=CC=C(C=C1)S(=O)(=O)NC2=CC(=C(C=C2)C)NC3=CC(=C(C4=C3C(=O)C5=CC=CC=C5C4=O)N)S(=O)(=O)[O-].[Na+]		C28H23N3O7S2.Na	NA	8
1422	9,10-Anthracenedione, 1,1'-[(6-phenyl-1,3,5-triazine-2,4-diyl)diimino]bis-	599.159	600.167	598.152	77767	C1=CC=C(C=C1)C2=NC(=NC(=N2)NC3=CC=CC4=C3C(=O)C5=CC=CC=C5C4=O)NC6=CC=CC7=C6C(=O)C8=CC=CC=C8C7=O		C37H21N5O4	8.4	11
1423	1-Decanesulfonic acid, 1,1,2,2,3,3,4,4,5,5,6,6,7,7,8,8,9,9,10,10,10-heneicosafluoro-	599.931	600.938	598.924	67636	C(C(C(C(C(C(F)(F)S(=O)(=O)O)(F)F)(F)F)(F)F)(F)F)(C(C(C(C(F)(F)F)(F)F)(F)F)(F)F)(F)F		C10HF21O3S	6.4	3
1424	Anthra[2,1,9-def:6,5,10-d'e'f']diisoquinoline-1,3,8,10(2H,9H)-tetrone, 2,9-bis(4-methoxyphenyl)-	602.148	603.155	601.141	80898	COC1=CC=C(C=C1)N2C(=O)C3=C4C(=CC=C5C4=C(C=C3)C6=C7C5=CC=C8C7=C(C=C6)C(=O)N(C8=O)C9=CC=C(C=C9)OC)C2=O		C38H22N2O6	6.8	4
1425	Naphth[2,3-c]acridine-5,8,14(13H)-trione, 10-(9-oxo-9H-naphth[3,2,1-kl]acridin-2-yl)-	604.142	605.15	603.135	80929	C1=CC=C2C(=C1)C3=C4C=C(C=CC4=NC5=CC=CC(=C53)C2=O)C6=CC7=C(C=C6)NC8=C(C7=O)C=CC9=C8C(=O)C1=CC=CC=C1C9=O		C41H20N2O4	8.3	4
1426	2,4,8,10-Tetraoxa-3,9-diphosphaspiro[5.5]undecane, 3,9-bis[2,4-bis(1,1-dimethylethyl)phenoxy]-	604.308	605.316	603.301	93101	CC(C)(C)C1=CC(=C(C=C1)OP2OCC3(CO2)COP(OC3)OC4=C(C=C(C=C4)C(C)(C)C)C(C)(C)C)C(C)(C)C		C33H50O6P2	9.9	17
1427	Benzenesulfonic acid, 4,4'-[(9,10-dihydro-4-hydroxy-9,10-dioxo-1,3-anthracenediyl)diimino]bis-, sodium salt (1:2)	610.009	567.053	565.038	73991	C1=CC=C2C(=C1)C(=O)C3=C(C2=O)C(=C(C=C3NC4=CC=C(C=C4)S(=O)(=O)[O-])NC5=CC=C(C=C5)S(=O)(=O)[O-])O.[Na+].[Na+]		C26H18N2O9S2.2Na	NA	4
1428	Anthra[2,1,9-def:6,5,10-d'e'f']diisoquinoline-1,3,8,10(2H,9H)-tetrone, 2,9-bis(4-chlorophenyl)-	610.049	611.056	609.041	75415	C1=CC(=CC=C1N2C(=O)C3=C4C(=CC=C5C4=C(C=C3)C6=C7C5=CC=C8C7=C(C=C6)C(=O)N(C8=O)C9=CC=C(C=C9)Cl)C2=O)Cl		C36H16Cl2N2O4	8.1	5
1429	2-Naphthalenecarboxamide, N-(4-chloro-2,5-dimethoxyphenyl)-3-hydroxy-4-[2-[2-methoxy-5-[(phenylamino)carbonyl]phenyl]diazenyl]-	610.162	611.169	609.155	78936	COC1=C(C=C(C=C1)C(=O)NC2=CC=CC=C2)N=NC3=C(C(=CC4=CC=CC=C43)C(=O)NC5=CC(=C(C=C5OC)Cl)OC)O		C33H27ClN4O6	7.4	13
1430	Aluminum, hydroxybis(octadecanoato-.kappa.O)-	610.512	NA	NA	9315	CCCCCCCCCCCCCCCCCC(=O)[O-].CCCCCCCCCCCCCCCCCC(=O)[O-].[OH-].[Al+3]		2C18H36O2.Al.H2O	NA	21
1431	1,5-Naphthalenedisulfonic acid, 3-[2-[4-[(4,6-dichloro-1,3,5-triazin-2-yl)amino]-2-methylphenyl]diazenyl]-, sodium salt (1:2)	611.943	568.987	566.972	82986	CC1=C(C=CC(=C1)NC2=NC(=NC(=N2)Cl)Cl)N=NC3=CC4=C(C=CC=C4S(=O)(=O)[O-])C(=C3)S(=O)(=O)[O-].[Na+].[Na+]		C20H14Cl2N6O6S2.2Na	NA	4
1432	Copper, [C-chloro-29H,31H-phthalocyaninato(2-)-.kappa.N29,.kappa.N30,.kappa.N31,.kappa.N32]-	613.072	517.188	515.174	138394853	C1=CC=C2C(=C1)C3=NC4=NC(=NC5=NC(=NC6=C7C=CC=CC7=C([N-]6)N=C2N3)C8=CC=CC=C85)C9C4C=CC=C9.[Cl-].[Cu+2]		C32H19N8.ClH.Cu	NA	18
1433	2,7-Naphthalenedisulfonic acid, 4-amino-5-hydroxy-3-[(E)-2-(4-nitrophenyl)diazenyl]-6-[(E)-2-phenyldiazenyl]-, sodium salt (1:2)	616.006	573.049	571.035	135442942	C1=CC=C(C=C1)N=NC2=C(C3=C(C(=C(C=C3C=C2S(=O)(=O)[O-])S(=O)(=O)[O-])N=NC4=CC=C(C=C4)[N+](=O)[O-])N)O.[Na+].[Na+]		C22H16N6O9S2.2Na	NA	14
1434	Ethanaminium, N-[4-[[4-(diethylamino)phenyl](3,6-disulfo-1-naphthalenyl)methylene]-2,5-cyclohexadien-1-ylidene]-N-ethyl-, inner salt, sodium salt (1:1)	616.168	596.201	594.186	160685	CCN(CC)C1=CC=C(C=C1)C(=C2C=CC(=[N+](CC)CC)C=C2)C3=C4C=CC(=CC4=CC(=C3)S(=O)(=O)[O-])S(=O)(=O)[O-].[Na+]		C31H34N2O6S2.Na	NA	12
1435	3H-Pyrazol-3-one, 4,4'-[(3,3'-dichloro[1,1'-biphenyl]-4,4'-diyl)bis(2,1-diazenediyl)]bis[2,4-dihydro-5-methyl-2-phenyl-	622.14	623.147	621.133	9570133	CC1=NN(C(=O)C1=NNC2=C(C=C(C=C2)C3=CC(=C(C=C3)NN=C4C(=NN(C4=O)C5=CC=CC=C5)C)Cl)Cl)C6=CC=CC=C6		C32H24Cl2N8O2	7.4	20
1436	Acetamide, N-[5-[bis[2-(acetyloxy)ethyl]amino]-2-[2-(2-bromo-4,6-dinitrophenyl)diazenyl]-4-methoxyphenyl]-	624.082	625.089	623.074	77172	CC(=O)NC1=CC(=C(C=C1N=NC2=C(C=C(C=C2Br)[N+](=O)[O-])[N+](=O)[O-])OC)N(CCOC(=O)C)CCOC(=O)C		C23H25BrN6O10	3.1	12
1437	2-Naphthalenecarboxamide, N-(5-chloro-2,4-dimethoxyphenyl)-4-[2-[5-[(diethylamino)sulfonyl]-2-methoxyphenyl]diazenyl]-3-hydroxy-	626.16	627.168	625.153	82169	CCN(CC)S(=O)(=O)C1=CC(=C(C=C1)OC)N=NC2=C(C(=CC3=CC=CC=C32)C(=O)NC4=CC(=C(C=C4OC)OC)Cl)O		C30H31ClN4O7S	6.4	15
1438	Butanamide, 2,2'-[(3,3'-dichloro[1,1'-biphenyl]-4,4'-diyl)bis(2,1-diazenediyl)]bis[3-oxo-N-phenyl-	628.139	629.147	627.132	186342	CC(=O)C(C(=O)NC1=CC=CC=C1)N=NC2=C(C=C(C=C2)C3=CC(=C(C=C3)N=NC(C(=O)C)C(=O)NC4=CC=CC=C4)Cl)Cl		C32H26Cl2N6O4	8.1	21
1439	1,3,5-Triazine-2,4,6-triamine, N,N,N',N',N''-pentakis(methoxymethyl)-N''-[(octadecyloxy)methyl]-	628.489	629.496	627.481	118650	CCCCCCCCCCCCCCCCCCOCN(COC)C1=NC(=NC(=N1)N(COC)COC)N(COC)COC		C32H64N6O6	9.9	12
1440	2,7-Naphthalenedisulfonic acid, 4-hydroxy-5-[[4-(phenylamino)-5-sulfo-1-naphthalenyl]diazenyl]-	629.023	NA	NA	19732	C1=CC=C(C=C1)NC2=C3C(=C(C=C2)N=NC4=C5C(=CC(=C4)S(=O)(=O)O)C=C(C=C5O)S(=O)(=O)O)C=CC=C3S(=O)(=O)O		C26H19N3O10S3	3.6	8
1441	8,16-Pyranthrenedione, dibromo-6,14-dichloro-	629.842	630.85	628.835	163014	C1=CC=C2C(=C1)C3=CC4=C(C=C5C6=C4C7=C3C(=CC(=C7C=C6C8=C(C5=O)C(=C(C=C8)Br)Br)Cl)C2=O)Cl		C30H10Br2Cl2O2	9.9	4
1442	Anthra[2,1,9-def:6,5,10-d'e'f']diisoquinoline-1,3,8,10(2H,9H)-tetrone, 2,9-bis(4-ethoxyphenyl)-	630.179	631.186	629.172	90365	CCOC1=CC=C(C=C1)N2C(=O)C3=C4C(=CC=C5C4=C(C=C3)C6=C7C5=CC=C8C7=C(C=C6)C(=O)N(C8=O)C9=CC=C(C=C9)OCC)C2=O		C40H26N2O6	7.5	10
1443	Dodecanoic acid, 1,1'-(dibutylstannylene) ester	632.383	NA	NA	16682738	CCCCCCCCCCCC(=O)O[Sn](CCCC)(CCCC)OC(=O)CCCCCCCCCCC		2C12H24O2.2C4H9.Sn	NA	23
1444	Cyclododecane, hexabromo-	635.651	636.658	634.644	33121	C1C(CC(CC(CC(CC(CC1Br)Br)Br)Br)Br)Br		C12H18Br6	7.1	17
1445	Cyclododecane, 1,2,5,6,9,10-hexabromo-	635.651	636.658	634.644	18529	C1CC(C(CCC(C(CCC(C1Br)Br)Br)Br)Br)Br		C12H18Br6	7.1	12
1446	2-Anthracenesulfonic acid, 1-amino-4-[[3-[(4,6-dichloro-1,3,5-triazin-2-yl)amino]-4-sulfophenyl]amino]-9,10-dihydro-9,10-dioxo-	635.969	NA	NA	25863	C1=CC=C2C(=C1)C(=O)C3=C(C2=O)C(=C(C=C3NC4=CC(=C(C=C4)S(=O)(=O)O)NC5=NC(=NC(=N5)Cl)Cl)S(=O)(=O)O)N		C23H14Cl2N6O8S2	4.7	4
1447	Benzenesulfonic acid, 2,2'-(1,2-ethenediyl)bis[5-[(4-ethoxyphenyl)diazenyl]-	636.135	NA	NA	17881	CCOC1=CC=C(C=C1)N=NC2=CC(=C(C=C2)C=CC3=C(C=C(C=C3)N=NC4=CC=C(C=C4)OCC)S(=O)(=O)O)S(=O)(=O)O		C30H28N4O8S2	5.9	4
1448	Benzenepropanamide, N,N'-1,6-hexanediylbis[3,5-bis(1,1-dimethylethyl)-4-hydroxy-	636.487	637.494	635.479	90004	CC(C)(C)C1=CC(=CC(=C1O)C(C)(C)C)CCC(=O)NCCCCCCNC(=O)CCC2=CC(=C(C(=C2)C(C)(C)C)O)C(C)(C)C		C40H64N2O4	10	14
1449	Octadecanamide, N-(2-hydroxyethyl)-N-[2-[(1-oxooctadecyl)amino]ethyl]-	636.617	637.624	635.61	82132	CCCCCCCCCCCCCCCCCC(=O)NCCN(CCO)C(=O)CCCCCCCCCCCCCCCCC		C40H80N2O3	15.2	10
1450	Benzenesulfonic acid, 2-methyl-4-[[4-[[4-[(3-methylphenyl)amino]phenyl][4-[(3-methylphenyl)imino]-2,5-cyclohexadien-1-ylidene]methyl]phenyl]amino]-	637.24	638.247	636.233	135765470	CC1=CC(=CC=C1)NC2=CC=C(C=C2)C(=C3C=CC(=NC4=CC=CC(=C4)C)C=C3)C5=CC=C(C=C5)NC6=CC(=C(C=C6)S(=O)(=O)O)C		C40H35N3O3S	9.3	11
1451	1H-Isoindol-1-one, 3,3'-(1,4-phenylenedinitrilo)bis[4,5,6,7-tetrachloro-2,3-dihydro-	637.8	638.807	636.793	62584	C1=CC(=CC=C1NC2=NC(=O)C3=C2C(=C(C(=C3Cl)Cl)Cl)Cl)NC4=NC(=O)C5=C4C(=C(C(=C5Cl)Cl)Cl)Cl		C22H6Cl8N4O2	7.8	21
1452	1H-Anthra[1,2-d]imidazole-6,11-dione, 2,2'-(2,5-dichloro-1,4-phenylene)bis-	638.055	639.062	637.048	162427	C1=CC=C2C(=C1)C(=O)C3=C(C2=O)C4=C(C=C3)NC(=N4)C5=CC(=C(C=C5Cl)C6=NC7=C(N6)C=CC8=C7C(=O)C9=CC=CC=C9C8=O)Cl		C36H16Cl2N4O4	7.5	9
1453	Acetamide, N-[5-[bis[2-(acetyloxy)ethyl]amino]-2-[(2-bromo-4,6-dinitrophenyl)azo]-4-ethoxyphenyl]-	638.097	639.104	637.09	2825062	CCOC1=C(C=C(C(=C1)N=NC2=C(C=C(C=C2Br)[N+](=O)[O-])[N+](=O)[O-])NC(=O)C)N(CCOC(=O)C)CCOC(=O)C		C24H27BrN6O10	3.5	12
1454	Benzenepropanoic acid, 3,5-bis(1,1-dimethylethyl)-4-hydroxy-, 1,1'-(1,6-hexanediyl) ester	638.455	639.462	637.447	64870	CC(C)(C)C1=CC(=CC(=C1O)C(C)(C)C)CCC(=O)OCCCCCCOC(=O)CCC2=CC(=C(C(=C2)C(C)(C)C)O)C(C)(C)C		C40H62O6	11.2	20
1455	8,16-Pyranthrenedione, tribromo-	639.831	640.838	638.824	160572	C1=CC=C2C(=C1)C3=CC4=C5C6=C(C=CC(=C36)C2=O)C=C7C5=C(C=C4)C(=O)C8=C(C(=C(C=C78)Br)Br)Br		C30H11Br3O2	9.4	4
1456	Dinaphtho[2,3-i:2',3'-i']benzo[1,2-a:4,5-a']dicarbazole-5,7,12,17,19,24(6H,18H)-hexone	646.116	647.124	645.109	75113	C1=CC=C2C(=C1)C(=O)C3=C(C2=O)C4=C(C=C3)C5=C(N4)C6=C(C=C5)C(=O)C7=C(C6=O)C=CC8=C7NC9=C8C=CC1=C9C(=O)C2=CC=CC=C2C1=O		C42H18N2O6	7.7	9
1457	Naphth[2',3':6,7]indolo[2,3-c]dinaphtho[2,3-a:2',3'-i]carbazole-5,10,15,17,22,24-hexone, 16,23-dihydro-	646.116	647.124	645.109	62448	C1=CC=C2C(=C1)C(=O)C3=C(C2=O)C4=C(C=C3)C5=C6C7=C(C8=C(C=C7)C(=O)C9=CC=CC=C9C8=O)NC6=C1C(=C5N4)C(=O)C2=CC=CC=C2C1=O		C42H18N2O6	7.7	10
1458	Phenol, 2,4-bis(1,1-dimethylethyl)-, 1,1',1''-phosphite	646.451	647.459	645.444	91601	CC(C)(C)C1=CC(=C(C=C1)OP(OC2=C(C=C(C=C2)C(C)(C)C)C(C)(C)C)OC3=C(C=C(C=C3)C(C)(C)C)C(C)(C)C)C(C)(C)C		C42H63O3P	15.5	22
1459	1,4:7,10-Dimethanodibenzo[a,e]cyclooctene, 1,2,3,4,7,8,9,10,13,13,14,14-dodecachloro-1,4,4a,5,6,6a,7,10,10a,11,12,12a-dodecahydro-	647.72	648.727	646.713	26111	C1CC2C(CCC3C1C4(C(=C(C3(C4(Cl)Cl)Cl)Cl)Cl)Cl)C5(C(=C(C2(C5(Cl)Cl)Cl)Cl)Cl)Cl		C18H12Cl12	8	16
1460	1H-Isoindol-1-one, 3,3'-[(2-methyl-1,3-phenylene)diimino]bis[4,5,6,7-tetrachloro-	651.816	652.823	650.808	62561	CC1=C(C=CC=C1NC2=NC(=O)C3=C2C(=C(C(=C3Cl)Cl)Cl)Cl)NC4=NC(=O)C5=C4C(=C(C(=C5Cl)Cl)Cl)Cl		C23H8Cl8N4O2	8.2	18
1461	2-Naphthalenecarboxamide, 4-[2-[5-[[[4-(aminocarbonyl)phenyl]amino]carbonyl]-2-methoxyphenyl]diazenyl]-N-(5-chloro-2,4-dimethoxyphenyl)-3-hydroxy-	653.168	654.175	652.16	6093380	COC1=C(C=C(C=C1)C(=O)NC2=CC=C(C=C2)C(=O)N)NN=C3C4=CC=CC=C4C=C(C3=O)C(=O)NC5=CC(=C(C=C5OC)OC)Cl		C34H28ClN5O7	4.9	17
1462	Butanamide, 2,2'-[(3,3'-dichloro[1,1'-biphenyl]-4,4'-diyl)bis(2,1-diazenediyl)]bis[N-(2-methylphenyl)-3-oxo-	656.171	657.178	655.163	93006	CC1=CC=CC=C1NC(=O)C(C(=O)C)N=NC2=C(C=C(C=C2)C3=CC(=C(C=C3)N=NC(C(=O)C)C(=O)NC4=CC=CC=C4C)Cl)Cl		C34H30Cl2N6O4	8.8	20
1463	1H-Imidazole, 2-(2-chlorophenyl)-1-[2-(2-chlorophenyl)-4,5-diphenyl-2H-imidazol-2-yl]-4,5-diphenyl-	658.169	659.176	657.162	81610	C1=CC=C(C=C1)C2=C(N(C(=N2)C3=CC=CC=C3Cl)C4(N=C(C(=N4)C5=CC=CC=C5)C6=CC=CC=C6)C7=CC=CC=C7Cl)C8=CC=CC=C8		C42H28Cl2N4	10.5	2
1464	5H-Benz[6,7]indazolo[2,3,4-fgh]naphth[2'',3'':6',7']indolo[3',2':5,6]anthra[2,1,9-mna]acridine-5,8,13,25(24H)-tetrone	665.138	666.145	664.13	75287	C1=CC=C2C(=C1)C3=NN4C5=CC=C6C7=C(C8=C(C=C7)NC9=C8C=CC1=C9C(=O)C7=CC=CC=C7C1=O)C(=O)C1=C6C5=C(C=C1)C1=C4C3=C(C2=O)C=C1		C45H19N3O4	8.9	4
1465	Benzamide, N,N'-(10,15,16,17-tetrahydro-5,10,15,17-tetraoxo-5H-dinaphtho[2,3-a:2',3'-i]carbazole-4,11-diyl)bis-	665.159	666.166	664.151	75416	C1=CC=C(C=C1)C(=O)NC2=CC=CC3=C2C(=O)C4=C(C3=O)C5=C(C=C4)C6=C(N5)C7=C(C=C6)C(=O)C8=C(C7=O)C=CC=C8NC(=O)C9=CC=CC=C9		C42H23N3O6	8.1	5
1466	Benzamide, N,N'-(10,15,16,17-tetrahydro-5,10,15,17-tetraoxo-5H-dinaphtho[2,3-a:2',3'-i]carbazole-4,9-diyl)bis-	665.159	666.166	664.151	8581	C1=CC=C(C=C1)C(=O)NC2=CC=CC3=C2C(=O)C4=C(C3=O)C5=C(C=C4)C6=CC(=C7C(=C6N5)C(=O)C8=CC=CC=C8C7=O)NC(=O)C9=CC=CC=C9		C42H23N3O6	8.1	4
1467	1,3-Benzenedisulfonic acid, 4-[(2Z)-2-[5-(aminocarbonyl)-1-ethyl-1,6-dihydro-4-methyl-2,6-dioxo-3(2H)-pyridinylidene]hydrazinyl]-6-[(4,6-dichloro-1,3,5-triazin-2-yl)amino]-, sodium salt (1:2)	665.95	622.993	620.979	9576770	CCN1C(=O)C(=C(C(=NNC2=C(C=C(C(=C2)NC3=NC(=NC(=N3)Cl)Cl)S(=O)(=O)[O-])S(=O)(=O)[O-])C1=O)C)C(=O)N.[Na+].[Na+]		C18H16Cl2N8O9S2.2Na	NA	4
1468	Anthra[2,1,9-mna]naphth[2,3-h]acridine-5,10,15(16H)-trione, 11-[(9,10-dihydro-9,10-dioxo-1-anthracenyl)amino]-	670.153	671.16	669.146	5489766	C1=CC=C2C(=C1)C3=CC=C4C5=C(C=CC(=C35)C2=O)C6=C(N4)C7=C(C=C6)C(=O)C8=C(C7=O)C=CC=C8NC9=CC=CC1=C9C(=O)C2=CC=CC=C2C1=O		C45H22N2O5	9.5	6
1469	Anthra[2,1,9-mna]naphth[2,3-h]acridine-5,10,15(16H)-trione, 3-[(9,10-dihydro-9,10-dioxo-1-anthracenyl)amino]-	670.153	671.16	669.146	5359985	C1=CC=C2C(=C1)C(=O)C3=C(C2=O)C(=CC=C3)NC4=CC5=C(C=C4)C6=CC=C7C8=C(C=CC(=C68)C5=O)C9=C(N7)C1=C(C=C9)C(=O)C2=CC=CC=C2C1=O		C45H22N2O5	9	6
1470	9-Octadecenamide, N,N'-[(methylimino)di-3,1-propanediyl]bis-, (9Z,9'Z)-	673.649	674.656	672.641	170764	CCCCCCCCC=CCCCCCCCC(=O)NCCCN(C)CCCNC(=O)CCCCCCCC=CCCCCCCCC		C43H83N3O2	14.6	3
1471	Octadecanamide, N,N'-[(methylimino)di-3,1-propanediyl]bis-	677.68	678.687	676.673	83524	CCCCCCCCCCCCCCCCCC(=O)NCCCN(C)CCCNC(=O)CCCCCCCCCCCCCCCCC		C43H87N3O2	16.4	9
1472	Benzoic acid, 4-[(E)-2-[8-[(4,6-dichloro-1,3,5-triazin-2-yl)amino]-1-hydroxy-3,6-disulfo-2-naphthalenyl]diazenyl]-, sodium salt (1:3)	679.894	NA	NA	135565690	C1=CC(=CC=C1C(=O)[O-])N=NC2=C(C3=C(C=C(C=C3C=C2S(=O)(=O)[O-])S(=O)(=O)[O-])NC4=NC(=NC(=N4)Cl)Cl)O.[Na+].[Na+].[Na+]		C20H12Cl2N6O9S2.3Na	NA	4
1473	Benzene, 1,1'-[1,2-ethanediylbis(oxy)]bis[2,4,6-tribromo-	681.562	682.57	680.555	37840	C1=C(C=C(C(=C1Br)OCCOC2=C(C=C(C=C2Br)Br)Br)Br)Br		C14H8Br6O2	7.7	12
1474	Butanamide, 2,2'-[(3,3'-dichloro[1,1'-biphenyl]-4,4'-diyl)bis(2,1-diazenediyl)]bis[N-(2,4-dimethylphenyl)-3-oxo-	684.202	685.209	683.195	73462	CC1=CC(=C(C=C1)NC(=O)C(C(=O)C)N=NC2=C(C=C(C=C2)C3=CC(=C(C=C3)N=NC(C(=O)C)C(=O)NC4=C(C=C(C=C4)C)C)Cl)Cl)C		C36H34Cl2N6O4	9.5	20
1475	Phosphonic acid, P,P',P'',P'''-[[(phosphonomethyl)imino]bis[6,1-hexanediylnitrilobis(methylene)]]tetrakis-	685.146	686.153	684.139	118717	C(CCCN(CP(=O)(O)O)CP(=O)(O)O)CCN(CCCCCCN(CP(=O)(O)O)CP(=O)(O)O)CP(=O)(O)O		C17H44N3O15P5	-12.3	11
1476	Butanamide, 2,2'-[(3,3'-dichloro[1,1'-biphenyl]-4,4'-diyl)di-2,1-diazenediyl]bis[N-(4-methoxyphenyl)-3-oxo-	688.16	689.168	687.153	169359	CC(=O)C(C(=O)NC1=CC=C(C=C1)OC)N=NC2=C(C=C(C=C2)C3=CC(=C(C=C3)N=NC(C(=O)C)C(=O)NC4=CC=C(C=C4)OC)Cl)Cl		C34H30Cl2N6O6	8	18
1477	Stannane, dioctylbis[(1-oxoneodecyl)oxy]-	688.445	NA	NA	16684129	CCCCCCCC[Sn](CCCCCCCC)(OC(=O)C(C)(C)CCC(C)(C)C)OC(=O)C(C)(C)CCC(C)(C)C		2C10H20O2.2C8H17.Sn	NA	15
1478	1H-Isoindole-1,3(2H)-dione, 4,5,6,7-tetrachloro-2-[2-(4,5,6,7-tetrachloro-2,3-dihydro-1,3-dioxo-1H-inden-2-yl)-8-quinolinyl]-	689.784	690.791	688.776	5463973	C1=CC2=C(C(=C1)N3C(=O)C4=C(C3=O)C(=C(C(=C4Cl)Cl)Cl)Cl)N=C(C=C2)C5C(=O)C6=C(C5=O)C(=C(C(=C6Cl)Cl)Cl)Cl		C26H6Cl8N2O4	8.9	20
1479	Sorbitan, (9Z)-9-octadecenoate (2:3)	692.559	693.566	691.552	22833309	CCCCCCCCC=CCCCCCCCC(=O)OCC(C1C(C(CO1)O)O)OC(=O)CCCCCCCC=CCCCCCCCC		C42H76O7	13.5	23
1480	Benzamide, N,N'-(10,15,16,17-tetrahydro-1-methoxy-5,10,15,17-tetraoxo-5H-dinaphtho[2,3-a:2',3'-i]carbazole-4,9-diyl)bis-	695.169	696.177	694.162	197846	COC1=C2C(=C(C=C1)NC(=O)C3=CC=CC=C3)C(=O)C4=C(C2=O)C5=C(C=C4)C6=CC(=C7C(=C6N5)C(=O)C8=CC=CC=C8C7=O)NC(=O)C9=CC=CC=C9		C43H25N3O7	8	4
1481	1,3,5-Triazine-2,4,6(1H,3H,5H)-trione, 1,3,5-tris[[4-(1,1-dimethylethyl)-3-hydroxy-2,6-dimethylphenyl]methyl]-	699.425	700.432	698.417	93221	CC1=CC(=C(C(=C1CN2C(=O)N(C(=O)N(C2=O)CC3=C(C(=C(C=C3C)C(C)(C)C)O)C)CC4=C(C(=C(C=C4C)C(C)(C)C)O)C)C)O)C(C)(C)C		C42H57N3O6	10	14
1482	Methanaminium, N-[4-[[4-[bis[(3-sulfophenyl)methyl]amino]phenyl][4-(dimethylamino)phenyl]methylene]-2,5-cyclohexadien-1-ylidene]-N-methyl-	700.239	686.235	684.221	44145677	CC[N+]1(C=C[N+](=C(C2=CC=C(C=C2)N(C)C)C3=CC=C(C=C3)N(CC4=CC(=CC=C4)S(=O)(=O)[O-])CC5=CC(=CC=C5)S(=O)(=O)[O-])C=C1)CC		C37H40N4O6S2	4.5	4
1483	9,10-Anthracenedione, 1,1'-[(6-phenyl-1,3,5-triazine-2,4-diyl)diimino]bis[3-acetyl-4-amino-	713.202	714.21	712.195	5489074	CC(=O)C1=CC(=C2C(=C1N)C(=O)C3=CC=CC=C3C2=O)NC4=NC(=NC(=N4)C5=CC=CC=C5)NC6=C7C(=C(C(=C6)C(=O)C)N)C(=O)C8=CC=CC=C8C7=O		C41H27N7O6	7.5	4
1484	Tetradecanoic acid, 2,2,3,3,4,4,5,5,6,6,7,7,8,8,9,9,10,10,11,11,12,12,13,13,14,14,14-heptacosafluoro-	713.955	714.962	712.947	67822	C(=O)(C(C(C(C(C(C(C(C(C(C(C(C(C(F)(F)F)(F)F)(F)F)(F)F)(F)F)(F)F)(F)F)(F)F)(F)F)(F)F)(F)F)(F)F)(F)F)O		C14HF27O2	9	3
1485	1,4-Benzenedicarboxylic acid, 2,2'-[1,4-phenylenebis[imino(1-acetyl-2-oxo-2,1-ethanediyl)(E)-2,1-diazenediyl]]bis-, tetramethyl ester	716.208	NA	NA	109448	CC(=O)C(C(=O)NC1=CC=C(C=C1)NC(=O)C(C(=O)C)N=NC2=C(C=CC(=C2)C(=O)OC)C(=O)OC)N=NC3=C(C=CC(=C3)C(=O)OC)C(=O)OC		C34H32N6O12	4.6	5
1486	Octadecanamide, N,N'-[iminobis(2,1-ethanediylimino-2,1-ethanediyl)]bis-	721.717	722.725	720.71	104023	CCCCCCCCCCCCCCCCCC(=O)NCCNCCNCCNCCNC(=O)CCCCCCCCCCCCCCCCC		C44H91N5O2	14.4	13
1487	Butanamide, N,N'-(3,3'-dimethyl[1,1'-biphenyl]-4,4'-diyl)bis[2-[2-(2,4-dichlorophenyl)diazenyl]-3-oxo-	724.093	725.1	723.085	22288	CC1=C(C=CC(=C1)C2=CC(=C(C=C2)NC(=O)C(C(=O)C)N=NC3=C(C=C(C=C3)Cl)Cl)C)NC(=O)C(C(=O)C)N=NC4=C(C=C(C=C4)Cl)Cl		C34H28Cl4N6O4	10	18
1488	Benzamide, N,N'-[6,13-bis(acetylamino)-2,9-diethoxy-3,10-triphenodioxazinediyl]bis-	726.244	727.251	725.237	5483916	CCOC1=C(C=C2C(=C1)N=C3C(=C4C(=NC5=CC(=C(C=C5O4)NC(=O)C6=CC=CC=C6)OCC)C(=C3O2)NC(=O)C)NC(=O)C)NC(=O)C7=CC=CC=C7		C40H34N6O8	4.2	14
1489	2,7-Naphthalenedisulfonic acid, 5-[(4,6-dichloro-1,3,5-triazin-2-yl)amino]-4-hydroxy-3-[(E)-2-(4-methyl-2-sulfophenyl)diazenyl]-, sodium salt (1:3)	729.877	664.938	662.924	137229728	CC1=CC(=C(C=C1)N=NC2=C(C3=C(C=C(C=C3C=C2S(=O)(=O)[O-])S(=O)(=O)[O-])NC4=NC(=NC(=N4)Cl)Cl)O)S(=O)(=O)[O-].[Na+].[Na+].[Na+]		C20H14Cl2N6O10S3.3Na	NA	4
1490	2-Anthracenesulfonic acid, 1-amino-4-[[3-[(4-chloro-6-ethoxy-1,3,5-triazin-2-yl)amino]-2,4,6-trimethyl-5-sulfophenyl]amino]-9,10-dihydro-9,10-dioxo-, sodium salt (1:2)	732.045	689.089	687.074	92043235	CCOC1=NC(=NC(=N1)NC2=C(C(=C(C(=C2C)NC3=CC(=C(C4=C3C(=O)C5=CC=CC=C5C4=O)N)S(=O)(=O)[O-])C)S(=O)(=O)[O-])C)Cl.[Na+].[Na+]		C28H25ClN6O9S2.2Na	NA	4
1491	Butanamide, 2,2'-[1,2-ethanediylbis(oxy-2,1-phenylene-2,1-diazenediyl)]bis[N-(2,3-dihydro-2-oxo-1H-benzimidazol-5-yl)-3-oxo-	732.24	733.248	731.233	166497	CC(=O)C(C(=O)NC1=CC2=C(C=C1)NC(=O)N2)N=NC3=CC=CC=C3OCCOC4=CC=CC=C4N=NC(C(=O)C)C(=O)NC5=CC6=C(C=C5)NC(=O)N6		C36H32N10O8	4.1	15
1492	1,3,6-Naphthalenetrisulfonic acid, 7-[(E)-2-[2-[(aminocarbonyl)amino]-4-[(4-amino-6-chloro-1,3,5-triazin-2-yl)amino]phenyl]diazenyl]-, sodium salt (1:3)	741.956	NA	NA	139594797	C1=CC(=C(C=C1NC2=NC(=NC(=N2)N)Cl)NC(=O)N)N=NC3=CC4=C(C=C(C=C4C=C3S(=O)(=O)O)S(=O)(=O)O)S(=O)(=O)O.[Na+].[Na+].[Na+]		C20H16ClN9O10S3.3Na	NA	4
1493	Stannane, bis(dodecylthio)dioctyl-	748.504	749.511	747.496	9576071	CCCCCCCCCCCCS[Sn](CCCCCCCC)(CCCCCCCC)SCCCCCCCCCCCC		2C12H26S.2C8H17.Sn	NA	14
1494	Anthra[2,1,9-def:6,5,10-d'e'f']diisoquinoline-1,3,8,10(2H,9H)-tetrone, 2,9-bis[4-(2-phenyldiazenyl)phenyl]-	750.202	751.209	749.194	62476	C1=CC=C(C=C1)N=NC2=CC=C(C=C2)N3C(=O)C4=C5C(=CC=C6C5=C(C=C4)C7=C8C6=CC=C9C8=C(C=C7)C(=O)N(C9=O)C1=CC=C(C=C1)N=NC1=CC=CC=C1)C3=O		C48H26N6O4	10.4	16
1495	Benzenesulfonic acid, 3-[[4-amino-9,10-dihydro-9,10-dioxo-3-[2-sulfo-4-(1,1,3,3-tetramethylbutyl)phenoxy]-1-anthracenyl]amino]-2,4,6-trimethyl-, sodium salt (1:2)	764.181	721.225	719.21	11969493	CC1=CC(=C(C(=C1NC2=CC(=C(C3=C2C(=O)C4=CC=CC=C4C3=O)N)OC5=C(C=C(C=C5)C(C)(C)CC(C)(C)C)S(=O)(=O)[O-])C)S(=O)(=O)[O-])C.[Na+].[Na+]		C37H40N2O9S2.2Na	NA	9
1496	2-Anthracenesulfonic acid, 1-amino-4-[[3-[[4-chloro-6-[(3-sulfophenyl)amino]-1,3,5-triazin-2-yl]amino]-4-sulfophenyl]amino]-9,10-dihydro-9,10-dioxo-	773.007	774.014	772	85599	C1=CC=C2C(=C1)C(=O)C3=C(C2=O)C(=C(C=C3NC4=CC(=C(C=C4)S(=O)(=O)O)NC5=NC(=NC(=N5)NC6=CC(=CC=C6)S(=O)(=O)O)Cl)S(=O)(=O)O)N		C29H20ClN7O11S3	4.4	4
1497	Phenol, 4,4',4''-[(2,4,6-trimethyl-1,3,5-benzenetriyl)tris(methylene)]tris[2,6-bis(1,1-dimethylethyl)-	774.595	775.602	773.588	74370	CC1=C(C(=C(C(=C1CC2=CC(=C(C(=C2)C(C)(C)C)O)C(C)(C)C)C)CC3=CC(=C(C(=C3)C(C)(C)C)O)C(C)(C)C)C)CC4=CC(=C(C(=C4)C(C)(C)C)O)C(C)(C)C		C54H78O3	17.7	23
1498	2,7-Naphthalenedisulfonic acid, 4-amino-3-[2-[4-[[[4-[2-(2,4-diaminophenyl)diazenyl]phenyl]amino]carbonyl]phenyl]diazenyl]-5-hydroxy-6-(2-phenyldiazenyl)-	780.153	781.161	779.146	135802077	C1=CC=C(C=C1)N=NC2=C(C3=C(C(=C(C=C3C=C2S(=O)(=O)O)S(=O)(=O)O)N=NC4=CC=C(C=C4)C(=O)NC5=CC=C(C=C5)N=NC6=C(C=C(C=C6)N)N)N)O		C35H28N10O8S2	5	2
1499	1,4-Cyclohexadiene-1-carboxylic acid, 3-[2-[4'-[(E)-2-[2,4-diamino-5-[(E)-2-(2,4-disulfophenyl)diazenyl]phenyl]diazenyl][1,1'-biphenyl]-4-yl]hydrazinylidene]-6-oxo-, sodium salt, (3E)- (1:3)	782.057	NA	NA	5489609	C1=CC(=CC=C1C2=CC=C(C=C2)N=NC3=CC(=C(C=C3N)N)N=NC4=C(C=C(C=C4)S(=O)(=O)[O-])S(=O)(=O)[O-])NN=C5C=CC(=O)C(=C5)C(=O)[O-].[Na+].[Na+].[Na+]		C31H21N8O9S2.3Na	NA	2
1500	Diazanium, 2-[[4-[ethyl-[(3-sulfonatophenyl)methyl]amino]phenyl]-[4-[ethyl-[(3-sulfonatophenyl)methyl]azaniumylidene]cyclohexa-2,5-dien-1-ylidene]methyl]benzenesulfonate	782.211	NA	NA	17559	CCN(CC1=CC(=CC=C1)S(=O)(=O)[O-])C2=CC=C(C=C2)C(=C3C=CC(=[N+](CC)CC4=CC(=CC=C4)S(=O)(=O)[O-])C=C3)C5=CC=CC=C5S(=O)(=O)[O-].[NH4+].[NH4+]		C37H36N2O9S3.2H3N	NA	3
1501	1,3,5-Triazine-2,4,6(1H,3H,5H)-trione, 1,3,5-tris[[3,5-bis(1,1-dimethylethyl)-4-hydroxyphenyl]methyl]-	783.519	784.526	782.511	93115	CC(C)(C)C1=CC(=CC(=C1O)C(C)(C)C)CN2C(=O)N(C(=O)N(C2=O)CC3=CC(=C(C(=C3)C(C)(C)C)O)C(C)(C)C)CC4=CC(=C(C(=C4)C(C)(C)C)O)C(C)(C)C		C48H69N3O6	12.8	15
1502	2,7-Naphthalenedisulfonic acid, 5-[[4-chloro-6-(methylphenylamino)-1,3,5-triazin-2-yl]amino]-4-hydroxy-3-[2-(2-sulfophenyl)diazenyl]-, sodium salt (1:3)	786.958	NA	NA	160059	CN(C1=CC=CC=C1)C2=NC(=NC(=N2)NC3=C4C(=CC(=C3)S(=O)(=O)[O-])C=C(C(=C4O)N=NC5=CC=CC=C5S(=O)(=O)[O-])S(=O)(=O)[O-])Cl.[Na+].[Na+].[Na+]		C26H20ClN7O10S3.3Na	NA	4
1503	2-Naphthalenecarboxamide, N,N'-1,4-phenylenebis[4-[2-(2,5-dichlorophenyl)diazenyl]-3-hydroxy-	792.061	NA	NA	135553566	C1=CC=C2C(=C1)C=C(C(=C2N=NC3=C(C=CC(=C3)Cl)Cl)O)C(=O)NC4=CC=C(C=C4)NC(=O)C5=CC6=CC=CC=C6C(=C5O)N=NC7=C(C=CC(=C7)Cl)Cl		C40H24Cl4N6O4	12.5	16
1504	2-Naphthalenecarboxamide, 4,4'-[(3,3'-dimethoxy[1,1'-biphenyl]-4,4'-diyl)bis(2,1-diazenediyl)]bis[3-hydroxy-N-phenyl-	792.27	793.277	791.262	82374	COC1=C(C=CC(=C1)C2=CC(=C(C=C2)N=NC3=C(C(=CC4=CC=CC=C43)C(=O)NC5=CC=CC=C5)O)OC)N=NC6=C(C(=CC7=CC=CC=C76)C(=O)NC8=CC=CC=C8)O		C48H36N6O6	11.6	4
1505	2,7-Naphthalenedisulfonic acid, 5-[[(2,3-dichloro-6-quinoxalinyl)carbonyl]amino]-3,4-dihydro-4-oxo-3-[2-(2-sulfophenyl)hydrazinylidene]-, sodium salt, (3Z)- (1:3)	792.877	NA	NA	9577292	C1=CC=C(C(=C1)NN=C2C(=CC3=C(C2=O)C(=CC(=C3)S(=O)(=O)[O-])NC(=O)C4=CC5=C(C=C4)N=C(C(=N5)Cl)Cl)S(=O)(=O)[O-])S(=O)(=O)[O-].[Na+].[Na+].[Na+]		C25H12Cl2N5O11S3.3Na	NA	2
1506	2-Naphthalenesulfonic acid, 7-[[4-chloro-6-[(3-sulfophenyl)amino]-1,3,5-triazin-2-yl]amino]-3,4-dihydro-3-[2-(4-methoxy-2-sulfophenyl)hydrazinylidene]-4-oxo-, sodium salt, (3E)- (1:3)	802.953	738.014	736	9576669	COC1=CC(=C(C=C1)NN=C2C(=CC3=C(C2=O)C=CC(=C3)NC4=NC(=NC(=N4)NC5=CC(=CC=C5)S(=O)(=O)[O-])Cl)S(=O)(=O)[O-])S(=O)(=O)[O-].[Na+].[Na+].[Na+]		C26H20ClN7O11S3.3Na	NA	4
1507	Lead, bis(acetato-.kappa.O)tetrahydroxytri-	809.968	NA	NA	5284406	CC(=O)[O-].CC(=O)[O-].[OH-].[OH-].[OH-].[OH-].[Pb+2].[Pb+2].[Pb+2]		2C2H4O2.4H2O.3Pb	NA	3
1508	1,4-Benzenedisulfonic acid, 2-[(E)-2-[4-[(E)-2-[4-[(4-amino-6-chloro-1,3,5-triazin-2-yl)amino]-5-sulfo-1-naphthalenyl]diazenyl]-2,5-dimethylphenyl]diazenyl]-, sodium salt (1:3)	816.008	748.046	746.032	139596803	CC1=CC(=C(C=C1N=NC2=C(C=CC(=C2)S(=O)(=O)O)S(=O)(=O)O)C)N=NC3=C4C=CC=C(C4=C(C=C3)NC5=NC(=NC(=N5)N)Cl)S(=O)(=O)O.[Na+].[Na+].[Na+]		C27H22ClN9O9S3.3Na	NA	4
1509	Butanamide, 2,2'-[(3,3'-dichloro[1,1'-biphenyl]-4,4'-diyl)bis(2,1-diazenediyl)]bis[N-(4-chloro-2,5-dimethoxyphenyl)-3-oxo-	816.104	817.111	815.096	21733	CC(=O)C(C(=O)NC1=CC(=C(C=C1OC)Cl)OC)N=NC2=C(C=C(C=C2)C3=CC(=C(C=C3)N=NC(C(=O)C)C(=O)NC4=CC(=C(C=C4OC)Cl)OC)Cl)Cl		C36H32Cl4N6O8	9.2	22
1510	2-Naphthalenecarboxamide, N,N'-(2-chloro-1,4-phenylene)bis[4-[2-(2,5-dichlorophenyl)diazenyl]-3-hydroxy-	826.022	827.03	825.015	111058	C1=CC=C2C(=C1)C=C(C(=C2N=NC3=C(C=CC(=C3)Cl)Cl)O)C(=O)NC4=CC(=C(C=C4)NC(=O)C5=CC6=CC=CC=C6C(=C5O)N=NC7=C(C=CC(=C7)Cl)Cl)Cl		C40H23Cl5N6O4	13.2	20
1511	[1,1'-Biphenyl]-4-carboxamide, 4',4'''-(1,2-diazenediyl)bis[N-(9,10-dihydro-9,10-dioxo-1-anthracenyl)-	832.232	833.239	831.225	16130922	C1=CC=C2C(=C1)C(=O)C3=C(C2=O)C(=CC=C3)NC(=O)C4=CC=C(C=C4)C5=CC=C(C=C5)N=NC6=CC=C(C=C6)C7=CC=C(C=C7)C(=O)NC8=CC=CC9=C8C(=O)C1=CC=CC=C1C9=O		C54H32N4O6	11.6	6
1512	Hexadecane, tetratriacontafluoro-	837.946	838.953	836.938	67735	C(C(C(C(C(C(C(C(C(F)(F)F)(F)F)(F)F)(F)F)(F)F)(F)F)(F)F)(F)F)(C(C(C(C(C(C(C(F)(F)F)(F)F)(F)F)(F)F)(F)F)(F)F)(F)F)(F)F		C16F34	11.8	11
1513	2-Anthracenesulfonic acid, 4,4'-[methylenebis(4,1-phenyleneimino)]bis[1-amino-9,10-dihydro-9,10-dioxo-, sodium salt (1:2)	844.089	NA	NA	117645	C1=CC=C2C(=C1)C(=O)C3=C(C2=O)C(=C(C=C3NC4=CC=C(C=C4)CC5=CC=C(C=C5)NC6=CC(=C(C7=C6C(=O)C8=CC=CC=C8C7=O)N)S(=O)(=O)[O-])S(=O)(=O)[O-])N.[Na+].[Na+]		C41H28N4O10S2.2Na	NA	4
1514	2-Naphthalenecarboxamide, 4,4'-[(3,3'-dimethoxy[1,1'-biphenyl]-4,4'-diyl)bis(2,1-diazenediyl)]bis[3-hydroxy-N-(2-methoxyphenyl)-	852.291	853.298	851.284	79498	COC1=CC=CC=C1NC(=O)C2=CC3=CC=CC=C3C(=C2O)N=NC4=C(C=C(C=C4)C5=CC(=C(C=C5)N=NC6=C(C(=CC7=CC=CC=C76)C(=O)NC8=CC=CC=C8OC)O)OC)OC		C50H40N6O8	11.5	5
1515	2-Naphthalenecarboxamide, N,N'-(2,5-dichloro-1,4-phenylene)bis[4-[2-(2,5-dichlorophenyl)hydrazinylidene]-3,4-dihydro-3-oxo-, (4Z,4'E)-	859.983	NA	NA	5489146	C1=CC=C2C(=C1)C=C(C(=O)C2=NNC3=C(C=CC(=C3)Cl)Cl)C(=O)NC4=CC(=C(C=C4Cl)NC(=O)C5=CC6=CC=CC=C6C(=NNC7=C(C=CC(=C7)Cl)Cl)C5=O)Cl		C40H22Cl6N6O4	11.2	8
1516	2-Naphthalenecarboxamide, N,N'-(2,5-dichloro-1,4-phenylene)bis[4-[2-(2,5-dichlorophenyl)diazenyl]-3-hydroxy-	859.983	860.991	858.976	162420	C1=CC=C2C(=C1)C=C(C(=C2N=NC3=C(C=CC(=C3)Cl)Cl)O)C(=O)NC4=CC(=C(C=C4Cl)NC(=O)C5=CC6=CC=CC=C6C(=C5O)N=NC7=C(C=CC(=C7)Cl)Cl)Cl		C40H22Cl6N6O4	13.8	17
1517	1,5-Naphthalenedisulfonic acid, 3,3'-[carbonylbis[imino(2-methyl-4,1-phenylene)-2,1-diazenediyl]]bis-	868.06	NA	NA	18576	CC1=C(C=CC(=C1)NC(=O)NC2=CC(=C(C=C2)N=NC3=CC4=C(C=CC=C4S(=O)(=O)O)C(=C3)S(=O)(=O)O)C)N=NC5=CC6=C(C=CC=C6S(=O)(=O)O)C(=C5)S(=O)(=O)O		C35H28N6O13S4	4.3	4
1518	Benzene, 1,2,3,4,5-pentabromo-6-(tetrabromophenoxy)-	871.268	872.275	870.261	45472	C1=C(C(=C(C(=C1Br)Br)Br)Br)OC2=C(C(=C(C(=C2Br)Br)Br)Br)Br		C12HBr9O	9.7	4
1519	2-Naphthalenesulfonic acid, 5-[(E)-2-(7-amino-1-hydroxy-3-sulfo-2-naphthalenyl)diazenyl]-8-[(E)-2-[4-[(E)-2-phenyldiazenyl]-6-sulfo-1-naphthalenyl]diazenyl]-, sodium salt (1:3)	877.028	NA	NA	135565391	C1=CC=C(C=C1)N=NC2=C3C=C(C=CC3=C(C=C2)N=NC4=C5C=C(C=CC5=C(C=C4)N=NC6=C(C=C7C=CC(=CC7=C6O)N)S(=O)(=O)[O-])S(=O)(=O)[O-])S(=O)(=O)[O-].[Na+].[Na+].[Na+]		C36H22N7O10S3.3Na	NA	4
1520	2-Anthracenesulfonic acid, 1-amino-4-[[3-[[4-chloro-6-[(3-sulfophenyl)amino]-1,3,5-triazin-2-yl]amino]-2,4,6-trimethyl-5-sulfophenyl]amino]-9,10-dihydro-9,10-dioxo-, sodium salt (1:3)	881	816.061	814.047	166361	CC1=C(C(=C(C(=C1NC2=NC(=NC(=N2)NC3=CC(=CC=C3)S(=O)(=O)[O-])Cl)C)S(=O)(=O)[O-])C)NC4=CC(=C(C5=C4C(=O)C6=CC=CC=C6C5=O)N)S(=O)(=O)[O-].[Na+].[Na+].[Na+]		C32H26ClN7O11S3.3Na	NA	4
1521	2-Naphthalenesulfonic acid, 6-[(2,3-dibromo-1-oxopropyl)amino]-3-[2-[5-[(2,3-dibromo-1-oxopropyl)amino]-2-sulfophenyl]diazenyl]-4-hydroxy-, sodium salt (1:2)	905.689	NA	NA	9577247	C1=CC2=C(C=C1NC(=O)C(CBr)Br)C(=O)C(=NNC3=C(C=CC(=C3)NC(=O)C(CBr)Br)S(=O)(=O)[O-])C(=C2)S(=O)(=O)[O-].[Na+].[Na+]		C22H18Br4N4O9S2.2Na	NA	10
1522	2,7-Naphthalenedisulfonic acid, 4-amino-6-[2-[4-[[[4-[2-(2,4-dihydroxyphenyl)diazenyl]phenyl]amino]sulfonyl]phenyl]diazenyl]-5-hydroxy-3-[2-(4-nitrophenyl)diazenyl]-, sodium salt (1:2)	907.037	NA	NA	139596179	C1=CC(=CC=C1NS(=O)(=O)C2=CC=C(C=C2)N=NC3=C(C4=C(C(=C(C=C4C=C3S(=O)(=O)[O-])S(=O)(=O)[O-])N=NC5=CC=C(C=C5)[N+](=O)[O-])N)O)N=NC6=C(C=C(C=C6)O)O.[Na+].[Na+]		C34H25N9O13S3.2Na	NA	4
1523	Benzamide, 3,3'-[(2,5-dimethyl-1,4-phenylene)bis[imino(1-acetyl-2-oxo-2,1-ethanediyl)-2,1-diazenediyl]]bis[4-chloro-N-(5-chloro-2-methylphenyl)-	914.167	915.174	913.16	110639	CC1=C(C=C(C=C1)Cl)NC(=O)C2=CC(=C(C=C2)Cl)N=NC(C(=O)C)C(=O)NC3=CC(=C(C=C3C)NC(=O)C(C(=O)C)N=NC4=C(C=CC(=C4)C(=O)NC5=C(C=CC(=C5)Cl)C)Cl)C		C44H38Cl4N8O6	10.8	17
1524	Benzene, 1,1'-(1-methylethylidene)bis[3,5-dibromo-4-(2,3-dibromopropoxy)-	935.493	936.5	934.486	62753	CC(C)(C1=CC(=C(C(=C1)Br)OCC(CBr)Br)Br)C2=CC(=C(C(=C2)Br)OCC(CBr)Br)Br		C21H20Br8O2	10.6	15
1525	1,5-Naphthalenedisulfonic acid, 3-[2-[4-[2-[4-[2-(6-amino-1-hydroxy-3-sulfo-2-naphthalenyl)diazenyl]-6-sulfo-1-naphthalenyl]diazenyl]-1-naphthalenyl]diazenyl]-	941.055	NA	NA	20428	C1=CC=C2C(=C1)C(=CC=C2N=NC3=CC4=C(C=CC=C4S(=O)(=O)O)C(=C3)S(=O)(=O)O)N=NC5=C6C=CC(=CC6=C(C=C5)N=NC7=C(C=C8C=C(C=CC8=C7O)N)S(=O)(=O)O)S(=O)(=O)O		C40H27N7O13S4	6.2	2
1526	1H-Isoindole-1,3(2H)-dione, 2,2'-(1,2-ethanediyl)bis[4,5,6,7-tetrabromo-	943.364	944.371	942.357	36183	C(CN1C(=O)C2=C(C1=O)C(=C(C(=C2Br)Br)Br)Br)N3C(=O)C4=C(C3=O)C(=C(C(=C4Br)Br)Br)Br		C18H4Br8N2O4	7.1	17
1527	Benzene, 1,1'-oxybis[2,3,4,5,6-pentabromo-	949.178	950.186	948.171	14410	C1(=C(C(=C(C(=C1Br)Br)Br)Br)Br)OC2=C(C(=C(C(=C2Br)Br)Br)Br)Br		C12Br10O	10.4	14
1528	Benzenesulfonic acid, 2,2'-[(E)-1,2-ethenediyl]bis[5-[[4-[bis(2-hydroxyethyl)amino]-6-(phenylamino)-1,3,5-triazin-2-yl]amino]-, sodium salt (1:2)	960.238	NA	NA	136750379	C1=CC=C(C=C1)N=C2NC(=NC3=CC(=C(C=C3)C=CC4=C(C=C(C=C4)N=C5NC(=NC(=NC6=CC=CC=C6)N5)N(CCO)CCO)S(=O)(=O)[O-])S(=O)(=O)[O-])NC(=N2)N(CCO)CCO.[Na+].[Na+]		C40H42N12O10S2.2Na	NA	4
1529	Chromate(3-), bis[4-(amino-.kappa.N)-3-[2-[2-(hydroxy-.kappa.O)-3,5-dinitrophenyl]diazenyl-.kappa.N1]-1-naphthalenesulfonato(3-)]-, sodium hydrogen (1:2:1)	960.962	NA	NA	139596891	[H+].C1=CC=C2C(=C1)C(=CC(=C2[NH-])N=NC3=C(C(=CC(=C3)[N+](=O)[O-])[N+](=O)[O-])O)S(=O)(=O)[O-].C1=CC=C2C(=C1)C(=CC(=C2[NH-])N=NC3=C(C(=CC(=C3)[N+](=O)[O-])[N+](=O)[O-])O)S(=O)(=O)[O-].[Na+].[Na+].[Cr]		2C16H10N5O8S.Cr.2Na	NA	4
1530	Benzene, 1,1'-(1,2-ethanediyl)bis[2,3,4,5,6-pentabromo-	961.215	962.222	960.207	10985889	C(CC1=C(C(=C(C(=C1Br)Br)Br)Br)Br)C2=C(C(=C(C(=C2Br)Br)Br)Br)Br		C14H4Br10	11.1	17
1531	1,3,6-Naphthalenetrisulfonic acid, 5-[(E)-2-[4-[(E)-2-[4-[(4-amino-6-chloro-1,3,5-triazin-2-yl)amino]-7-sulfo-1-naphthalenyl]diazenyl]-2,5-dimethylphenyl]diazenyl]-, sodium salt (1:4)	968.971	878.019	876.004	139595528	CC1=CC(=C(C=C1N=NC2=C(C=CC3=C2C=C(C=C3S(=O)(=O)O)S(=O)(=O)O)S(=O)(=O)O)C)N=NC4=C5C=C(C=CC5=C(C=C4)NC6=NC(=NC(=N6)N)Cl)S(=O)(=O)O.[Na+].[Na+].[Na+].[Na+]		C31H24ClN9O12S4.4Na	NA	4
1532	.alpha.-Cyclodextrin	972.317	973.324	971.31	444913	C(C1C2C(C(C(O1)OC3C(OC(C(C3O)O)OC4C(OC(C(C4O)O)OC5C(OC(C(C5O)O)OC6C(OC(C(C6O)O)OC7C(OC(O2)C(C7O)O)CO)CO)CO)CO)CO)O)O)O		C36H60O30	-12.9	20
1533	1-Naphthalenesulfonic acid, 3-hydroxy-4-[(E)-2-(2-hydroxy-1-naphthalenyl)diazenyl]-7-nitro-, chromium(3+) sodium salt (2:1:3)	992.958	NA	NA	53488188	C1=CC=C2C(=C1)C=CC(=C2N=NC3=C4C=CC(=CC4=C(C=C3[O-])S(=O)(=O)[O-])[N+](=O)[O-])[O-].C1=CC=C2C(=C1)C=CC(=C2N=NC3=C4C=CC(=CC4=C(C=C3[O-])S(=O)(=O)[O-])[N+](=O)[O-])[O-].[Na+].[Na+].[Na+].[Cr+3]		2C20H13N3O7S.Cr.3Na	NA	4
1534	2,7-Naphthalenedisulfonic acid, 5-amino-3-[2-[5-[(5-chloro-2,6-difluoro-4-pyrimidinyl)amino]-2-sulfophenyl]hydrazinylidene]-3,4-dihydro-4-oxo-6-[(E)-2-[4-[[2-(sulfooxy)ethyl]sulfonyl]phenyl]diazenyl]- , lithium sodium salt, (3Z)- (1:2:2)	1013.91	NA	NA	135666640	[Li+].[Li+].C1=CC(=CC=C1N=NC2=C(C=C3C=C(C(=C(C3=C2N)O)N=NC4=C(C=CC(=C4)NC5=C(C(=NC(=N5)F)F)Cl)S(=O)(=O)[O-])S(=O)(=O)[O-])S(=O)(=O)[O-])S(=O)(=O)CCOS(=O)(=O)[O-].[Na+].[Na+]		C28H21ClF2N8O16S5.2Li.2Na	NA	5
1535	Aluminum, hydroxybis[2,4,8,10-tetrakis(1,1-dimethylethyl)-6-(hydroxy-.kappa.O)-12H-dibenzo[d,g][1,3,2]dioxaphosphocin 6-oxidato]-	1015.56	NA	NA	16686081	CC(C)(C)C1=CC2=C(C(=C1)C(C)(C)C)OP(=O)(OC3=C(C2)C=C(C=C3C(C)(C)C)C(C)(C)C)O[Al]OP4(=O)OC5=C(CC6=C(O4)C(=CC(=C6)C(C)(C)C)C(C)(C)C)C=C(C=C5C(C)(C)C)C(C)(C)C.O		2C29H43O4P.Al.H2O	NA	6
1536	2,7-Naphthalenedisulfonic acid, 5-amino-3-[2-[5-[(4,6-dichloro-1,3,5-triazin-2-yl)amino]-2-sulfophenyl]hydrazinylidene]-6-[(E)-2-(2,5-disulfophenyl)diazenyl]-3,4-dihydro-4-oxo-, sodium salt, (3Z)- (1: 5)	1038.79	NA	NA	135666502	C1=CC(=C(C=C1NC2=NC(=NC(=N2)Cl)Cl)N=NC3=C(C4=C(C(=C(C=C4C=C3S(=O)(=O)[O-])S(=O)(=O)[O-])N=NC5=C(C=CC(=C5)S(=O)(=O)[O-])S(=O)(=O)[O-])N)O)S(=O)(=O)[O-].[Na+].[Na+].[Na+].[Na+].[Na+]		C25H17Cl2N9O16S5.5Na	NA	2
1537	4,11-Triphenodioxazinedisulfonic acid, 3,10-bis[(4-amino-2,5-disulfophenyl)amino]-6,13-dichloro-	1045.84	1046.85	1044.84	53471952	C1=CC(=C(C2=C1N=C3C(=C(C4=NC5=C(C(=C(C=C5)NC6=C(C=C(C(=C6)S(=O)(=O)O)N)S(=O)(=O)O)S(=O)(=O)O)OC4=C3Cl)Cl)O2)S(=O)(=O)O)NC7=C(C=C(C(=C7)S(=O)(=O)O)N)S(=O)(=O)O		C30H20Cl2N6O20S6	1.2	2
1538	2,7-Naphthalenedisulfonic acid, 5-[[diamino[(8-hydroxy-6-sulfo-2-naphthalenyl)diazenyl]phenyl]diazenyl]-4-hydroxy-3-[[4'-[(4-hydroxyphenyl)diazenyl][1,1'-biphenyl]-4-yl]diazenyl]-, trisodium salt	1054.08	989.144	987.129	139596354	C1=CC(=CC=C1C2=CC=C(C=C2)N=NC3=C(C4=C(C=C(C=C4C=C3S(=O)(=O)[O-])S(=O)(=O)[O-])N=NC5=C(C(=C(C=C5)N=NC6=CC7=C(C=C(C=C7C=C6)S(=O)(=O)[O-])O)N)N)O)N=NC8=CC=C(C=C8)O.[Na+].[Na+].[Na+]		C44H32N10O12S3.3Na	NA	4
1539	29H,31H-Phthalocyanine-2,9,23-trisulfonic acid, 16-[[[4-[(2-hydroxyethyl)sulfonyl]phenyl]amino]sulfonyl]-, copper(2+) salt (1:1)	1077.94	NA	NA	129651777	C1=CC(=CC=C1NS(=O)(=O)C2=CC3=C(C=C2)C4=NC5=NC(=NC6=NC(=NC7=C8C=C(C=CC8=C([N-]7)N=C3[N-]4)S(=O)(=O)O)C9=C6C=C(C=C9)S(=O)(=O)O)C1=C5C=C(C=C1)S(=O)(=O)O)S(=O)(=O)CCO.[Cu+2]		C40H25N9O14S5.Cu	NA	5
1540	Copper, [1,2,3,4,8,9,10,11,15,16,17,18,22,23,25-pentadecachloro-29,31-dihydro-5H,26H-phthalocyaninato(2-)-.kappa.N29,.kappa.N31]-	1084.49	NA	NA	169274	C1=C2C(=C(C(=C1Cl)Cl)Cl)C3=NC4=NC(=NC5=NC(=NC6=C7C(=C([N-]6)N=C2[N-]3)C(=C(C(=C7Cl)Cl)Cl)Cl)C8=C5C(=C(C(=C8Cl)Cl)Cl)Cl)C9=C4C(=C(C(=C9Cl)Cl)Cl)Cl.[Cu+2]		C32HCl15N8.Cu	NA	23
1541	Chromate(3-), bis[2-[2-[2-(hydroxy-.kappa.O)-4-hydroxy-3-[2-(5-sulfo-1-naphthalenyl)diazenyl-.kappa.N1]phenyl]diazenyl]benzoato(3-)-.kappa.O]-, sodium (1:3)	1099.01	NA	NA	135850434	C1=CC=C(C(=C1)C(=O)O)N=NC2=C(C(=C(C=C2)[O-])N=NC3=CC=CC4=C3C=CC=C4S(=O)(=O)[O-])[O-].C1=CC=C(C(=C1)C(=O)O)N=NC2=C(C(=C(C=C2)[O-])N=NC3=CC=CC4=C3C=CC=C4S(=O)(=O)[O-])[O-].[Na+].[Na+].[Na+].[Cr+3]		2C23H16N4O7S.Cr.3Na	NA	12
1542	1,5-Naphthalenedisulfonic acid, 2-[(E)-2-[8-[[4-chloro-6-[[3-[[2-(sulfooxy)ethyl]sulfonyl]phenyl]amino]-1,3,5-triazin-2-yl]amino]-1-hydroxy-3,6-disulfo-2-naphthalenyl]diazenyl]-, sodium salt (1:5)	1134.82	NA	NA	156891	C1=CC(=CC(=C1)S(=O)(=O)CCOS(=O)(=O)[O-])NC2=NC(=NC(=N2)Cl)NC3=C4C(=CC(=C3)S(=O)(=O)[O-])C=C(C(=C4O)N=NC5=C(C6=C(C=C5)C(=CC=C6)S(=O)(=O)[O-])S(=O)(=O)[O-])S(=O)(=O)[O-].[Na+].[Na+].[Na+].[Na+].[Na+]		C31H24ClN7O19S6.5Na	NA	5
1543	Benzoate, 2-[(E)-2-[6-[(4,6-dichloro-1,3,5-triazin-2-yl)amino]-1-olato-3-sulfonato-2-naphthalenyl]diazenyl]-, chromium(3+) hydrogen sodium salt (2:1:1:2)	1160.86	534.999	532.984	3081425	[H+].C1=CC=C(C(=C1)C(=O)[O-])N=NC2=C(C=C3C=C(C=CC3=C2[O-])NC4=NC(=NC(=N4)Cl)Cl)S(=O)(=O)[O-].C1=CC=C(C(=C1)C(=O)[O-])N=NC2=C(C=C3C=C(C=CC3=C2[O-])NC4=NC(=NC(=N4)Cl)Cl)S(=O)(=O)[O-].[Na+].[Na+].[Cr+3]		2C20H12Cl2N6O6S.Cr.2Na	NA	4
1544	2-Naphthalenesulfonic acid, 6-[(E)-2-[2-amino-4-[(2-hydroxyethyl)amino]phenyl]diazenyl]-3-[(E)-2-[4-[[4-[(E)-2-[7-[(E)-2-[2-amino-4-[(2-hydroxyethyl)amino]phenyl]diazenyl]-1-hydroxy-3-sulfo-2-naphthal enyl]diazenyl]phenyl]amino]-3-sulfophenyl]diazenyl]‚Ä¶	1171.17	NA	NA	197069	C1=CC(=CC=C1NC2=C(C=C(C=C2)N=NC3=C(C=C4C=CC(=CC4=C3O)N=NC5=C(C=C(C=C5)NCCO)N)S(=O)(=O)[O-])S(=O)(=O)[O-])N=NC6=C(C=C7C=CC(=CC7=C6O)N=NC8=C(C=C(C=C8)NCCO)N)S(=O)(=O)[O-].[Na+].[Na+].[Na+]		C48H43N13O13S3.3Na	NA	4
1545	2-Naphthalenesulfonic acid, 7,7'-(carbonyldiimino)bis[4-hydroxy-3-[(E)-2-[2-sulfo-4-[(E)-2-(4-sulfophenyl)diazenyl]phenyl]diazenyl]-	1240.01	NA	NA	75784	C1=CC(=CC=C1N=NC2=CC(=C(C=C2)N=NC3=C(C=C4C=C(C=CC4=C3O)NC(=O)NC5=CC6=CC(=C(C(=C6C=C5)O)N=NC7=C(C=C(C=C7)N=NC8=CC=C(C=C8)S(=O)(=O)O)S(=O)(=O)O)S(=O)(=O)O)S(=O)(=O)O)S(=O)(=O)O)S(=O)(=O)O		C45H32N10O21S6	3.9	3
1546	1,3,6-Naphthalenetrisulfonic acid, 7-[(E)-2-[2-[(aminocarbonyl)amino]-4-[[4-[[5-[(4-amino-9,10-dihydro-9,10-dioxo-3-sulfo-1-anthracenyl)amino]-2-sulfophenyl]amino]-6-chloro-1,3,5-triazin-2-yl]amino]ph enyl]diazenyl]-, sodium salt (1:5)	1259.94	1146	1143.98	139594604	C1=CC=C2C(=C1)C(=O)C3=C(C2=O)C(=C(C=C3NC4=CC(=C(C=C4)S(=O)(=O)O)NC5=NC(=NC(=N5)NC6=CC(=C(C=C6)N=NC7=CC8=C(C=C(C=C8C=C7S(=O)(=O)O)S(=O)(=O)O)S(=O)(=O)O)NC(=O)N)Cl)S(=O)(=O)O)N.[Na+].[Na+].[Na+].[Na+].[Na+]		C40H28ClN11O18S5.5Na	NA	4
1547	1,4-Benzenedisulfonic acid, 2,2'-[1,2-ethenediylbis[(3-sulfo-4,1-phenylene)imino[6-[bis(2-hydroxypropyl)amino]-1,3,5-triazine-4,2-diyl]imino]]bis-, hexasodium salt	1292.16	1293.17	1291.16	6441865	CC(CN(CC(C)O)C1=NC(=NC(=N1)NC2=C(C=CC(=C2)S(=O)(=O)O)S(=O)(=O)O)NC3=CC(=C(C=C3)C=CC4=C(C=C(C=C4)NC5=NC(=NC(=N5)N(CC(C)O)CC(C)O)NC6=C(C=CC(=C6)S(=O)(=O)O)S(=O)(=O)O)S(=O)(=O)O)S(=O)(=O)O)O		C44H52N12O22S6.6Na	1.3	19
1548	.gamma.-Cyclodextrin	1296.42	1297.43	1295.42	5287407	C(C1C2C(C(C(O1)OC3C(OC(C(C3O)O)OC4C(OC(C(C4O)O)OC5C(OC(C(C5O)O)OC6C(OC(C(C6O)O)OC7C(OC(C(C7O)O)OC8C(OC(C(C8O)O)OC9C(OC(O2)C(C9O)O)CO)CO)CO)CO)CO)CO)CO)O)O)O		C48H80O40	-17.2	10
1549	Aluminum, tris[5-amino-4-hydroxy-3-(2-phenyldiazenyl)-2,7-naphthalenedisulfonato(2-)]di-	1316.97	NA	NA	110345	C1=CC=C(C=C1)N=NC2=C(C3=C(C=C(C=C3C=C2S(=O)(=O)[O-])S(=O)(=O)[O-])N)O.C1=CC=C(C=C1)N=NC2=C(C3=C(C=C(C=C3C=C2S(=O)(=O)[O-])S(=O)(=O)[O-])N)O.C1=CC=C(C=C1)N=NC2=C(C3=C(C=C(C=C3C=C2S(=O)(=O)[O-])S(=O)(=O)[O-])N)O.[Al+3].[Al+3]		3C16H13N3O7S2.2Al	NA	2
1550	2,7-Naphthalenedisulfonic acid, 4,4'-[1,4-phenylenebis[imino(6-chloro-1,3,5-triazine-4,2-diyl)imino]]bis[5-hydroxy-6-[(2-sulfophenyl)diazenyl]-	1335.95	1336.95	1334.94	5464465	C1=CC=C(C(=C1)NN=C2C(=CC3=C(C2=O)C(=CC(=C3)S(=O)(=O)O)NC4=NC(=NC(=N4)NC5=CC=C(C=C5)NC6=NC(=NC(=N6)Cl)NC7=CC(=CC8=C7C(=O)C(=NNC9=CC=CC=C9S(=O)(=O)O)C(=C8)S(=O)(=O)O)S(=O)(=O)O)Cl)S(=O)(=O)O)S(=O)(=O)O		C44H30Cl2N14O20S6	6	19
1551	Copper, [1,3,8,16,18,24-hexabromo-2,4,9,10,11,15,17,22,23,25-decachloro-29H,31H-phthalocyaninato(2-)-.kappa.N29,.kappa.N31]-	1382.15	NA	NA	49868090	C12=C(C(=C(C(=C1Cl)Br)Cl)Br)C3=NC4=NC(=NC5=C6C(=C([N-]5)N=C7C8=C(C(=C(C(=C8Br)Cl)Cl)Cl)C(=N7)N=C2[N-]3)C(=C(C(=C6Br)Cl)Br)Cl)C9=C4C(=C(C(=C9Cl)Br)Cl)Cl.[Cu+2]		C32Br6Cl10N8.Cu	NA	21
1552	2,7-Naphthalenedisulfonic acid, 5-amino-6-[(E)-2-[4-[[4-chloro-6-[(3-sulfophenyl)amino]-1,3,5-triazin-2-yl]amino]-2-sulfophenyl]diazenyl]-3-[2-[4-[[4-chloro-6-[(3-sulfophenyl)amino]-1,3,5-triazin-2-yl ]amino]-2-sulfophenyl]hydrazinylidene]-3,4-dihydro-4-	1422.89	1285.95	1283.94	139598173	C1=CC(=CC(=C1)S(=O)(=O)O)NC2=NC(=NC(=N2)Cl)NC3=CC(=C(C=C3)N=NC4=C(C5=C(C(=C(C=C5C=C4S(=O)(=O)O)S(=O)(=O)O)N=NC6=C(C=C(C=C6)NC7=NC(=NC(=N7)NC8=CC(=CC=C8)S(=O)(=O)O)Cl)S(=O)(=O)O)N)O)S(=O)(=O)O.[Na+].[Na+].[Na+].[Na+].[Na+].[Na+]		C40H29Cl2N15O19S6.6Na	NA	4

## Sheet: Table S3
Table S3: List of features in positive and negative mode matched with compounds from the QC mixture and their intergrated peak area, mass accuracy, and identification results.
group	ret	mz	01B-P	02B-P	03W-P	04B-P	04BL-P	04W-P	04LA-P	04PU-P	05B-P	05BE-P	05LG-P	05OL-P	05W-P	susp_name	SMILES	Monoiso_Mass	formula	error_ppm	error_mDa	polarity	MS2	compoundNameMB	scoreMB	SMILESMB	InChIKeyMB	neutral_formula	compoundNameMoNA	scoreMoNA	SMILESMoNA	InChIKeyMoNA	formulaMoNA	compoundNameSIR	scoreSIR	SMILESSIR	cidSIR	formulaSIR	compoundNameMF	scoreMF	SMILESMF	InChIKeyMF	cidMF	formulaMF	matchMB	matchSIR	matchMF
M191_R413_6087	412.768	191.081	912413	1.14664e+06	979865	827260	1.12473e+06	1.12706e+06	1.08636e+06	933304	1.32363e+06	1.55209e+06	1.53479e+06	1.07478e+06	1.75109e+06	Butocarboxim	C/C(=N/OC(=NC)O)/C(C)SC	190.078	C7H14N2O2S	-21.0763	-4.02737	[M+H]+	Y	NA	NA	NA	NA	NA	NA	NA	NA	NA	NA	null	-159.445	[B]CC(=O)C1=CN=C2C=C(C=CC2=N1)[B]	88941729	C10H6B2N2O	(2S)-2-amino-3-(4-cyanophenyl)propanoic acid	5.57159	C1=CC(=CC=C1C[C@@H](C(=O)O)N)C#N	KWIPUXXIFQQMKN-VIFPVBQESA-N	1501865	C10H10N2O2	NA	0.0363636	0.0261438
M103_R267_149	266.955	103.057	79529.7	96374.4	186179	86923.7	121524	106692	57479.9	85553	144709	98777.9	142011	46969	147960	Guanylurea	C(=N)(N)NC(=N)O	102.054	C2H6N4O	-36.0118	-3.71142	[M+H]+	N	NA	NA	NA	NA	NA	NA	NA	NA	NA	NA	NA	NA	NA	NA	NA	NA	NA	NA	NA	NA	NA	NA	NA	NA
M103_R125_150	124.697	103.057	943273	1.03748e+06	1.10554e+06	856593	1.23614e+06	1.00894e+06	1.18857e+06	1.0857e+06	1.10524e+06	1.07284e+06	984909	907748	1.16631e+06	Guanylurea	C(=N)(N)NC(=N)O	102.054	C2H6N4O	-35.7253	-3.68189	[M+H]+	N	NA	NA	NA	NA	NA	NA	NA	NA	NA	NA	NA	NA	NA	NA	NA	NA	NA	NA	NA	NA	NA	NA	NA	NA
M142_R104_2636	103.621	142.007	1.33712e+08	1.51745e+08	1.69198e+08	1.25743e+08	1.80121e+08	1.57132e+08	1.67181e+08	1.33616e+08	1.6162e+08	1.38044e+08	1.48207e+08	1.07258e+08	1.93913e+08	Methamidophos	COP(=O)(N)SC	141.001	C2H8NO2PS	-6.54368	-0.929257	[M+H]+	Y	Methamidophos	0.999404	O=P(OC)(SC)N	NNKVPIKMPCQWCG-UHFFFAOYSA-N	C2H8NO2PS	NA	NA	NA	NA	NA	NA	NA	NA	NA	NA	NA	NA	NA	NA	NA	NA	1	NA	NA
M118_R237_989	236.555	118.041	1.1905e+08	1.23393e+08	7.04973e+07	1.00697e+08	1.26941e+08	1.13916e+08	1.13222e+08	1.05843e+08	1.39409e+08	1.14175e+08	9.01727e+07	9.336e+07	9.20277e+07	Benzotriazole	C1=CC=C2C(=C1)N=NN2	119.048	C6H5N3	-3.76243	-0.444122	[M-H]-	Y	1H-Benzotriazole	0.999357	c12c(nn[nH]1)cccc2	QRUDEWIWKLJBPS-UHFFFAOYSA-N	C6H5N3	NA	NA	NA	NA	NA	NA	NA	NA	NA	NA	NA	NA	NA	NA	NA	NA	1	NA	NA
M111_R65_518	64.645	111.02	4.00328e+06	3.49972e+06	4.91387e+06	2.26397e+06	6.89719e+06	3.69276e+06	2.85886e+06	2.49825e+06	3.14657e+06	2.83536e+06	2.86206e+06	3.51826e+06	3.30763e+06	Uracil	C1=CN=C(N=C1O)O	112.027	C4H4N2O2	-3.60772	-0.40053	[M-H]-	Y	NA	NA	NA	NA	NA	1H-pyrimidine-2,4-dione	5.61847	C1=CNC(=O)NC1=O	ISAKRJDGNUQOIC-UHFFFAOYSA-N	C4H4N2O2	Hybar X	NA	C1=CNC(=O)NC1=O	1174	C4H4N2O2	1H-pyrimidine-2,4-dione	5.61847	C1=CNC(=O)NC1=O	ISAKRJDGNUQOIC-UHFFFAOYSA-N	1174	C4H4N2O2	NA	0.12	0.12
M164_R114_3817	113.879	164.072	9.48065e+06	1.47156e+07	8.36808e+06	0	1.14513e+07	1.57507e+07	1.25925e+07	1.02995e+07	1.16053e+07	1.11774e+07	1.05081e+07	9.98126e+06	1.33373e+07	L-phenylalanine	C1=CC=C(C=C1)CC(C(=O)O)N	165.079	C9H11NO2	-1.84653	-0.302965	[M-H]-	Y	L-(-)-Phenylalanine	0.957286	C1=CC=C(C=C1)C[C@@H](C(=O)O)N	COLNVLDHVKWLRT-QMMMGPOBSA-N	C9H11NO2	(2S)-2-amino-3-phenylpropanoic acid	6.91247	C1=CC=C(C=C1)C[C@@H](C(=O)O)N	COLNVLDHVKWLRT-QMMMGPOBSA-N	C9H11NO2	Sabiden	NA	C1=CC=C(C=C1)CC(C(=O)O)N	994	C9H11NO2	(2S)-2-amino-3-phenylpropanoic acid	6.91247	C1=CC=C(C=C1)C[C@@H](C(=O)O)N	COLNVLDHVKWLRT-QMMMGPOBSA-N	6140	C9H11NO2	1	1	1
M182_R114_4934	114.449	181.992	2.37043e+08	2.24587e+08	3.1273e+08	1.25357e+08	2.68032e+08	2.43783e+08	1.30573e+08	2.49516e+08	2.95488e+08	2.89008e+08	1.11645e+08	2.12549e+08	3.09513e+08	Saccharin	C1=CC=C2C(=C1)C(=NS2(=O)=O)O	182.999	C7H5NO3S	-1.11054	-0.20211	[M-H]-	N	NA	NA	NA	NA	NA	NA	NA	NA	NA	NA	NA	NA	NA	NA	NA	NA	NA	NA	NA	NA	NA	NA	NA	NA
M294_R152_12253	151.645	293.942	3.0388e+08	3.0949e+08	2.76153e+08	3.04036e+08	3.12336e+08	3.34606e+08	3.27203e+08	3.15482e+08	3.63633e+08	3.30107e+08	2.22033e+08	2.75085e+08	2.82772e+08	Chlorothiazide	C1=C(C(=CC2=C1N=CNS2(=O)=O)S(=O)(=O)N)Cl	294.949	C7H6ClN3O4S2	1.005	0.295411	[M-H]-	Y	HCT_n_293.9415_10.8	0.966414	NS(C(C=C1C(NC=NS1(=O)=O)=C2)=C2Cl)(=O)=O	JBMKAUGHUNFTOL-UHFFFAOYSA-N	C7H6ClN3O4S2	6-chloro-1,1-dioxo-4H-1lambda6,2,4-benzothiadiazine-7-sulfonamide	6.93972	C1=C2C(=CC(=C1Cl)S(=O)(=O)N)S(=O)(=O)N=CN2	JBMKAUGHUNFTOL-UHFFFAOYSA-N	C7H6ClN3O4S2	Aldoclor	NA	C1=C2C(=CC(=C1Cl)S(=O)(=O)N)S(=O)(=O)N=CN2	2720	C7H6ClN3O4S2	6-chloro-1,1-dioxo-4H-1lambda6,2,4-benzothiadiazine-7-sulfonamide	6.93972	C1=C2C(=CC(=C1Cl)S(=O)(=O)N)S(=O)(=O)N=CN2	JBMKAUGHUNFTOL-UHFFFAOYSA-N	2720	C7H6ClN3O4S2	0.837838	0.837838	0.837838
M202_R470_6993	470.411	202.085	2.1042e+08	3.07806e+08	2.75427e+08	2.25034e+08	3.0677e+08	3.17832e+08	3.24159e+08	2.44655e+08	3.14833e+08	2.65161e+08	2.34182e+08	2.08046e+08	2.54569e+08	Simazine	CCN=C1N=C(Cl)NC(=NCC)N1	201.078	C7H12ClN5	1.70111	0.34377	[M+H]+	Y	Simazine	0.936917	CCNc1nc(Cl)nc(NCC)n1	ODCWYMIRDDJXKW-UHFFFAOYSA-N	C7H12ClN5	6-chloro-2-N,4-N-diethyl-1,3,5-triazine-2,4-diamine	5.74934	CCNC1=NC(=NC(=N1)Cl)NCC	ODCWYMIRDDJXKW-UHFFFAOYSA-N	C7H12ClN5	Aquazine	-12.7358	CCNC1=NC(=NC(=N1)Cl)NCC	5216	C7H12ClN5	6-chloro-2-N,4-N-diethyl-1,3,5-triazine-2,4-diamine	5.74934	CCNC1=NC(=NC(=N1)Cl)NCC	ODCWYMIRDDJXKW-UHFFFAOYSA-N	5216	C7H12ClN5	0.56	0.56	0.56
M195_R506_6385	505.698	195.065	985657	1.33748e+06	1.22854e+06	1.00304e+06	1.68686e+06	1.28522e+06	1.43953e+06	1.407e+06	1.43216e+06	1.23408e+06	1.12201e+06	856309	1.22133e+06	Dimethyl phthalate	COC(=O)C1=CC=CC=C1C(=O)OC	194.058	C10H10O4	1.9698	0.384238	[M+H]+	Y	NA	NA	NA	NA	NA	NA	NA	NA	NA	NA	ferulate	-73.7996	COC1=C(C=CC(=C1)C=CC(=O)O)O	709	C10H10O4	(E)-3-(4-hydroxy-3-methoxyphenyl)prop-2-enoic acid	5.86384	COC1=C(C=CC(=C1)/C=C/C(=O)O)O	KSEBMYQBYZTDHS-HWKANZROSA-N	445858	C10H10O4	NA	0.28169	0.28169
M239_R718_10169	718.336	238.977	4.3368e+06	6.91306e+06	5.46253e+06	4.55237e+06	6.20919e+06	6.08511e+06	6.82386e+06	4.84896e+06	5.96214e+06	5.76662e+06	5.58067e+06	3.89349e+06	6.78965e+06	TCMTB	C1=CC=C2C(=C1)N=C(SCSC#N)S2	237.969	C9H6N2S3	1.65878	0.396409	[M+H]+	Y	NA	NA	NA	NA	NA	NA	NA	NA	NA	NA	Busan 15	-24.1524	C1=CC=C2C(=C1)N=C(S2)SCSC#N	30692	C9H6N2S3	1,3-benzothiazol-2-ylsulfanylmethyl thiocyanate	6	C1=CC=C2C(=C1)N=C(S2)SCSC#N	TUBQDCKAWGHZPF-UHFFFAOYSA-N	30692	C9H6N2S3	NA	1	1
M216_R650_8170	649.995	216.101	1.75311e+06	3.47275e+06	1.9337e+06	1.52612e+06	2.72848e+06	2.02167e+06	1.71201e+06	1.67929e+06	3.66111e+06	0	1.27681e+06	6.19553e+06	0	Atrazine	CCN=C1N=C(Cl)NC(=NC(C)C)N1	215.094	C8H14ClN5	1.90314	0.41127	[M+H]+	N	NA	NA	NA	NA	NA	NA	NA	NA	NA	NA	NA	NA	NA	NA	NA	NA	NA	NA	NA	NA	NA	NA	NA	NA
M237_R506_10000	505.512	237.102	6.30134e+08	8.15558e+08	6.58475e+08	6.46214e+08	8.44331e+08	7.26166e+08	8.34903e+08	7.29231e+08	8.02852e+08	7.72865e+08	5.67848e+06	5.30256e+08	7.58008e+06	Carbamazepine	C1=CC=C2C(=C1)C=CC3=CC=CC=C3N2C(=N)O	236.095	C15H12N2O	1.80023	0.426838	[M+H]+	Y	Carbamazepine	0.947203	NC(=O)N1C2=CC=CC=C2C=CC2=CC=CC=C12	FFGPTBGBLSHEPO-UHFFFAOYSA-N	C15H12N2O	benzo[b][1]benzazepine-11-carboxamide	6.98758	C1=CC=C2C(=C1)C=CC3=CC=CC=C3N2C(=O)N	FFGPTBGBLSHEPO-UHFFFAOYSA-N	C15H12N2O	Amizepin	-11.8057	C1=CC=C2C(=C1)C=CC3=CC=CC=C3N2C(=O)N	2554	C15H12N2O	benzo[b][1]benzazepine-11-carboxamide	6.98758	C1=CC=C2C(=C1)C=CC3=CC=CC=C3N2C(=O)N	FFGPTBGBLSHEPO-UHFFFAOYSA-N	2554	C15H12N2O	0.645161	0.645161	0.645161
M284_R772_14146	772.359	284.141	1.86677e+08	2.3074e+08	2.25279e+08	1.92381e+08	1.9481e+08	2.40193e+08	2.44947e+08	1.83579e+08	1.91791e+08	1.78938e+08	2.04017e+08	1.58741e+08	2.28554e+08	Metolachlor	CCC1=CC=CC(C)=C1N(C(C)COC)C(=O)CCl	283.134	C15H22ClNO2	1.55194	0.440969	[M+H]+	Y	Metolachlor	0.973342	CCC1=CC=CC(=C1N(C(C)COC)C(=O)CCl)C	WVQBLGZPHOPPFO-UHFFFAOYSA-N	C15H22ClNO2	2-chloro-N-(2-ethyl-6-methylphenyl)-N-(1-methoxypropan-2-yl)acetamide	6.97524	CCC1=CC=CC(=C1N(C(C)COC)C(=O)CCl)C	WVQBLGZPHOPPFO-UHFFFAOYSA-N	C15H22ClNO2	Codal-d6	-18.6871	CCC1=CC=CC(=C1N(C(C)COC)C(=O)CCl)C	4169	C15H22ClNO2	2-chloro-N-(2-ethyl-6-methylphenyl)-N-(1-methoxypropan-2-yl)acetamide	6.97524	CCC1=CC=CC(=C1N(C(C)COC)C(=O)CCl)C	WVQBLGZPHOPPFO-UHFFFAOYSA-N	4169	C15H22ClNO2	1	1	1
M293_R249_12199	249.42	293.115	1.29308e+07	1.6344e+07	1.65589e+07	1.38497e+07	2.13831e+07	1.68856e+07	1.50573e+07	1.48147e+07	1.76696e+07	1.85978e+07	1.42684e+07	1.29784e+07	1.5655e+07	Aspartame	COC(=O)C(CC1=CC=CC=C1)N=C(C(CC(=O)O)N)O	294.122	C14H18N2O5	1.53861	0.450988	[M-H]-	Y	Aspartame	0.898586	COC(=O)C(CC1=CC=CC=C1)NC(=O)C(CC(=O)O)N	IAOZJIPTCAWIRG-QWRGUYRKSA-N	C14H18N2O5	(3S)-3-amino-4-[[(2S)-1-methoxy-1-oxo-3-phenylpropan-2-yl]amino]-4-oxobutanoic acid	6.24083	COC(=O)[C@H](CC1=CC=CC=C1)NC(=O)[C@H](CC(=O)O)N	IAOZJIPTCAWIRG-QWRGUYRKSA-N	C14H18N2O5	Aspartam	NA	COC(=O)C(CC1=CC=CC=C1)NC(=O)C(CC(=O)O)N	2242	C14H18N2O5	(3S)-3-amino-4-[[(2S)-1-methoxy-1-oxo-3-phenylpropan-2-yl]amino]-4-oxobutanoic acid	6.24083	COC(=O)[C@H](CC1=CC=CC=C1)NC(=O)[C@H](CC(=O)O)N	IAOZJIPTCAWIRG-QWRGUYRKSA-N	134601	C14H18N2O5	0.693548	0.693548	0.693548
M319_R859_17848	858.797	319.097	1.44406e+06	996474	1.40537e+06	1.67218e+06	1.70312e+06	1.9017e+06	1.64914e+06	942592	1.61228e+06	1.3331e+06	1.20769e+06	1.08244e+06	1.85543e+06	Diphenyl phthalate	C1=CC=C(C=C1)OC(=O)C2=CC=CC=C2C(=O)OC3=CC=CC=C3	318.089	C20H14O4	1.42361	0.454268	[M+H]+	N	NA	NA	NA	NA	NA	NA	NA	NA	NA	NA	NA	NA	NA	NA	NA	NA	NA	NA	NA	NA	NA	NA	NA	NA
M113_R63_648	62.6147	113.035	269762	441989	971118	438512	457945	334810	819498	642030	547928	320732	445240	686372	563461	Uracil	C1=CN=C(N=C1O)O	112.027	C4H4N2O2	4.13514	0.467412	[M+H]+	Y	NA	NA	NA	NA	NA	NA	NA	NA	NA	NA	4,6-Pyrimidinediol	NA	C1=C(N=CNC1=O)O	14512	C4H4N2O2	1H-pyrimidine-2,4-dione	4.73023	C1=CNC(=O)NC1=O	ISAKRJDGNUQOIC-UHFFFAOYSA-N	1174	C4H4N2O2	NA	0.302326	0.12
M216_R559_8169	558.876	216.101	2.45166e+08	3.59126e+08	2.55239e+08	2.40093e+08	3.28674e+08	3.73139e+08	3.49678e+08	2.7136e+08	3.12721e+08	2.83657e+08	2.5352e+08	1.9472e+08	1.8971e+06	Atrazine	CCN=C1N=C(Cl)NC(=NC(C)C)N1	215.094	C8H14ClN5	2.19374	0.47407	[M+H]+	Y	Atrazine	0.938113	ClC=1N=C(N=C(N1)NC(C)C)NCC	MXWJVTOOROXGIU-UHFFFAOYSA-N	C8H14ClN5	6-chloro-4-N-ethyl-2-N-propan-2-yl-1,3,5-triazine-2,4-diamine	6.85092	CCNC1=NC(=NC(=N1)Cl)NC(C)C	MXWJVTOOROXGIU-UHFFFAOYSA-N	C8H14ClN5	Atazinax	-15.6232	CCNC1=NC(=NC(=N1)Cl)NC(C)C	2256	C8H14ClN5	6-chloro-4-N-ethyl-2-N-propan-2-yl-1,3,5-triazine-2,4-diamine	6.85092	CCNC1=NC(=NC(=N1)Cl)NC(C)C	MXWJVTOOROXGIU-UHFFFAOYSA-N	2256	C8H14ClN5	0.555556	0.555556	0.555556
M221_R485_8590	485.302	220.953	1.47109e+06	1.85539e+06	1.67856e+06	1.45423e+06	1.69382e+06	1.89808e+06	1.82433e+06	1.45728e+06	1.60321e+06	1.70675e+06	1.25078e+06	1.28072e+06	1.63048e+06	Dichlorvos	COP(=O)(OC)OC=C(Cl)Cl	219.946	C4H7Cl2O4P	2.17124	0.479743	[M+H]+	N	NA	NA	NA	NA	NA	NA	NA	NA	NA	NA	NA	NA	NA	NA	NA	NA	NA	NA	NA	NA	NA	NA	NA	NA
M195_R223_6396	223.005	195.088	2.40686e+07	3.02386e+07	3.1022e+07	2.8836e+07	2.85838e+07	3.93398e+07	2.99772e+07	2.60766e+07	3.25211e+07	2.88574e+07	2.98613e+07	2.24358e+07	3.22933e+07	Caffeine	CN1C=NC2=C1C(=O)N(C)C(=O)N2C	194.08	C8H10N4O2	2.88329	0.562493	[M+H]+	Y	Caffeine	0.964889	O=C1C2=C(N=CN2C)N(C(=O)N1C)C	RYYVLZVUVIJVGH-UHFFFAOYSA-N	C8H10N4O2	1,3,7-trimethylpurine-2,6-dione	6.65717	CN1C=NC2=C1C(=O)N(C(=O)N2C)C	RYYVLZVUVIJVGH-UHFFFAOYSA-N	C8H10N4O2	Caffeina	-7.22413	CN1C=NC2=C1C(=O)N(C(=O)N2C)C	2519	C8H10N4O2	1,3,7-trimethylpurine-2,6-dione	6.65717	CN1C=NC2=C1C(=O)N(C(=O)N2C)C	RYYVLZVUVIJVGH-UHFFFAOYSA-N	2519	C8H10N4O2	1	1	1
M316_R776_17535	775.871	316.035	224220	0	180308	222359	264306	298368	293073	232908	228398	116876	222749	140863	265937	Efavirenz	C1CC1C#CC2(C3=CC(=CC=C3N=C(O)O2)Cl)C(F)(F)F	315.027	C14H9ClF3NO2	1.7987	0.568451	[M+H]+	N	NA	NA	NA	NA	NA	NA	NA	NA	NA	NA	NA	NA	NA	NA	NA	NA	NA	NA	NA	NA	NA	NA	NA	NA
M257_R305_11707	305.45	256.93	2.5582e+06	2.6579e+06	2.76246e+06	2.7198e+06	3.24698e+06	2.87369e+06	3.08929e+06	2.44193e+06	3.71897e+06	2.66403e+06	2.95407e+06	2.35443e+06	3.15346e+06	Trichlorfon	COP(=O)(C(C(Cl)(Cl)Cl)O)OC	255.923	C4H8Cl3O4P	2.26967	0.583145	[M+H]+	Y	Trichlorfon	0.927677	COP(=O)(C(C(Cl)(Cl)Cl)O)OC	NFACJZMKEDPNKN-UHFFFAOYSA-N	C4H8Cl3O4P	NA	NA	NA	NA	NA	Hipodermin	-26.4647	COP(=O)(OC)OCC(Cl)(Cl)Cl	145707	C4H8Cl3O4P	2,2,2-trichloro-1-dimethoxyphosphorylethanol	6	COP(=O)(C(C(Cl)(Cl)Cl)O)OC	NFACJZMKEDPNKN-UHFFFAOYSA-N	5853	C4H8Cl3O4P	1	0.189189	1
M195_R103_6395	103.163	195.088	1.36019e+07	1.15798e+07	2.54235e+07	0	2.30104e+07	0	4.85957e+06	1.91845e+07	1.36858e+07	1.17486e+07	2.79288e+07	2.44202e+07	3.63891e+07	Caffeine	CN1C=NC2=C1C(=O)N(C)C(=O)N2C	194.08	C8H10N4O2	3.05224	0.595453	[M+H]+	Y	NA	NA	NA	NA	NA	NA	NA	NA	NA	NA	Caffeina	NA	CN1C=NC2=C1C(=O)N(C(=O)N2C)C	2519	C8H10N4O2	1,3,7-trimethylpurine-2,6-dione	5.2722	CN1C=NC2=C1C(=O)N(C(=O)N2C)C	RYYVLZVUVIJVGH-UHFFFAOYSA-N	2519	C8H10N4O2	NA	1	1
M395_R248_21034	247.512	395.008	3.60215e+06	4.49545e+06	3.23264e+06	3.60806e+06	4.66526e+06	4.04761e+06	3.94429e+06	3.65879e+06	4.22555e+06	4.27678e+06	1.99048e+06	3.08373e+06	2.74625e+06	Sucralose	C(C1C(C(C(CCl)(O1)OC2C(C(C(C(CO)O2)Cl)O)O)O)O)Cl	396.015	C12H19Cl3O8	1.63649	0.646427	[M-H]-	Y	NA	NA	NA	NA	NA	NA	NA	NA	NA	NA	null	NA	COC1=NC(=NC(=N1)Cl)OC2=CC(=CC=C2)OC3=NC(=NC(=N3)OC)Cl	132505237	C14H10Cl2N6O4	(2R,3R,4R,5R,6R)-2-[(2R,3S,4S,5S)-2,5-bis(chloromethyl)-3,4-dihydroxyoxolan-2-yl]oxy-5-chloro-6-(hydroxymethyl)oxane-3,4-diol	5.46579	C([C@@H]1[C@@H]([C@@H]([C@H]([C@H](O1)O[C@]2([C@H]([C@@H]([C@H](O2)CCl)O)O)CCl)O)O)Cl)O	BAQAVOSOZGMPRM-QBMZZYIRSA-N	71485	C12H19Cl3O8	NA	0.0017331	1
M748_R543_90304	542.768	748.485	2.07507e+08	2.82053e+08	1.70498e+08	1.74173e+08	2.26674e+08	2.20525e+08	2.76167e+08	2.25071e+08	2.25076e+08	2.02157e+08	1.27313e+06	1.28999e+08	1.23537e+06	Clarithromycin	CCC1C(C)(C(C(C)C(=O)C(C)CC(C)(C(C(C)C(C(C)C(=O)O1)OC2CC(C)(C(C(C)O2)O)OC)OC3C(C(CC(C)O3)N(C)C)O)OC)O)O	747.477	C38H69NO13	0.892043	0.66768	[M+H]+	Y	Clarithromycin	0.967592	CC[C@H]1OC(=O)[C@H](C)[C@@H](OC2CC(C)(OC)C(O)C(C)O2)[C@H](C)[C@@H](OC3OC(C)CC(C3O)N(C)C)[C@@](C)(C[C@@H](C)C(=O)[C@H](C)[C@@H](O)[C@]1(C)O)OC	AGOYDEPGAOXOCK-AVDMLEEESA-N	C38H69NO13	(3R,4S,5S,6R,7R,9R,11R,12R,13S,14R)-6-[(2S,3R,4S,6R)-4-(dimethylamino)-3-hydroxy-6-methyloxan-2-yl]oxy-14-ethyl-12,13-dihydroxy-4-[(2R,4R,5S,6S)-5-hydroxy-4-methoxy-4,6-dimethyloxan-2-yl]oxy-7-methoxy-3,5,7,9,11,13-hexamethyl-oxacyclotetradecane-2,10-dione	6.95507	CC[C@@H]1[C@@]([C@@H]([C@H](C(=O)[C@@H](C[C@@]([C@@H]([C@H]([C@@H]([C@H](C(=O)O1)C)O[C@H]2C[C@@]([C@H]([C@@H](O2)C)O)(C)OC)C)O[C@H]3[C@@H]([C@H](C[C@H](O3)C)N(C)C)O)(C)OC)C)C)O)(C)O	AGOYDEPGAOXOCK-KCBOHYOISA-N	C38H69NO13	6-[4-(dimethylamino)-3-hydroxy-6-methyloxan-2-yl]oxy-13,14-diethyl-7,12,13-trihydroxy-4-(5-hydroxy-4-methoxy-4,6-dimethyloxan-2-yl)oxy-3,5,7,9,11-pentamethyl-oxacyclotetradecane-2,10-dione	-8.9639	CCC1C(C(C(C(=O)C(CC(C(C(C(C(C(=O)O1)C)OC2CC(C(C(O2)C)O)(C)OC)C)OC3C(C(CC(O3)C)N(C)C)O)(C)O)C)C)O)(CC)O	22962075	C38H69NO13	(3R,4S,5S,6R,7R,9R,11R,12R,13S,14R)-6-[(2S,3R,4S,6R)-4-(dimethylamino)-3-hydroxy-6-methyloxan-2-yl]oxy-14-ethyl-12,13-dihydroxy-4-[(2R,4R,5S,6S)-5-hydroxy-4-methoxy-4,6-dimethyloxan-2-yl]oxy-7-methoxy-3,5,7,9,11,13-hexamethyl-oxacyclotetradecane-2,10-dione	6.95507	CC[C@@H]1[C@@]([C@@H]([C@H](C(=O)[C@@H](C[C@@]([C@@H]([C@H]([C@@H]([C@H](C(=O)O1)C)O[C@H]2C[C@@]([C@H]([C@@H](O2)C)O)(C)OC)C)O[C@H]3[C@@H]([C@H](C[C@H](O3)C)N(C)C)O)(C)OC)C)C)O)(C)O	AGOYDEPGAOXOCK-KCBOHYOISA-N	84029	C38H69NO13	1	0.850663	1
M297_R501_15397	500.597	297.056	4.36293e+08	5.52002e+08	4.80794e+08	3.87156e+08	6.1201e+08	5.26907e+08	5.33663e+08	4.89069e+08	4.78175e+08	4.34766e+08	4.0307e+08	4.01536e+08	8.78597e+06	Imazalil	C=CCOC(CN1C=CN=C1)C2=CC=C(C=C2Cl)Cl	296.048	C14H14Cl2N2O	2.27708	0.67642	[M+H]+	Y	Imazalil	0.980729	ClC1=CC(Cl)=C(C=C1)C(CN1C=CN=C1)OCC=C	PZBPKYOVPCNPJY-UHFFFAOYSA-N	C14H14Cl2N2O	1-[2-(2,4-dichlorophenyl)-2-prop-2-enoxyethyl]imidazole	6.80012	C=CCOC(CN1C=CN=C1)C2=C(C=C(C=C2)Cl)Cl	PZBPKYOVPCNPJY-UHFFFAOYSA-N	C14H14Cl2N2O	Deccozil	-60.415	C=CCOC(CN1C=CN=C1)C2=C(C=C(C=C2)Cl)Cl	37175	C14H14Cl2N2O	1-[2-(2,4-dichlorophenyl)-2-prop-2-enoxyethyl]imidazole	6.80012	C=CCOC(CN1C=CN=C1)C2=C(C=C(C=C2)Cl)Cl	PZBPKYOVPCNPJY-UHFFFAOYSA-N	37175	C14H14Cl2N2O	1	1	1
M295_R267_15211	267.339	295.129	4.03867e+07	7.19189e+07	5.30031e+07	5.39447e+07	6.3647e+07	6.5058e+07	5.67587e+07	4.97429e+07	6.92161e+07	6.18614e+07	5.40811e+07	4.76243e+07	6.96707e+07	Aspartame	COC(=O)C(CC1=CC=CC=C1)N=C(C(CC(=O)O)N)O	294.122	C14H18N2O5	2.41777	0.713554	[M+H]+	Y	Aspartame	0.908255	COC(=O)C(CC1=CC=CC=C1)NC(=O)C(CC(=O)O)N	IAOZJIPTCAWIRG-QWRGUYRKSA-N	C14H18N2O5	(3S)-3-amino-4-[[(2S)-1-methoxy-1-oxo-3-phenylpropan-2-yl]amino]-4-oxobutanoic acid	6.30161	COC(=O)[C@H](CC1=CC=CC=C1)NC(=O)[C@H](CC(=O)O)N	IAOZJIPTCAWIRG-QWRGUYRKSA-N	C14H18N2O5	Aspartam	-38.3266	COC(=O)C(CC1=CC=CC=C1)NC(=O)C(CC(=O)O)N	2242	C14H18N2O5	(3S)-3-amino-4-[[(2S)-1-methoxy-1-oxo-3-phenylpropan-2-yl]amino]-4-oxobutanoic acid	6.30161	COC(=O)[C@H](CC1=CC=CC=C1)NC(=O)[C@H](CC(=O)O)N	IAOZJIPTCAWIRG-QWRGUYRKSA-N	134601	C14H18N2O5	0.693548	0.693548	0.693548
M376_R475_25252	475.417	376.148	3.42682e+08	3.69861e+08	3.38514e+08	3.00661e+08	3.66036e+08	3.61257e+08	3.48047e+08	3.43098e+08	3.0466e+08	3.08435e+08	3.15407e+08	2.88139e+08	3.5554e+08	Haloperidol	C(CC(=O)C1=CC=C(C=C1)F)CN2CCC(CC2)(C3=CC=C(C=C3)Cl)O	375.14	C21H23ClFNO2	2.09478	0.787947	[M+H]+	Y	Haloperidol	0.90174	c1cc(ccc1C(=O)CCCN2CCC(CC2)(c3ccc(cc3)Cl)O)F	LNEPOXFFQSENCJ-UHFFFAOYSA-N	C21H23ClFNO2	4-[4-(4-chlorophenyl)-4-hydroxypiperidin-1-yl]-1-(4-fluorophenyl)butan-1-one	5.70404	C1CN(CCC1(C2=CC=C(C=C2)Cl)O)CCCC(=O)C3=CC=C(C=C3)F	LNEPOXFFQSENCJ-UHFFFAOYSA-N	C21H23ClFNO2	null	-128.968	CC(=O)NC1=CC=C(C=C1)NC(=O)CCCNC(=O)C2=C(C=C(C=C2)F)F	25931184	C19H19F2N3O3	4-[4-(4-chlorophenyl)-4-hydroxypiperidin-1-yl]-1-(4-fluorophenyl)butan-1-one	5.70404	C1CN(CCC1(C2=CC=C(C=C2)Cl)O)CCCC(=O)C3=CC=C(C=C3)F	LNEPOXFFQSENCJ-UHFFFAOYSA-N	3559	C21H23ClFNO2	1	0.22686	1
M200_R248_6051	248.045	200.072	0	75427.5	73510.7	80190.6	89027.1	85956.4	88042.2	79812.8	92797.3	100504	61045	47680.6	93462	Simazine	CCN=C1N=C(Cl)NC(=NCC)N1	201.078	C7H12ClN5	4.08893	0.818076	[M-H]-	N	NA	NA	NA	NA	NA	NA	NA	NA	NA	NA	NA	NA	NA	NA	NA	NA	NA	NA	NA	NA	NA	NA	NA	NA
M296_R198_15292	198.115	295.957	437678	612583	536485	417857	645979	574569	593207	504831	573530	600627	478740	439001	627634	Chlorothiazide	C1=C(C(=CC2=C1N=CNS2(=O)=O)S(=O)(=O)N)Cl	294.949	C7H6ClN3O4S2	2.89733	0.85748	[M+H]+	N	NA	NA	NA	NA	NA	NA	NA	NA	NA	NA	NA	NA	NA	NA	NA	NA	NA	NA	NA	NA	NA	NA	NA	NA
M887_R778_103589	777.72	886.532	7.89e+07	1.0399e+08	9.11125e+07	8.7769e+07	7.88458e+07	9.7433e+07	1.1676e+08	7.4458e+07	781808	7.41321e+07	9.59641e+07	7.08377e+07	9.15044e+07	Emamectin B1a	CCC(C)C1C(C)C=CC2(CC3CC(CC=C(C)C(C(C)C=CC=C4COC5C(C(=CC(C(=O)O3)C45O)C)O)OC6CC(C(C(C)O6)OC7CC(C(C(C)O7)NC)OC)OC)O2)O1	885.524	C49H75NO13	1.05152	0.932205	[M+H]+	Y	Emamectin B1a	0.794424	CC[C@H](C)[C@H]1O[C@@]2(C[C@@H]3C[C@@H](C\C=C(C)\[C@@H](O[C@H]4C[C@H](OC)[C@@H](O[C@H]5C[C@H](OC)[C@@H](NC)[C@H](C)O5)[C@H](C)O4)[C@@H](C)\C=C\C=C4/CO[C@@H]5[C@H](O)C(C)=C[C@@H](C(=O)O3)[C@]45O)O2)C=C[C@@H]1C	CXEGAUYXQAKHKJ-NSBHKLITSA-N	C49H75NO13	NA	NA	NA	NA	NA	emamectin B1a	-128.579	CCC(C)C1C(C=CC2(O1)CC3CC(O2)CC=C(C(C(C=CC=C4COC5C4(C(C=C(C5O)C)C(=O)O3)O)C)OC6CC(C(C(O6)C)OC7CC(C(C(O7)C)NC)OC)OC)C)C	11549937	C49H75NO13	(1'R,2R,3S,4'S,6S,8'R,10'E,12'S,13'S,14'E,16'E,20'R,21'R,24'S)-2-[(2S)-butan-2-yl]-21',24'-dihydroxy-12'-[(2R,4S,5S,6S)-4-methoxy-5-[(2S,4S,5S,6S)-4-methoxy-6-methyl-5-(methylamino)oxan-2-yl]oxy-6-methyloxan-2-yl]oxy-3,11',13',22'-tetramethylspiro[2,3-dihydropyran-6,6'-3,7,19-trioxatetracyclo[15.6.1.14,8.020,24]pentacosa-10,14,16,22-tetraene]-2'-one	6	CC[C@H](C)[C@@H]1[C@H](C=C[C@@]2(O1)C[C@@H]3C[C@H](O2)C/C=C(/[C@H]([C@H](/C=C/C=C/4\\CO[C@H]5[C@@]4([C@@H](C=C([C@H]5O)C)C(=O)O3)O)C)O[C@H]6C[C@@H]([C@H]([C@@H](O6)C)O[C@H]7C[C@@H]([C@H]([C@@H](O7)C)NC)OC)OC)\\C)C	CXEGAUYXQAKHKJ-NSBHKLITSA-N	11549937	C49H75NO13	1	1	1
M786_R720_94964	719.874	786.36	2.18487e+07	3.27264e+07	2.11435e+07	2.30286e+07	3.43296e+07	4.04346e+07	2.99725e+07	2.7339e+07	2.47822e+07	1.98844e+07	1.67866e+07	1.54586e+07	1.69889e+07	Rifaximin	CC=1C=CN2C(C1)=NC3=C4C=5C(=C(C)C6=C4C(=O)C(C)(OC=CC(C(C)C(C(C)C(C(C)C(C(C)C=CC=C(C)C(=NC(=C23)C5O)O)O)O)OC(=O)C)OC)O6)O	785.352	C43H51N3O11	1.23504	0.971184	[M+H]+	Y	Rifaximin	0.606863	C[C@H]1/C=C/C=C(\C(=O)NC2=C(C3=C(C4=C(C(=C3O)C)O[C@@](C4=O)(O/C=C/[C@@H]([C@H]([C@H]([C@@H]([C@@H]([C@@H]([C@H]1O)C)O)C)OC(=O)C)C)OC)C)C5=C2N6C=CC(=CC6=N5)C)O)/C	NZCRJKRKKOLAOJ-XRCRFVBUSA-N	C43H51N3O11	NA	NA	NA	NA	NA	RedActiv	-215.932	CC1C=CC=C(C(=O)NC2=C(C3=C(C4=C(C(=C3O)C)OC(C4=O)(OC=CC(C(C(C(C(C(C1O)C)O)C)OC(=O)C)C)OC)C)C5=C2N6C=CC(=CC6=N5)C)O)C	72111	C43H51N3O11	[(7S,9E,11S,12R,13S,14R,15R,16R,17S,18S,19E,21Z)-2,15,17,36-tetrahydroxy-11-methoxy-3,7,12,14,16,18,22,30-octamethyl-6,23-dioxo-8,37-dioxa-24,27,33-triazahexacyclo[23.10.1.14,7.05,35.026,34.027,32]heptatriaconta-1(35),2,4,9,19,21,25(36),26(34),28,30,32-undecaen-13-yl] acetate	5.87226	C[C@H]1/C=C/C=C(\\C(=O)NC2=C(C3=C(C4=C(C(=C3O)C)O[C@@](C4=O)(O/C=C/[C@@H]([C@H]([C@H]([C@@H]([C@@H]([C@@H]([C@H]1O)C)O)C)OC(=O)C)C)OC)C)C5=C2N6C=CC(=CC6=N5)C)O)/C	NZCRJKRKKOLAOJ-XRCRFVBUSA-N	6436173	C43H51N3O11	0.869947	0.869947	0.869947
M732_R699_88074	699.309	732.469	7.39387e+07	1.01403e+08	7.69604e+07	7.57983e+07	1.03948e+08	1.03666e+08	1.02172e+08	8.41978e+07	1.08926e+08	9.99332e+07	7.32301e+07	8.17912e+07	1.75516e+06	Spinosad A	CCC1CCCC(C(C)C(=O)C2=CC3C(C=CC4CC(CC34)OC5C(C(C(C(C)O5)OC)OC)OC)C2CC(=O)O1)OC6CCC(C(C)O6)N(C)C	731.461	C41H65NO10	1.37157	1.00463	[M+H]+	Y	NA	NA	NA	NA	NA	NA	NA	NA	NA	NA	NA	NA	NA	NA	NA	(1S,2R,5S,7R,9R,10S,14R,15S,19S)-15-[(2R,5S,6R)-5-(dimethylamino)-6-methyloxan-2-yl]oxy-19-ethyl-14-methyl-7-[(2R,3R,4R,5S,6S)-3,4,5-trimethoxy-6-methyloxan-2-yl]oxy-20-oxatetracyclo[10.10.0.02,10.05,9]docosa-3,11-diene-13,21-dione	5.94208	CC[C@H]1CCC[C@@H]([C@H](C(=O)C2=C[C@H]3[C@@H]4C[C@@H](C[C@H]4C=C[C@H]3[C@@H]2CC(=O)O1)O[C@H]5[C@@H]([C@@H]([C@H]([C@@H](O5)C)OC)OC)OC)C)O[C@H]6CC[C@@H]([C@H](O6)C)N(C)C	SRJQTHAZUNRMPR-UYQKXTDMSA-N	443059	C41H65NO10	NA	NA	1
M917_R496_105362	496.027	916.528	3.6722e+07	5.49706e+07	4.15562e+07	3.97262e+07	4.50996e+07	5.06335e+07	5.21912e+07	4.34924e+07	4.66239e+07	4.12758e+07	1.82693e+06	2.77903e+07	4.08332e+07	Tylosin	CCC1C(C=C(C)C=CC(=O)C(C)CC(CC=O)C(C(C)C(CC(=O)O1)O)OC2C(C(C(C(C)O2)OC3CC(C)(C(C(C)O3)O)O)N(C)C)O)COC4C(C(C(C(C)O4)O)OC)OC	915.519	C46H77NO17	1.52913	1.40149	[M+H]+	Y	Tylosin	0.932511	CCC1C(C=C(C=CC(=O)C(CC(C(C(C(CC(=O)O1)O)C)OC2C(C(C(C(O2)C)OC3CC(C(C(O3)C)O)(C)O)N(C)C)O)CC=O)C)C)COC4C(C(C(C(O4)C)O)OC)OC	WBPYTXDJUQJLPQ-VMXQISHHSA-N	C46H77NO17	2-[(4R,5S,6S,7R,9R,11E,13E,15R,16R)-6-[(2R,3R,4R,5S,6R)-5-[(2S,4R,5S,6S)-4,5-dihydroxy-4,6-dimethyloxan-2-yl]oxy-4-(dimethylamino)-3-hydroxy-6-methyloxan-2-yl]oxy-16-ethyl-4-hydroxy-15-[[(2R,3R,4R,5R,6R)-5-hydroxy-3,4-dimethoxy-6-methyloxan-2-yl]oxymethyl]-5,9,13-trimethyl-2,10-dioxo-1-oxacyclohexadeca-11,13-dien-7-yl]acetaldehyde	6.94724	CC[C@@H]1[C@H](/C=C(/C=C/C(=O)[C@@H](C[C@@H]([C@@H]([C@H]([C@@H](CC(=O)O1)O)C)O[C@H]2[C@@H]([C@H]([C@@H]([C@H](O2)C)O[C@H]3C[C@@]([C@H]([C@@H](O3)C)O)(C)O)N(C)C)O)CC=O)C)\\C)CO[C@H]4[C@@H]([C@@H]([C@@H]([C@H](O4)C)O)OC)OC	WBPYTXDJUQJLPQ-VMXQISHHSA-N	C46H77NO17	Tilosina	NA	CCC1C(C=C(C=CC(=O)C(CC(C(C(C(CC(=O)O1)O)C)OC2C(C(C(C(O2)C)OC3CC(C(C(O3)C)O)(C)O)N(C)C)O)CC=O)C)C)COC4C(C(C(C(O4)C)O)OC)OC	439504	C46H77NO17	2-[(4R,5S,6S,7R,9R,11E,13E,15R,16R)-6-[(2R,3R,4R,5S,6R)-5-[(2S,4R,5S,6S)-4,5-dihydroxy-4,6-dimethyloxan-2-yl]oxy-4-(dimethylamino)-3-hydroxy-6-methyloxan-2-yl]oxy-16-ethyl-4-hydroxy-15-[[(2R,3R,4R,5R,6R)-5-hydroxy-3,4-dimethoxy-6-methyloxan-2-yl]oxymethyl]-5,9,13-trimethyl-2,10-dioxo-1-oxacyclohexadeca-11,13-dien-7-yl]acetaldehyde	6.94724	CC[C@@H]1[C@H](/C=C(/C=C/C(=O)[C@@H](C[C@@H]([C@@H]([C@H]([C@@H](CC(=O)O1)O)C)O[C@H]2[C@@H]([C@H]([C@@H]([C@H](O2)C)O[C@H]3C[C@@]([C@H]([C@@H](O3)C)O)(C)O)N(C)C)O)CC=O)C)\\C)CO[C@H]4[C@@H]([C@@H]([C@@H]([C@H](O4)C)O)OC)OC	WBPYTXDJUQJLPQ-VMXQISHHSA-N	5280440	C46H77NO17	1	1	1
M646_R357_73729	356.505	646.151	446230	471894	515506	442866	542836	505517	360470	385875	597572	496642	479021	351837	645144	Cefoperazone	CCN1CCN(C(=O)C1=O)C(=NC(C2=CC=C(C=C2)O)C(=NC3C(=O)N4C(=C(CSC34)CSC5=NN=NN5C)C(=O)O)O)O	645.142	C25H27N9O8S2	2.32677	1.50344	[M+H]+	N	NA	NA	NA	NA	NA	NA	NA	NA	NA	NA	NA	NA	NA	NA	NA	NA	NA	NA	NA	NA	NA	NA	NA	NA
M644_R244_39549	244.464	644.137	385450	354647	337998	346443	336998	412430	256372	276863	489578	414584	324770	255201	536213	Cefoperazone	CCN1CCN(C(=O)C1=O)C(=NC(C2=CC=C(C=C2)O)C(=NC3C(=O)N4C(=C(CSC34)CSC5=NN=NN5C)C(=O)O)O)O	645.142	C25H27N9O8S2	2.61187	1.6824	[M-H]-	N	NA	NA	NA	NA	NA	NA	NA	NA	NA	NA	NA	NA	NA	NA	NA	NA	NA	NA	NA	NA	NA	NA	NA	NA
M784_R741_46564	740.679	784.347	6.69675e+06	1.09631e+07	0	8.22633e+06	1.44045e+07	1.52706e+07	1.62957e+07	9.37717e+06	0	1.04179e+07	4.14411e+06	6.16277e+06	4.47603e+06	Rifaximin	CC=1C=CN2C(C1)=NC3=C4C=5C(=C(C)C6=C4C(=O)C(C)(OC=CC(C(C)C(C(C)C(C(C)C(C(C)C=CC=C(C)C(=NC(=C23)C5O)O)O)O)OC(=O)C)OC)O6)O	785.352	C43H51N3O11	2.5191	1.97584	[M-H]-	Y	NA	NA	NA	NA	NA	NA	NA	NA	NA	NA	RedActiv	NA	CC1C=CC=C(C(=O)NC2=C(C3=C(C4=C(C(=C3O)C)OC(C4=O)(OC=CC(C(C(C(C(C(C1O)C)O)C)OC(=O)C)C)OC)C)C5=C2N6C=CC(=CC6=N5)C)O)C	72111	C43H51N3O11	[(7S,9E,11S,12R,13S,14R,15R,16R,17S,18S,19E,21Z)-2,15,17,36-tetrahydroxy-11-methoxy-3,7,12,14,16,18,22,30-octamethyl-6,23-dioxo-8,37-dioxa-24,27,33-triazahexacyclo[23.10.1.14,7.05,35.026,34.027,32]heptatriaconta-1(35),2,4,9,19,21,25(36),26(34),28,30,32-undecaen-13-yl] acetate	6.37534	C[C@H]1/C=C/C=C(\\C(=O)NC2=C(C3=C(C4=C(C(=C3O)C)O[C@@](C4=O)(O/C=C/[C@@H]([C@H]([C@H]([C@@H]([C@@H]([C@@H]([C@H]1O)C)O)C)OC(=O)C)C)OC)C)C5=C2N6C=CC(=CC6=N5)C)O)/C	NZCRJKRKKOLAOJ-XRCRFVBUSA-N	6436173	C43H51N3O11	NA	0.869947	0.869947
M120_R416_1137	416.133	120.057	60327.2	102394	139358	76139.8	84100.7	0	88384.7	90259	104091	58536.3	115758	0	174466	Benzotriazole	C1=CC=C2C(=C1)N=NN2	119.048	C6H5N3	17.3648	2.08473	[M+H]+	N	NA	NA	NA	NA	NA	NA	NA	NA	NA	NA	NA	NA	NA	NA	NA	NA	NA	NA	NA	NA	NA	NA	NA	NA
M191_R71_6088	70.7519	191.087	791167	459194	1.70823e+06	735456	875854	729709	609118	775717	1.08128e+06	521080	665274	1.61613e+06	1.13464e+06	Butocarboxim	C/C(=N/OC(=NC)O)/C(C)SC	190.078	C7H14N2O2S	12.7865	2.4433	[M+H]+	N	NA	NA	NA	NA	NA	NA	NA	NA	NA	NA	NA	NA	NA	NA	NA	NA	NA	NA	NA	NA	NA	NA	NA	NA
M297_R846_15398	845.805	297.058	1.35001e+06	369345	1.40154e+06	1.15792e+06	1.29702e+06	575909	477227	578220	1.08696e+06	492537	1.23878e+06	999784	1.48914e+06	Imazalil	C=CCOC(CN1C=CN=C1)C2=CC=C(C=C2Cl)Cl	296.048	C14H14Cl2N2O	10.2412	3.0422	[M+H]+	N	NA	NA	NA	NA	NA	NA	NA	NA	NA	NA	NA	NA	NA	NA	NA	NA	NA	NA	NA	NA	NA	NA	NA	NA
M140_R64_2311	63.6539	139.999	569434	616881	1.67062e+06	627583	838729	637497	646041	556875	470554	547082	0	654585	744498	Methamidophos	COP(=O)(N)SC	141.001	C2H8NO2PS	33.1994	4.64773	[M-H]-	N	NA	NA	NA	NA	NA	NA	NA	NA	NA	NA	NA	NA	NA	NA	NA	NA	NA	NA	NA	NA	NA	NA	NA	NA
M239_R506_10170	506.035	238.981	2.90031e+06	0	2.02844e+06	1.92187e+06	2.13162e+06	2.74607e+06	2.99087e+06	2.78309e+06	3.39727e+06	0	2.34967e+06	1.51751e+06	2.55172e+06	TCMTB	C1=CC=C2C(=C1)N=C(SCSC#N)S2	237.969	C9H6N2S3	20.9074	4.99637	[M+H]+	Y	NA	NA	NA	NA	NA	NA	NA	NA	NA	NA	NA	NA	NA	NA	NA	NA	NA	NA	NA	NA	NA	NA	NA	NA

## Sheet: Table S4
Table S4: List of all features in positive and negative mode matched with chemicals from the REACH PMT suspect screening list, with detection frequency, mass error and structural annotation confidence.
Name	Formula	Exact Mass	RT	Adduct	Detection Frequency	Mass Error (ppm)	Confidence
Trifluoromethanesulphonic acid	CHF3O3S	149.96	1.23552	[M-H]-	0.230769	-0.817437	2
2,4-dinitrophenol	C6H4N2O5	184.012	3.23982	[M-H]-	0.461538	0.257999	2
4-aminotoluene-3-sulphonic acid	C7H9NO3S	187.03	1.9441	[M+Cl]-	0.0769231	-0.94261	2
Ibuprofen	C13H18O2	206.131	10.8012	[M-H]-	0.0769231	-0.0180701	4
2,4-di-tert-butylphenol	C14H22O	206.167	15.4963	[M-H]-	0.384615	0.35335	4
4-(1,1,3,3-tetramethylbutyl)phenol	C14H22O	206.167	15.4963	[M-H]-	0.384615	0.35335	4
Dibutyl hydrogen phosphate	C8H19O4P	210.102	4.81473	[M-H]-	0.615385	0.769737	3
4-mesyl-2-nitrotoluene	C8H9NO4S	215.025	2.41447	[M-H]-	0.0769231	1.64365	4
pymetrozine (ISO); (E)-4,5-dihydro-6-methyl-4-(3-pyridylmethyleneamino)-1,2,4-triazin-3(2H)-one	C10H11N5O	217.096	12.7931	[M+H]+	0.0769231	6.46759	4
Dinoseb	C10H12N2O5	240.075	7.74031	[M-H]-	0.692308	1.31115	3
2,2'-dimorpholinyldiethyl ether	C12H24N2O3	244.179	2.74497	[M+H]+	0.230769	1.70768	2
1,1,1,2,2,3,3,4,4-nonafluoro-4-methoxybutane; 1,1,1,2,3,3-hexafluoro-3-methoxy-2-(trifluoromethyl)propane	C5H3F9O	250.004	3.24592	[M+Cl]-	0.0769231	3.85339	4
Dibutyltin oxide	C8H18OSn	250.038	4.86524	[M-H]-	0.461538	7.67941	5
2,4,6-trinitrobenzene-1,3,5-triamine	C6H6N6O6	258.035	6.05597	[M-H]-	0.0769231	2.41804	4
thiamethoxam (ISO); 3-(2-chloro-thiazol-5-ylmethyl)-5-methyl[1,3,5]oxadiazinan-4-ylidene-N-nitroamine	C8H10ClN5O3S	291.019	7.12023	[M-H]-	0.0769231	5.15558	5
thiamethoxam (ISO); 3-(2-chloro-thiazol-5-ylmethyl)-5-methyl[1,3,5]oxadiazinan-4-ylidene-N-nitroamine	C8H10ClN5O3S	291.019	9.5358	[M-H]-	0.0769231	4.59305	4
1,1,2,2,3,3,4,4,4-nonafluorobutane-1-sulphonic acid	C4HF9O3S	299.95	2.8864	[M-H]-	0.0769231	-3.79912	4
Octyl (R)-2-(4-chloro-2-methylphenoxy)propionate	C18H27ClO3	326.165	10.0746	[M+H]+	0.0769231	3.26843	4
2-Ethylhexyl (R)-2-(2-methyl-4chlorophenoxy)propionate	C18H27ClO3	326.165	10.0746	[M+H]+	0.0769231	3.26843	4
Disodium oxybis[methylbenzenesulphonate]	C14H14O7S2	358.018	7.46328	[M+H]+	0.307692	2.40481	4
Disodium oxybis[methylbenzenesulphonate]	C14H14O7S2	358.018	3.41821	[M-H]-	0.153846	2.23943	4
Disodium oxybis[methylbenzenesulphonate]	C14H14O7S2	358.018	2.3842	[M-H]-	0.0769231	2.54049	4
2-{2-chloro-4-(methylsulfonyl)-3-[(tetrahydrofuran-2-ylmethoxy)methyl]benzoyl}cyclohexane-1,3-dione	C20H23ClO7S	442.085	13.8298	[M+H]+	0.0769231	-0.0390354	4
Disodium 6-hydroxy-5-[(2-methoxy-4-sulphonato-m-tolyl)azo]naphthalene-2-sulphonate	C18H16N2O8S2	452.035	13.8697	[M-H]-	0.0769231	-3.36962	4
3-({[(4-methylphenyl)sulfonyl]carbamoyl}amino)phenyl 4-methylbenzenesulfonate	C21H20N2O6S2	460.076	8.7125	[M-H]-	0.0769231	2.89241	4
1-(3-chloropyridin-2-yl)-N-[4-cyano-2-methyl-6-(methylcarbamoyl)phenyl]-3-{[5-(trifluoromethyl)-2H-tetrazol-2-yl]methyl}-1H-pyrazole-5-carboxamide	C22H16ClF3N10O2	544.11	11.8506	[M+H]+	0.153846	-2.35963	4
2,2'-[[5-acetamido-4-[(2-chloro-4,6-dinitrophenyl)azo]-2-methoxyphenyl]imino]diethyl diacetate	C23H25ClN6O10	580.132	14.502	[M+H]+	0.230769	0.842365	4
2,2'-[[5-acetamido-4-[(2-chloro-4,6-dinitrophenyl)azo]-2-methoxyphenyl]imino]diethyl diacetate	C23H25ClN6O10	580.132	14.7959	[M-H]-	0.0769231	2.51846	4

## Sheet: Table S5
Table S5: List of all features in positive and negative mode matched with chemicals from the textile-related Kemi suspect screening list, with detection frequency, mass error, structural annotation confidence, and exposure score.
Name	Formula	Exact Mass	RT	Adduct	Detection Frequency	Mass Error (ppm)	Confidence	Exposure Score
Propane, 1,2-dichloro-	C3H6Cl2	111.985	17.1678	[M-H]-	0.0769231	-16.1848	5	20
1,4-Diazabicyclo[2.2.2]octane	C6H12N2	112.1	1.03847	[M+H]+	0.0769231	1.50742	4	23
2-Pentanone, 4-hydroxy-4-methyl-	C6H12O2	116.084	2.69061	[M-H]-	0.538462	-1.4029	4	24
Benzaldehyde, 4-methyl-	C8H8O	120.058	4.60053	[M-H]-	0.0769231	-1.98657	4	11
Ethanone, 1-phenyl-	C8H8O	120.058	4.60053	[M-H]-	0.0769231	-1.98657	4	21
Butanedioic acid, hydroxy-	C4H6O5	134.022	1.01293	[M-H]-	0.230769	-1.61354	4	22
Benzothiazole	C7H5NS	135.014	3.03263	[M-H]-	0.0769231	-0.798568	4	16
Benzoic acid, 4-hydroxy-	C7H6O3	138.032	2.24821	[M-H]-	0.153846	-0.730811	2b	17
1H,3H,5H-Oxazolo[3,4-c]oxazole, 7a-ethyldihydro-	C7H13NO2	143.095	8.96633	[M+H]+	0.0769231	-9.11631	5	20
Hexanoic acid, 2-ethyl-	C8H16O2	144.115	14.415	[M+H]+	0.846154	-9.7102	5	24
Hexanoic acid, 2-ethyl-	C8H16O2	144.115	16.6318	[M+H]+	0.230769	-9.8691	5	24
Hexanoic acid, 2-ethyl-	C8H16O2	144.115	15.7596	[M+H]+	0.153846	-9.97825	5	24
Hexanoic acid, 2-ethyl-	C8H16O2	144.115	19.9199	[M+H]+	0.0769231	-9.6773	5	24
8-Quinolinol	C9H7NO	145.053	3.1386	[M+H]+	0.230769	-8.59579	5	16
L-Histidine	C6H9N3O2	155.069	4.56895	[M+H]+	0.230769	-1.23247	3	20
L-Histidine	C6H9N3O2	155.069	2.96039	[M+H]+	0.0769231	-1.34177	4	20
Benzene, 1-chloro-3-nitro-	C6H4ClNO2	156.993	9.48569	[M-H]-	0.0769231	0.0470418	4	4
Phenol, 3,4-dichloro-	C6H4Cl2O	161.964	10.8499	[M-H]-	0.153846	1.03614	4	2
Phenol, 3,5-dichloro-	C6H4Cl2O	161.964	10.8499	[M-H]-	0.153846	1.03614	4	2
1,2-Benzenedicarboxylic acid	C8H6O4	166.027	1.01293	[M-H]-	0.230769	-0.308754	4	16
1,4-Benzenedicarboxylic acid	C8H6O4	166.027	1.01293	[M-H]-	0.230769	-0.308754	4	19
Benzenamine, 5-chloro-2-nitro-	C6H5ClN2O2	172.004	8.73161	[M-H]-	0.230769	0.362561	4	2
Benzenesulfonic acid, 4-methyl-	C7H8O3S	172.019	2.21014	[M-H]-	0.307692	0.599971	2b	24
Octanal, 7-hydroxy-3,7-dimethyl-	C10H20O2	172.146	9.17134	[M-H]-	0.769231	0.362627	4	20
L-Ascorbic acid	C6H8O6	176.032	1.01575	[M-H]-	0.153846	-0.147954	4	21
Benzenepropanal, 4-methoxy-.alpha.-methyl-	C11H14O2	178.099	10.5425	[M-H]-	0.153846	-0.371064	4	19
D-Glucitol	C6H14O6	182.079	4.86387	[M+H]+	0.0769231	7.14659	5	24
3H,12H-[1,4]Benzothiazino[3,2-b]phenothiazin-3-one, 2,10-dinitro-	C18H8N4O5S2	184.012	3.23982	[M-H]-	0.461538	0.257988	2b	18
Benzenesulfonic acid, 2-amino-5-methyl-	C7H9NO3S	187.03	1.9441	[M+Cl]-	0.0769231	-0.943535	2b	12
Benzenesulfonic acid, 5-amino-2-methyl-	C7H9NO3S	187.03	1.9441	[M+Cl]-	0.0769231	-0.943535	3	6
2,1-Benzisothiazol-3-amine, 5-nitro-	C7H5N3O2S	195.01	6.58705	[M+Cl]-	0.153846	-0.163003	4	2
2,1-Benzisothiazol-3-amine, 5-nitro-	C7H5N3O2S	195.01	4.42625	[M-H]-	0.0769231	1.11537	4	2
Benzenemethanamine, N-(phenylmethyl)-	C14H15N	197.12	5.41613	[M+H]+	0.153846	0.728952	3	6
Phenol, 2-methyl-4,6-dinitro-	C7H6N2O5	198.028	7.9057	[M-H]-	0.0769231	-6.42681	5	3
Benzenamine, 4,4'-methylenebis-	C13H14N2	198.116	5.48819	[M+H]+	0.0769231	1.59915	4	17
Acetaldehyde, 2-[(3,7-dimethyl-6-octen-1-yl)oxy]-	C12H22O2	198.162	21.8466	[M+H]+	0.230769	-0.416239	4	11
Oxirane, 2,2'-[1,4-butanediylbis(oxymethylene)]bis-	C10H18O4	202.121	4.44932	[M-H]-	0.384615	0.622379	4	22
Oxirane, 2-[[4-(1,1-dimethylethyl)phenoxy]methyl]-	C13H18O2	206.131	10.8012	[M-H]-	0.0769231	-0.0180555	4	17
Phenol, 4-octyl-	C14H22O	206.167	15.4963	[M-H]-	0.384615	0.353365	4	7
Phenol, 4-(1,1,3,3-tetramethylbutyl)-	C14H22O	206.167	15.4963	[M-H]-	0.384615	0.353365	4	19
4H-Inden-4-one, 1,2,3,5,6,7-hexahydro-1,1,2,3,3-pentamethyl-	C14H22O	206.167	15.4963	[M-H]-	0.384615	0.353365	4	20
Phenol, 2,4-bis(1,1-dimethylethyl)-	C14H22O	206.167	15.4963	[M-H]-	0.384615	0.353365	4	20
3-Buten-2-one, 3-methyl-4-(2,6,6-trimethyl-2-cyclohexen-1-yl)-	C14H22O	206.167	15.4963	[M-H]-	0.384615	0.353365	4	22
2-Naphthalenesulfonic acid	C10H8O3S	208.019	3.80209	[M-H]-	0.230769	0.746209	4	12
3-Cyclohexene-1-carboxaldehyde, 4-(4-hydroxy-4-methylpentyl)-	C13H22O2	210.162	5.91904	[M-H]-	0.384615	0.995078	4	21
3-Cyclohexene-1-carboxaldehyde, 4-(4-hydroxy-4-methylpentyl)-	C13H22O2	210.162	10.0631	[M+H]+	0.0769231	0.160136	4	21
1-Dodecanamine, N,N-dimethyl-	C14H31N	213.246	11.1704	[M+H]+	0.0769231	0.36261	4	23
Benzenamine, 4-chloro-2,6-dinitro-	C6H4ClN3O4	216.989	9.48995	[M-H]-	0.230769	0.874949	4	2
Benzenamine, 2-chloro-4,6-dinitro-	C6H4ClN3O4	216.989	9.48995	[M-H]-	0.230769	0.874949	3	3
Acetic acid, 2-(2,4-dichlorophenoxy)-	C8H6Cl2O3	219.969	5.21855	[M-H]-	0.153846	6.04372	5	6
Cyclohexane, 5-isocyanato-1-(isocyanatomethyl)-1,3,3-trimethyl-	C12H18N2O2	222.137	6.42243	[M-H]-	0.0769231	8.37754	5	24
5-Decyne-4,7-diol, 2,4,7,9-tetramethyl-	C14H26O2	226.193	12.4465	[M+H]+	0.230769	-0.215857	4	24
5-Decyne-4,7-diol, 2,4,7,9-tetramethyl-	C14H26O2	226.193	15.2626	[M+H]+	0.461538	-0.29855	4	24
5-Decyne-4,7-diol, 2,4,7,9-tetramethyl-	C14H26O2	226.193	10.7535	[M+H]+	0.0769231	0.0541133	4	24
5-Decyne-4,7-diol, 2,4,7,9-tetramethyl-	C14H26O2	226.193	20.2023	[M+H]+	0.307692	-0.579387	4	24
5-Decyne-4,7-diol, 2,4,7,9-tetramethyl-	C14H26O2	226.193	21.9158	[M+H]+	0.307692	-0.125866	4	24
Tetradecanoic acid	C14H28O2	228.209	14.7662	[M-H]-	0.384615	0.91595	4	21
2-Butanol, 1-[[2-(1,1-dimethylethyl)cyclohexyl]oxy]-	C14H28O2	228.209	14.7662	[M-H]-	0.384615	0.91595	4	22
Phenol, 2,3,4,5-tetrachloro-	C6H2Cl4O	229.886	8.37582	[M-H]-	0.153846	1.26773	4	2
Phenol, 2,3,4,6-tetrachloro-	C6H2Cl4O	229.886	8.37582	[M-H]-	0.153846	1.26773	4	2
Ethanol, 2-[(3-nitrophenyl)sulfonyl]-	C8H9NO5S	231.02	3.16149	[M-H]-	0.0769231	0.822654	4	10
Propanoic acid, 2-(2,4-dichlorophenoxy)-	C9H8Cl2O3	233.985	1.02366	[M-H]-	0.153846	-8.06508	5	5
Benzene, 2-methoxy-1-(pentyloxy)-4-(1-propen-1-yl)-	C15H22O2	234.162	14.386	[M-H]-	0.384615	1.26866	4	2
Benzene, 2-methoxy-1-(pentyloxy)-4-(1-propen-1-yl)-	C15H22O2	234.162	14.2412	[M+H]+	0.846154	0.278312	4	2
Benzaldehyde, 3,5-bis(1,1-dimethylethyl)-4-hydroxy-	C15H22O2	234.162	14.386	[M-H]-	0.384615	1.26866	4	3
Benzaldehyde, 3,5-bis(1,1-dimethylethyl)-4-hydroxy-	C15H22O2	234.162	14.2412	[M+H]+	0.846154	0.278312	2b	3
Oxacyclohexadec-3-en-2-one, (3E)-	C15H26O2	238.193	15.1798	[M+H]+	0.769231	0.0342652	4	19
Oxacyclohexadec-12-en-2-one, (12E)-	C15H26O2	238.193	15.1798	[M+H]+	0.769231	0.0342652	4	21
Phenol, 2-(1-methylpropyl)-4,6-dinitro-	C10H12N2O5	240.075	7.74031	[M-H]-	0.692308	1.31113	3	13
1-Tetradecanamine, N,N-dimethyl-	C16H35N	241.277	11.1055	[M+H]+	0.153846	0.791429	4	22
1-Tetradecanamine, N,N-dimethyl-	C16H35N	241.277	12.9649	[M+H]+	0.307692	0.585454	4	22
Benzenamine, 4-[2-(4-nitrophenyl)diazenyl]-	C12H10N4O2	242.08	12.0935	[M-H]-	0.0769231	1.81435	4	12
Oxirane, 2-[[3-(diethoxymethylsilyl)propoxy]methyl]-	C11H24O4Si	248.144	6.1428	[M+H]+	0.0769231	2.47945	3	12
Phenol, 4,4'-sulfonylbis-	C12H10O4S	250.03	6.15001	[M-H]-	0.538462	1.81771	2b	12
Phenol, 4,4'-sulfonylbis-	C12H10O4S	250.03	6.45213	[M+H]+	0.0769231	0.864081	2b	12
Stannane, dibutyloxo-	2C4H9.O.Sn	250.038	4.86524	[M-H]-	0.461538	7.647	4	19
1,3-Propanediol, 2,2'-[oxybis(methylene)]bis[2-ethyl-	C12H26O5	250.178	5.58015	[M+H]+	0.923077	1.36728	4	16
6-Dodecyne-5,8-diol, 2,5,8,11-tetramethyl-	C16H30O2	254.225	15.7364	[M-H]-	0.230769	1.52788	4	17
Hexadecanamide	C16H33NO	255.256	15.1714	[M+H]+	0.384615	0.145276	2b	15
1-Tetradecanamine, N,N-dimethyl-, N-oxide	C16H35NO	257.272	12.8273	[M+H]+	0.615385	0.932839	3	23
Benzenamine, 4-nitro-N-(4-nitrophenyl)-	C12H9N3O4	259.059	11.969	[M-H]-	0.230769	1.24681	4	2
Decanamide, N,N-bis(2-hydroxyethyl)-	C14H29NO3	259.215	10.165	[M+H]+	0.538462	0.705914	3	4
Benzenamine, 2-bromo-4,6-dinitro-	C6H4BrN3O4	260.939	10.064	[M-H]-	0.307692	1.00605	3	14
Acetamide, N,N'-[1,1'-biphenyl]-4,4'-diylbis-	C16H16N2O2	268.121	6.84134	[M+H]+	0.0769231	-2.91819	4	2
1-Octadecanamine	C18H39N	269.308	14.8444	[M+H]+	0.230769	0.337859	4	17
1-Hexadecanamine, N,N-dimethyl-	C18H39N	269.308	14.8444	[M+H]+	0.230769	0.337859	4	20
Benzenamine, 2-methoxy-4-[2-(4-nitrophenyl)diazenyl]-	C13H12N4O3	272.091	10.8816	[M-H]-	0.0769231	6.82389	5	2
1,4-Benzenediamine, N1-(2,4-dinitrophenyl)-	C12H10N4O4	274.07	10.1573	[M-H]-	0.0769231	2.16034	4	6
2,6-Piperidinedione, 4-[2-(3,5-dimethyl-2-oxocyclohexyl)-2-hydroxyethyl]-, [1S-(1.alpha.(S*),3.alpha.,5.beta.)]-	C15H23NO4	281.163	5.13171	[M+H]+	0.0769231	-6.29846	5	4
9-Octadecenamide, (9Z)-	C18H35NO	281.272	13.0237	[M+H]+	0.0769231	0.636042	4	23
Dodecanamide, N,N-bis(2-hydroxyethyl)-	C16H33NO3	287.246	10.7891	[M+H]+	0.769231	1.98358	3	20
Dodecanamide, N,N-bis(2-hydroxyethyl)-	C16H33NO3	287.246	12.3617	[M+H]+	0.538462	0.426443	2b	20
Dodecanamide, N,N-bis(2-hydroxyethyl)-	C16H33NO3	287.246	11.6618	[M-H]-	0.0769231	2.50617	4	20
4H-1,3,5-Oxadiazin-4-imine, 3-[(2-chloro-5-thiazolyl)methyl]tetrahydro-5-methyl-N-nitro-	C8H10ClN5O3S	291.019	9.5358	[M-H]-	0.0769231	4.59223	3	18
4H-1,3,5-Oxadiazin-4-imine, 3-[(2-chloro-5-thiazolyl)methyl]tetrahydro-5-methyl-N-nitro-	C8H10ClN5O3S	291.019	7.12023	[M-H]-	0.0769231	5.15476	5	18
1-Butanesulfonic acid, 1,1,2,2,3,3,4,4,4-nonafluoro-	C4HF9O3S	299.95	2.8864	[M-H]-	0.0769231	-3.79795	4	5
Octadecanoic acid, 12-hydroxy-	C18H36O3	300.266	14.2362	[M-H]-	0.692308	1.64865	4	23
Dodecanamide, N-[3-(dimethylamino)propyl]-, N-oxide	C17H36N2O2	300.278	10.2935	[M+H]+	0.307692	0.933687	3	13
1-Octadecanamine, N,N-dimethyl-, N-oxide	C20H43NO	313.334	14.8772	[M+H]+	0.153846	0.479531	4	9
Tetradecanamide, N,N-bis(2-hydroxyethyl)-	C18H37NO3	315.277	16.0538	[M-H]-	0.153846	1.85718	3	14
Tetradecanamide, N,N-bis(2-hydroxyethyl)-	C18H37NO3	315.277	12.2742	[M+H]+	0.461538	1.06539	3	14
Tetradecanamide, N,N-bis(2-hydroxyethyl)-	C18H37NO3	315.277	11.2379	[M+H]+	0.0769231	1.27353	4	14
Ethanol, 2-[2-[2-(dodecyloxy)ethoxy]ethoxy]-	C18H38O4	318.277	15.5416	[M+H]+	0.538462	0.247421	3	22
Propanenitrile, 3-[ethyl[4-[2-(4-nitrophenyl)diazenyl]phenyl]amino]-	C17H17N5O2	323.138	14.386	[M+H]+	0.230769	0.487998	4	12
Plumbane, tetraethyl-	4C2H5.Pb	324.133	6.74915	[M-H]-	0.0769231	-0.658517	4	15
Plumbane, tetraethyl-	4C2H5.Pb	324.133	6.71892	[M+H]+	0.0769231	-2.22577	4	15
Plumbane, tetraethyl-	4C2H5.Pb	324.133	9.52953	[M+H]+	0.0769231	4.43389	4	15
3-Pyridinecarbonitrile, 1-ethyl-1,2-dihydro-6-hydroxy-4-methyl-5-[2-(2-nitrophenyl)diazenyl]-2-oxo-	C15H13N5O4	327.097	12.4081	[M-H]-	0.153846	2.42112	4	5
Octadecanamide, N-(2-hydroxyethyl)-	C20H41NO2	327.314	13.8579	[M+H]+	0.0769231	0.556662	3	20
Dimethyl 3,3'-({3-acetamido-4-[(4-nitrophenyl)diazenyl]phenyl}imino)dipropanoate	C22H25N5O7	328.111	14.5019	[M-H]-	0.0769231	-0.303228	4	4
3-Pyridinecarbonitrile, 1,2-dihydro-6-hydroxy-5-[2-(4-methoxy-2-nitrophenyl)diazenyl]-4-methyl-2-oxo-	C14H11N5O5	329.076	6.18734	[M-H]-	0.0769231	2.51866	4	2
9,10-Anthracenedione, 1-hydroxy-4-[(4-methylphenyl)amino]-	C21H15NO3	329.105	13.4416	[M+H]+	0.0769231	1.10848	4	21
9,10-Anthracenedione, 1-amino-4-hydroxy-2-phenoxy-	C20H13NO4	331.084	12.6037	[M-H]-	0.0769231	0.293734	4	9
2H-1-Benzopyran-2-one, 3-(1H-benzimidazol-2-yl)-7-(diethylamino)-	C20H19N3O2	333.148	8.8546	[M+H]+	0.230769	0.653013	3	7
1-Aziridinecarboxamide, N,N'-(methylenedi-4,1-phenylene)bis-	C19H20N4O2	336.159	8.82819	[M+H]+	0.0769231	-3.07004	4	16
Propanenitrile, 3-[(2-hydroxyethyl)[4-[(4-nitrophenyl)azo]phenyl]amino]-	C17H17N5O3	339.133	11.5849	[M+H]+	0.0769231	1.05979	4	9
Phenol, 2,2'-methylenebis[6-(1,1-dimethylethyl)-4-methyl-	C23H32O2	340.24	18.0194	[M-H]-	0.0769231	1.59822	4	19
Docosanoic acid	C22H44O2	340.334	13.0179	[M+H]+	0.0769231	5.84397	5	19
Silane, hexadecyltrimethoxy-	C19H42O3Si	346.29	19.8141	[M-H]-	0.307692	-2.29516	4	20
Benzonitrile, 2-[2-[4-[(2-cyanoethyl)ethylamino]phenyl]diazenyl]-5-nitro-	C18H16N6O2	348.133	12.5241	[M+H]+	0.0769231	-0.565714	3	10
Benzenamine, 2,4,6-trinitro-N-(2-nitrophenyl)-	C12H7N5O8	349.029	12.6517	[M-H]-	0.153846	2.21846	4	2
1H-Imidazole-1-ethanol, 2-(heptadecen-1-yl)-4,5-dihydro-	C22H42N2O	350.33	13.5215	[M+H]+	0.0769231	2.06803	4	23
1H-Imidazole-1-ethanol, 2-heptadecyl-4,5-dihydro-	C22H44N2O	352.345	14.4517	[M+H]+	0.153846	-0.439515	3	11
1H-Imidazole-1-ethanol, 2-heptadecyl-4,5-dihydro-	C22H44N2O	352.345	12.9434	[M+H]+	0.0769231	0.846591	3	11
Ethanol, 2,2'-(9-octadecen-1-ylimino)bis-	C22H45NO2	355.345	13.7529	[M+H]+	0.0769231	0.975434	4	25
Propanenitrile, 3-[[4-[(E)-2-(2-chloro-4-nitrophenyl)diazenyl]phenyl]ethylamino]-	C17H16ClN5O2	357.099	10.1472	[M-H]-	0.0769231	4.89516	4	4
Propanenitrile, 3-[[4-[(E)-2-(2-chloro-4-nitrophenyl)diazenyl]phenyl]ethylamino]-	C17H16ClN5O2	357.099	15.4313	[M+H]+	0.0769231	0.0343874	4	4
Ethanol, 2,2'-(octadecylimino)bis-	C22H47NO2	357.361	14.5532	[M+H]+	0.230769	0.232665	3	12
Benzenesulfonic acid, 4,4'-oxybis-, dihydrazide	C12H14N4O5S2	358.041	4.63077	[M-H]-	0.0769231	0.750875	4	15
3,6,9,12-Tetraoxatetracosan-1-ol	C20H42O5	362.303	15.3248	[M+H]+	0.307692	0.506172	2b	22
Benzene, 1,1',1''-methylidynetris[4-isocyanato-	C22H13N3O3	367.096	14.1296	[M+H]+	0.384615	5.14121	4	12
Benzenesulfonamide, 3-nitro-N-phenyl-4-(phenylamino)-	C18H15N3O4S	369.078	13.089	[M-H]-	0.0769231	2.19111	2b	14
Cyclopentasiloxane, 2,2,4,4,6,6,8,8,10,10-decamethyl-	C10H30O5Si5	370.094	19.1645	[M+H]+	0.461538	0.643347	3	25
Cyclopentasiloxane, 2,2,4,4,6,6,8,8,10,10-decamethyl-	C10H30O5Si5	370.094	1.00947	[M+H]+	0.153846	1.68068	4	25
Octadecanamide, N-[2-[(2-hydroxyethyl)amino]ethyl]-	C22H46N2O2	370.356	13.1234	[M+H]+	0.153846	1.02353	3	16
Octadecanamide, N-(2-aminoethyl)-N-(2-hydroxyethyl)-	C22H46N2O2	370.356	13.1234	[M+H]+	0.153846	1.02353	4	3
Propanenitrile, 3-[ethyl[4-[2-(6-nitro-2-benzothiazolyl)diazenyl]phenyl]amino]-	C18H16N6O2S	380.106	14.4549	[M+H]+	0.230769	0.742569	4	2
Propanenitrile, 3,3'-[[4-[(E)-2-(2-chloro-4-nitrophenyl)diazenyl]phenyl]imino]bis-	C18H15ClN6O2	382.095	9.82431	[M+H]+	0.0769231	1.05085	4	4
7H-[1]Benzopyrano[3',2':3,4]pyrido[1,2-a]benzimidazole-6-carbonitrile, 3-(diethylamino)-7-oxo-	C23H18N4O2	382.143	10.9289	[M-H]-	0.153846	1.95035	4	5
Phenol, 4,4'-butylidenebis[2-(1,1-dimethylethyl)-5-methyl-	C26H38O2	382.287	17.811	[M-H]-	0.230769	1.27677	4	19
Pentasiloxane, dodecamethyl-	C12H36O4Si5	384.146	11.4312	[M+H]+	0.0769231	1.29129	4	11
Pentasiloxane, dodecamethyl-	C12H36O4Si5	384.146	14.7955	[M+H]+	0.0769231	1.10042	4	11
Trisiloxane, 1,1,1,5,5,5-hexamethyl-3,3-bis[(trimethylsilyl)oxy]-	C12H36O4Si5	384.146	11.4312	[M+H]+	0.0769231	1.29129	4	18
Trisiloxane, 1,1,1,5,5,5-hexamethyl-3,3-bis[(trimethylsilyl)oxy]-	C12H36O4Si5	384.146	14.7955	[M+H]+	0.0769231	1.10042	4	18
Propanenitrile, 3-[[4-[2-(4-nitrophenyl)diazenyl]phenyl](phenylmethyl)amino]-	C22H19N5O2	385.154	15.111	[M+H]+	0.307692	0.0739104	4	12
Butanamide, 2-[2-(4-methoxy-2-nitrophenyl)diazenyl]-N-(2-methoxyphenyl)-3-oxo-	C18H18N4O6	386.123	12.7897	[M+H]+	0.0769231	-2.54861	4	12
2-Anthracenesulfonic acid, 1-amino-9,10-dihydro-9,10-dioxo-4-(phenylamino)-	C20H14N2O5S	394.062	8.15924	[M-H]-	0.230769	3.47118	4	4
Naphthalene, 1,2,3,4,5,6,7,8-octachloro-	C10Cl8	399.751	6.99574	[M+H]+	0.0769231	-4.08918	4	2
Acetamide, N-[5-(diethylamino)-2-[2-(3,5-dinitro-2-thienyl)diazenyl]phenyl]-	C16H18N6O5S	406.106	14.6104	[M+H]+	0.230769	4.63246	4	9
3,6,9,12,15-Pentaoxaheptacosan-1-ol	C22H46O6	406.329	15.5486	[M+H]+	0.615385	0.661708	4	16
Propanenitrile, 3-[[4-[2-(2,6-dichloro-4-nitrophenyl)diazenyl]phenyl](2-hydroxyethyl)amino]-	C17H15Cl2N5O3	407.055	12.954	[M+H]+	0.153846	1.59032	3	2
Benzenesulfonamide, N-(4-amino-9,10-dihydro-3-methoxy-9,10-dioxo-1-anthracenyl)-	C21H16N2O5S	408.078	10.0024	[M+H]+	0.0769231	-3.06855	4	12
9,10-Anthracenedione, 1-hydroxy-4-[[4-[(methylsulfonyl)oxy]phenyl]amino]-	C21H15NO6S	409.062	13.4254	[M-H]-	0.0769231	2.09386	4	12
9,10-Anthracenedione, 1-hydroxy-4-[[4-[(methylsulfonyl)oxy]phenyl]amino]-	C21H15NO6S	409.062	13.4295	[M+H]+	0.0769231	0.816214	4	12
2-Anthracenesulfonic acid, 1-amino-9,10-dihydro-4-[(4-hydroxyphenyl)amino]-9,10-dioxo-	C20H14N2O6S	410.057	7.32143	[M-H]-	0.0769231	2.16562	4	2
.beta.-Alanine, N-[4-[(E)-2-(2-chloro-4-nitrophenyl)diazenyl]phenyl]-N-(2-cyanoethyl)-, methyl ester	C19H18ClN5O4	415.105	13.7771	[M-H]-	0.0769231	4.21713	4	4
Propanenitrile, 3-[[2-(acetyloxy)ethyl][4-[2-(2-chloro-4-nitrophenyl)diazenyl]phenyl]amino]-	C19H18ClN5O4	415.105	13.7771	[M-H]-	0.0769231	4.21713	4	12
Anthra[2,1,9-def:6,5,10-d'e'f']diisoquinoline-1,3,8,10(2H,9H)-tetrone, 2,9-dimethyl-	C26H14N2O4	418.095	12.7329	[M+H]+	0.0769231	-3.64695	3	22
2-Naphthalenecarboxylic acid, 4-[2-(4-chloro-5-methyl-2-sulfophenyl)diazenyl]-3-hydroxy-	C18H13ClN2O6S	420.018	11.129	[M+H]+	0.0769231	1.26726	4	4
Acetamide, N-[4-[[2-nitro-4-[2-(4-nitrophenyl)diazenyl]phenyl]amino]phenyl]-	C20H16N6O5	420.118	12.5484	[M+H]+	0.0769231	1.35863	4	2
3-Pyridinecarbonitrile, 1,2-dihydro-6-hydroxy-1,4-dimethyl-2-oxo-5-[2-[3-[(phenylsulfonyl)oxy]phenyl]diazenyl]-	C20H16N4O5S	424.084	13.3017	[M-H]-	0.0769231	3.00744	3	14
3-Pyridinecarbonitrile, 1,2-dihydro-6-hydroxy-1,4-dimethyl-2-oxo-5-[2-[3-[(phenylsulfonyl)oxy]phenyl]diazenyl]-	C20H16N4O5S	424.084	13.4569	[M+H]+	0.0769231	0.178654	4	14
3-Pyridinecarbonitrile, 1,2-dihydro-6-hydroxy-5-[(4-methoxy-2-nitrophenyl)azo]-4-methyl-1-[3-(1-methylethoxy)propyl]-2-oxo-	C20H23N5O6	429.165	15.4838	[M-H]-	0.0769231	-2.55226	4	14
3-Pyridinecarbonitrile, 1,2-dihydro-6-hydroxy-5-[(4-methoxy-2-nitrophenyl)azo]-4-methyl-1-[3-(1-methylethoxy)propyl]-2-oxo-	C20H23N5O6	429.165	11.6784	[M+H]+	0.0769231	1.45817	4	14
Benzo[1,2-b:4,5-b']difuran-2,6-dione, 3-phenyl-7-[4-[(tetrahydro-2-furanyl)methoxy]phenyl]-	C27H20O6	440.126	14.1759	[M-H]-	0.0769231	3.82955	4	12
Propanenitrile, 3-[[2-(acetyloxy)ethyl][4-[2-(2,6-dichloro-4-nitrophenyl)diazenyl]phenyl]amino]-	C19H17Cl2N5O4	449.066	14.5639	[M+H]+	0.0769231	0.253414	3	14
Propanenitrile, 3-[[2-(acetyloxy)ethyl][4-[2-(2,6-dichloro-4-nitrophenyl)diazenyl]phenyl]amino]-	C19H17Cl2N5O4	449.066	13.9193	[M+H]+	0.0769231	0.924738	3	14
Benzonitrile, 2-[2-[4-[bis[2-(acetyloxy)ethyl]amino]-2-methylphenyl]diazenyl]-5-nitro-	C22H23N5O6	453.165	14.53	[M+H]+	0.0769231	1.63847	4	5
Bisbenzimidazo[2,1-b:1',2'-j]benzo[lmn][3,8]phenanthroline-6,9-dione, ethoxy-	C28H16N4O3	456.122	16.4208	[M-H]-	0.0769231	-3.72425	4	4
2-Naphthalenecarboxamide, 4-[2-(4-chloro-2-methylphenyl)diazenyl]-N-(2-ethoxyphenyl)-3-hydroxy-	C26H22ClN3O3	459.135	14.6853	[M+H]+	0.0769231	1.98487	4	2
Chromium, [2-(hydroxy-.kappa.O)-5-nitro-3-[2-[2-(oxo-.kappa.O)-1-[(phenylamino)carbonyl]propyl]diazenyl-.kappa.N1]benzenesulfonato(3-)]-	C16H13N4O8S.Cr	470.97	9.18791	[M-H]-	0.0769231	1.0499	4	4
Acetamide, N-[5-[(E)-2-[4-[bis[2-(acetyloxy)ethyl]amino]phenyl]diazenyl]-2-nitrophenyl]-	C22H25N5O7	471.175	13.3543	[M-H]-	0.0769231	2.25768	4	4
Acetamide, N-[5-[(E)-2-[4-[bis[2-(acetyloxy)ethyl]amino]phenyl]diazenyl]-2-nitrophenyl]-	C22H25N5O7	471.175	13.4295	[M+H]+	0.153846	1.19829	4	4
Acetamide, N-[5-[[2-(acetyloxy)ethyl](2-cyanoethyl)amino]-2-[2-(2-chloro-4-nitrophenyl)diazenyl]phenyl]-	C21H21ClN6O5	472.126	13.5919	[M+H]+	0.0769231	1.16772	4	10
Acetamide, N-[2-[2-(3-chloro-4-nitrophenyl)diazenyl]-5-[[2-(2,5-dioxo-1-pyrrolidinyl)ethyl]ethylamino]phenyl]-	C22H23ClN6O5	486.142	11.1382	[M-H]-	0.153846	1.21977	3	2
2-Anthracenesulfonic acid, 9,10-dihydro-1,4-dihydroxy-9,10-dioxo-3-(4-sulfophenoxy)-	C20H12O11S2	491.982	6.81449	[M+H]+	0.0769231	-2.72978	4	4
1-Naphthalenemethanol, .alpha.,.alpha.-bis[4-(diethylamino)phenyl]-4-(ethylamino)-	C33H41N3O	495.325	8.15052	[M+H]+	0.0769231	0.415256	4	8
Acetamide, N-[5-[bis(2-hydroxyethyl)amino]-2-[2-(2-chloro-4,6-dinitrophenyl)diazenyl]-4-methoxyphenyl]-	C19H21ClN6O8	496.111	11.808	[M+H]+	0.0769231	1.38067	4	2
Anthra[9,1,2-cde]benzo[rst]pentaphene-5,10-dione, 16-nitro-	C34H15NO4	501.1	13.114	[M-H]-	0.0769231	1.35146	4	2
Acetamide, N-[5-[bis[2-(acetyloxy)ethyl]amino]-2-[2-(2-chloro-4-nitrophenyl)diazenyl]phenyl]-	C22H24ClN5O7	505.136	15.0026	[M-H]-	0.153846	2.2965	3	12
Acetamide, N-[5-[bis[2-(acetyloxy)ethyl]amino]-2-[2-(2-chloro-5-nitrophenyl)diazenyl]phenyl]-	C22H24ClN5O7	505.136	15.0026	[M-H]-	0.153846	2.2965	4	2
Acetamide, N-[5-[bis[2-(acetyloxy)ethyl]amino]-2-[2-(2-chloro-5-nitrophenyl)diazenyl]phenyl]-	C22H24ClN5O7	505.136	14.6551	[M+H]+	0.230769	1.46803	4	2
Acetamide, N-[5-[bis[2-(acetyloxy)ethyl]amino]-2-[2-(2-chloro-4-nitrophenyl)diazenyl]phenyl]-	C22H24ClN5O7	505.136	14.6551	[M+H]+	0.230769	1.46803	4	12
Silane, triethoxy(3,3,4,4,5,5,6,6,7,7,8,8,8-tridecafluorooctyl)-	C14H19F13O3Si	510.09	13.9589	[M+H]+	0.0769231	3.44525	3	18
Silane, triethoxy(3,3,4,4,5,5,6,6,7,7,8,8,8-tridecafluorooctyl)-	C14H19F13O3Si	510.09	14.5154	[M+Cl]-	0.153846	2.72695	4	18
Acetamide, N-[5-[bis[2-(acetyloxy)ethyl]amino]-2-[2-(2,4-dinitrophenyl)diazenyl]phenyl]-	C22H24N6O9	516.16	9.8768	[M+H]+	0.0769231	2.2574	4	2
Acetamide, N-[5-[bis[2-(acetyloxy)ethyl]amino]-2-[2-(2,4-dinitrophenyl)diazenyl]phenyl]-	C22H24N6O9	516.16	13.9136	[M+H]+	0.0769231	1.24793	4	2
2-Naphthalenesulfonic acid, 6-amino-5-[2-[5-chloro-2-(2-chlorophenoxy)phenyl]diazenyl]-4-hydroxy-, sodium salt (1:1)	C22H15Cl2N3O5S.Na	524.993	12.7451	[M-H]-	0.0769231	-0.666922	4	6
2-Naphthalenecarboxamide, 3-hydroxy-4-[2-[2-methoxy-5-[(phenylamino)carbonyl]phenyl]diazenyl]-N-(3-nitrophenyl)-	C31H23N5O6	561.165	13.6361	[M+H]+	0.0769231	0.137478	4	8
Acetamide, N-[5-[bis[2-(acetyloxy)ethyl]amino]-2-[2-(2-chloro-4,6-dinitrophenyl)diazenyl]-4-methoxyphenyl]-	C23H25ClN6O10	580.132	14.7959	[M-H]-	0.0769231	2.51843	4	9
Acetamide, N-[5-[bis[2-(acetyloxy)ethyl]amino]-2-[2-(2-chloro-4,6-dinitrophenyl)diazenyl]-4-methoxyphenyl]-	C23H25ClN6O10	580.132	14.502	[M+H]+	0.230769	0.842331	4	9
Anthra[9,1,2-cde]benzo[rst]pentaphene-5,10-dione, 3,12,16,17-tetrachloro-	C34H12Cl4O2	591.959	11.8826	[M+H]+	0.230769	2.72152	4	5
Acetamide, N-[5-[bis[2-(acetyloxy)ethyl]amino]-2-[2-(2-bromo-4,6-dinitrophenyl)diazenyl]-4-methoxyphenyl]-	C23H25BrN6O10	624.082	14.2671	[M+H]+	0.0769231	0.77053	3	12
Butanamide, 2,2'-[(3,3'-dichloro[1,1'-biphenyl]-4,4'-diyl)bis(2,1-diazenediyl)]bis[3-oxo-N-phenyl-	C32H26Cl2N6O4	628.139	7.70347	[M-H]-	0.153846	3.00188	4	21
Anthra[2,1,9-def:6,5,10-d'e'f']diisoquinoline-1,3,8,10(2H,9H)-tetrone, 2,9-bis(4-ethoxyphenyl)-	C40H26N2O6	630.179	14.6166	[M+H]+	0.0769231	2.80071	4	10
Dodecanoic acid, 1,1'-(dibutylstannylene) ester	2C12H24O2.2C4H9.Sn	632.383	7.67567	[M+H]+	0.153846	-0.380911	4	23
2-Anthracenesulfonic acid, 1-amino-4-[[3-[(4,6-dichloro-1,3,5-triazin-2-yl)amino]-4-sulfophenyl]amino]-9,10-dihydro-9,10-dioxo-	C23H14Cl2N6O8S2	635.969	8.49916	[M+H]+	0.0769231	-0.965272	4	4
Benzenepropanamide, N,N'-1,6-hexanediylbis[3,5-bis(1,1-dimethylethyl)-4-hydroxy-	C40H64N2O4	636.487	11.8727	[M+H]+	0.153846	2.83829	4	14
2-Naphthalenecarboxamide, 4-[2-[5-[[[4-(aminocarbonyl)phenyl]amino]carbonyl]-2-methoxyphenyl]diazenyl]-N-(5-chloro-2,4-dimethoxyphenyl)-3-hydroxy-	C34H28ClN5O7	653.168	13.4941	[M-H]-	0.307692	0.0777446	4	17
2-Naphthalenesulfonic acid, 5-[(E)-2-(7-amino-1-hydroxy-3-sulfo-2-naphthalenyl)diazenyl]-8-[(E)-2-[4-[(E)-2-phenyldiazenyl]-6-sulfo-1-naphthalenyl]diazenyl]-, sodium salt (1:3)	C36H22N7O10S3.3Na	877.028	21.6376	[M+H]+	0.0769231	0.256728	4	4

## Sheet: Table S6
Table S6: Complete list of non-targeted features in positive mode with intergrated peak areas, predicted toxicity and concentration, priority score and structrual annotation.
#	group	ret	mz	1_01B	2_02B	3_03W	4_04B	5_04BL	6_04W	7_04LA	8_04PU	9_05B	10_5BE	11_05LG	12_05OL	13_05W	adduct	neutralMass	LC50	maxConc	priorityScore	compoundNameMB	scoreMB	SMILESMB	InChIKeyMB	formulaMB	compoundNameMoNA	scoreMoNA	SMILESMoNA	InChIKeyMoNA	formulaMoNA	compoundNameSIR	scoreSIR	SMILESSIR	cidSIR	formulaSIR	compoundNameMF	scoreMF	SMILESMF	InChIKeyMF	cidMF	formulaMF	tanimoto.sim	silicoMatch	Confidence
1	M270_R970_12855	969.687	270.279	0	2.107e+07	0	0	0	0	0	0	0	12352638270	0	9788611750	41851576616	[M+H]+	269.272	0.198336	0.00102881	5.18718	NA	NA	NA	NA	NA	NA	NA	NA	NA	NA	Heptadecanamide	-29.4996	CCCCCCCCCCCCCCCCC(=O)N	12791129	C17H35NO	N-(13-methyltetradecyl)acetamide	4.9589	CC(C)CCCCCCCCCCCCNC(=O)C	AMLDBWWQKYLAHJ-UHFFFAOYSA-N	47346	C17H35NO	0.436975	TRUE	4
2	M337_R935_20011	934.807	337.314	4.83099e+08	2.24521e+08	0	4.32856e+08	2.17336e+07	1.89298e+07	0	4.10463e+07	0	0	1395956587	1.2005e+08	1345760653	[M+H]+	336.307	0.0710423	0.000158182	2.22658	NA	NA	NA	NA	NA	NA	NA	NA	NA	NA	null	-36.7796	CCCP(CC)(CCC)(CCC)P(CC)(CC)(CC)CC	88698521	C19H46P2	NA	NA	NA	NA	NA	NA	NA	FALSE	5
3	M363_R959_23418	958.935	363.31	1348666832	3.06767e+08	0	6.20185e+08	0	0	0	0	0	0	2072728772	0	1211225851	[M+H]+	362.303	0.251203	0.000389394	1.55012	3,6,9,12-Tetraoxatetracosan-1-ol	0.793348	CCCCCCCCCCCCOCCOCCOCCOCCO	WPMWEFXCIYCJSA-UHFFFAOYSA-N	C20H42O5	NA	NA	NA	NA	NA	Dodecyltetraglycol	-189.502	CCCCCCCCCCCCOCCOCCOCCOCCO	78933	C20H42O5	2-[2-[2-(2-dodecoxyethoxy)ethoxy]ethoxy]ethanol	6	CCCCCCCCCCCCOCCOCCOCCOCCO	WPMWEFXCIYCJSA-UHFFFAOYSA-N	78933	C20H42O5	1	TRUE	2
4	M778_R1175_93891	1175.46	777.545	3.08833e+08	386442733	0	0	0	0	0	0	0	0	0	0	0	[M+H]+	776.538	0.401397	0.000588374	1.46582	NA	NA	NA	NA	NA	NA	NA	NA	NA	NA	null	-30.1602	CCCCCCCC=CCC=CCCCCCCCCCCCC(=O)OCC(COP(=O)(O)OCC)OC(=O)CCC=CCC=CCC=CCC=CCC	138278949	C45H77O8P	(2R,3S,4R,5S,8R,10R,11R,12S,13S,14R)-11-[(2S,3R,4S,6R)-4-(dimethylamino)-3-hydroxy-6-methyloxan-2-yl]oxy-2-ethyl-3,4,10-trihydroxy-13-[(2R,4R,5S,6S)-5-hydroxy-4-methoxy-4,6-dimethyloxan-2-yl]oxy-3,5,8,10,12,14-hexamethyl-7-propyl-1-oxa-7-azacyclopentadecan-15-one	6	CCCN1C[C@@H]([C@H]([C@]([C@H](OC(=O)[C@@H]([C@H]([C@@H]([C@H]([C@](C[C@H]1C)(C)O)O[C@H]2[C@@H]([C@H](C[C@H](O2)C)N(C)C)O)C)O[C@H]3C[C@@]([C@H]([C@@H](O3)C)O)(C)OC)C)CC)(C)O)O)C	VWAMTBXLZPEDQO-UZSBJOJWSA-N	59364992	C40H76N2O12	0.0568685	FALSE	5
5	M421_R1020_32053	1020.29	421.352	1395959164	4.26332e+07	4.24257e+07	1.96077e+07	1.11919e+07	1.22401e+07	0	3.84352e+07	6.98895e+08	1160354684	0	1039227261	0	[M+H]+	420.345	0.261425	0.000374676	1.43321	NA	NA	NA	NA	NA	NA	NA	NA	NA	NA	3,6,9,12,15-Pentaoxaoctacosan-1-ol	-37.6181	CCCCCCCCCCCCCOCCOCCOCCOCCOCCO	15920073	C23H48O6	1-[2-[2-[2-[2-(2-methoxyethoxy)ethoxy]ethoxy]ethoxy]ethoxy]dodecane	4.79537	CCCCCCCCCCCCOCCOCCOCCOCCOCCOC	NZYUESLSENMHNJ-UHFFFAOYSA-N	132990864	C23H48O6	0.765217	TRUE	3
6	M539_R1165_52720	1164.94	539.435	1.79254e+07	0	0	2.2138e+07	3.33251e+07	3.06331e+06	0	6.59561e+07	0	0	0	0	0	[M+H]+	538.428	0.124823	0.000139754	1.11961	NA	NA	NA	NA	NA	NA	NA	NA	NA	NA	null	-86.1791	CCCCCCCCOP(=O)(OCCCCCCCC)OP(CC)(CCC)(CCCC)CCCC	87475645	C29H64O4P2	1-(20-quinolin-1-ium-1-ylicosyl)quinolin-1-ium	4	C1=CC=C2C(=C1)C=CC=[N+]2CCCCCCCCCCCCCCCCCCCC[N+]3=CC=CC4=CC=CC=C43	KTPWWIWWLDXNFH-UHFFFAOYSA-N	199197	C38H54N2	0.143927	FALSE	5
7	M319_R932_17908	932.496	319.284	7.09346e+08	3.68182e+08	0	7.0655e+08	3.1454e+07	2.32523e+07	0	0	0	0	2311804452	0	2186299835	[M+H]+	318.277	0.369706	0.000348824	0.943519	NA	NA	NA	NA	NA	NA	NA	NA	NA	NA	Laureth-3	-80.9866	CCCCCCCCCCCCOCCOCCOCCO	76458	C18H38O4	2-[2-(2-dodecoxyethoxy)ethoxy]ethanol	6	CCCCCCCCCCCCOCCOCCOCCO	FKMHSNTVILORFA-UHFFFAOYSA-N	76458	C18H38O4	1	TRUE	3
8	M363_R1009_23417	1009.06	363.31	0	0	0	0	3.38783e+08	2.02143e+08	0	5.49078e+08	0	1063698797	0	9.88124e+08	0	[M+H]+	362.303	0.251203	0.000200367	0.797632	3,6,9,12-Tetraoxatetracosan-1-ol	0.778261	CCCCCCCCCCCCOCCOCCOCCOCCO	WPMWEFXCIYCJSA-UHFFFAOYSA-N	C20H42O5	NA	NA	NA	NA	NA	Dodecyltetraglycol	-194.777	CCCCCCCCCCCCOCCOCCOCCOCCO	78933	C20H42O5	2-[2-[2-(2-dodecoxyethoxy)ethoxy]ethoxy]ethanol	5.99824	CCCCCCCCCCCCOCCOCCOCCOCCO	WPMWEFXCIYCJSA-UHFFFAOYSA-N	78933	C20H42O5	1	TRUE	2
9	M652_R1194_74731	1194.27	651.523	0	0	0	0	0	0	0	0	1.85004e+07	4.56864e+07	6.14463e+07	5.89951e+07	0	[M+H]+	650.516	0.123997	7.72e-05	0.622646	NA	NA	NA	NA	NA	NA	NA	NA	NA	NA	Diphosphonic acid, P,P''-dioctadecyl-	-70.958	CCCCCCCCCCCCCCCCCCP(=O)(O)OP(=O)(CCCCCCCCCCCCCCCCCC)O	71446390	C36H76O5P2	NA	NA	NA	NA	NA	NA	NA	FALSE	5
10	M319_R1008_17907	1008.1	319.284	4.30506e+08	0	0	0	4.25441e+08	3.43297e+08	0	6.70992e+08	0	1385327098	0	1349432928	0	[M+H]+	318.277	0.369706	0.000206955	0.559784	NA	NA	NA	NA	NA	NA	NA	NA	NA	NA	Laureth-3	-80.8016	CCCCCCCCCCCCOCCOCCOCCO	76458	C18H38O4	2-[2-(2-dodecoxyethoxy)ethoxy]ethanol	6	CCCCCCCCCCCCOCCOCCOCCO	FKMHSNTVILORFA-UHFFFAOYSA-N	76458	C18H38O4	1	TRUE	3
11	M734_R1180_88229	1180.48	733.519	4.26617e+08	4.67762e+08	0	0	0	0	0	0	0	0	0	0	0	[M+H]+	732.511	0.411821	0.000190852	0.463434	NA	NA	NA	NA	NA	NA	NA	NA	NA	NA	1-(1Z-octadecenyl)-2-(4Z,7Z,10Z,13Z,16Z,19Z-docosahexaenoyl)-glycero-3-phosphate	-152.365	CCCCCCCCCCCCCCCCC=COCC(COP(=O)(O)O)OC(=O)CCC=CCC=CCC=CCC=CCC=CCC=CCC	52929745	C43H73O7P	[(2R)-1-[(Z)-octadec-1-enoxy]-3-phosphonooxypropan-2-yl] (4Z,7Z,10Z,13Z,16Z,19Z)-docosa-4,7,10,13,16,19-hexaenoate	4	CCCCCCCCCCCCCCCC/C=C\\OC[C@H](COP(=O)(O)O)OC(=O)CC/C=C\\C/C=C\\C/C=C\\C/C=C\\C/C=C\\C/C=C\\CC	RTHPACPSVPHLAN-FHCBXFGQSA-N	52929745	C43H73O7P	1	TRUE	3
12	M728_R1273_87390	1273.02	727.577	1.13555e+07	0	0	4.7947e+08	5.33613e+07	9.09682e+07	0	4.01493e+07	0	0	0	0	0	[M+H]+	726.569	0.633021	0.000256906	0.405841	NA	NA	NA	NA	NA	NA	NA	NA	NA	NA	bis(tricosa-10,12-diynyl) hydrogen phosphate	-95.6352	CCCCCCCCCCC#CC#CCCCCCCCCCOP(=O)(O)OCCCCCCCCCC#CC#CCCCCCCCCCC	15084952	C46H79O4P	NA	NA	NA	NA	NA	NA	NA	FALSE	5
13	M778_R900_93896	899.526	777.545	0	8.85134e+07	3.51762e+07	0	2.37012e+06	0	0	6.3352e+06	0	0	0	0	0	[M+H]+	776.537	0.401397	0.000142556	0.35515	NA	NA	NA	NA	NA	NA	NA	NA	NA	NA	null	-27.4052	CCCC=CCC=CCCCCCCCC(=O)OCC(COP(=O)(O)OCC)OC(=O)CCCCCCCCCCC=CCC=CCC=CCC=CCC	138242752	C45H77O8P	(2R,3S,4R,5S,8R,10R,11R,12S,13S,14R)-11-[(2S,3R,4S,6R)-4-(dimethylamino)-3-hydroxy-6-methyloxan-2-yl]oxy-2-ethyl-3,4,10-trihydroxy-13-[(2R,4R,5S,6S)-5-hydroxy-4-methoxy-4,6-dimethyloxan-2-yl]oxy-3,5,8,10,12,14-hexamethyl-7-propyl-1-oxa-7-azacyclopentadecan-15-one	6	CCCN1C[C@@H]([C@H]([C@]([C@H](OC(=O)[C@@H]([C@H]([C@@H]([C@H]([C@](C[C@H]1C)(C)O)O[C@H]2[C@@H]([C@H](C[C@H](O2)C)N(C)C)O)C)O[C@H]3C[C@@]([C@H]([C@@H](O3)C)O)(C)OC)C)CC)(C)O)O)C	VWAMTBXLZPEDQO-UZSBJOJWSA-N	59364992	C40H76N2O12	0.0623608	FALSE	5
14	M392_R1133_27604	1132.64	392.373	4.02019e+08	1.21353e+08	3.88565e+08	0	1.34267e+08	5.59277e+07	0	1.2679e+08	1755090417	1108219260	1251196992	0	5.67545e+08	[M+H]+	391.366	0.0908713	3.22e-05	0.354876	NA	NA	NA	NA	NA	NA	NA	NA	NA	NA	null	-92.351	[B-](CCCCCCCC)(CCCCCCCC)(C1=CC=CC=C1)C2=CC=CC=C2	88322816	C28H45B	NA	NA	NA	NA	NA	NA	NA	FALSE	5
15	M453_R305_37515	304.783	453.344	0	0	0	0	0	0	0	4.94782e+06	1.03242e+07	2.88562e+08	2.63517e+07	2.36506e+08	1539712393	[M+H]+	452.337	0.310455	9.24e-05	0.297622	NA	NA	NA	NA	NA	NA	NA	NA	NA	NA	null	-92.9423	CCC(C)C1C(=O)NC(C(=O)NC(C(=O)NC(C(=O)N1)CC(C)C)C(C)CC)CC(C)C	10961409	C24H44N4O4	[3-carboxy-2-[7-(5-hexyl-3,4-dimethylfuran-2-yl)heptanoyloxy]propyl]-trimethylazanium	NA	CCCCCCC1=C(C(=C(O1)CCCCCCC(=O)OC(CC(=O)O)C[N+](C)(C)C)C)C	GAQILHLPWHHDJD-UHFFFAOYSA-O	156962918	C26H46NO5	0.10838	FALSE	5
16	M792_R1300_95530	1299.66	791.56	280054836	2.10085e+08	0	0	0	0	0	0	0	0	0	0	0	[M+H]+	790.553	0.489229	0.000142929	0.292151	NA	NA	NA	NA	NA	NA	NA	NA	NA	NA	null	-26.7474	CCCCCCCCCC=CCCCCCCCCCC(=O)OCC(COP(=O)(O)OCC)OC(=O)CCCC=CCC=CCC=CCC=CCC=CCC	138248084	C46H79O8P	[(2R)-1-henicosanoyloxy-3-phosphonooxypropan-2-yl] (4Z,7Z,10Z,13Z,16Z,19Z)-docosa-4,7,10,13,16,19-hexaenoate	3.93682	CCCCCCCCCCCCCCCCCCCCC(=O)OC[C@H](COP(=O)(O)O)OC(=O)CC/C=C\\C/C=C\\C/C=C\\C/C=C\\C/C=C\\C/C=C\\CC	YWVYDGGUSZHULL-OGGVJOGLSA-N	5283527	C46H79O8P	0.670416	TRUE	4
17	M435_R1056_34422	1056.09	435.368	1.87821e+08	0	0	0	0	0	0	0	0	9.01997e+08	4.10546e+08	8.61159e+08	0	[M+H]+	434.361	0.257742	7e-05	0.271678	Tris(2-ethylhexl)phosphate	0.509935	CCCCC(CC)COP(=O)(OCC(CC)CCCC)OCC(CC)CCCC	GTVWRXDRKAHEAD-UHFFFAOYSA-N	C24H51O4P	NA	NA	NA	NA	NA	Tetradecylpentaglycol	-174.283	CCCCCCCCCCCCCCOCCOCCOCCOCCOCCO	14973992	C24H50O6	NA	NA	NA	NA	NA	NA	NA	FALSE	2
18	M617_R1020_67806	1020.33	616.774	0	1.77216e+08	9.5325e+07	7.98045e+06	2.64486e+07	3.27676e+06	0	0	0	0	0	0	6.41143e+06	[M+H]+	615.767	0.0513386	1.39e-05	0.270485	NA	NA	NA	NA	NA	NA	NA	NA	NA	NA	(4aZ,8aZ,12aZ,16aZ)-1,8,9,16-tetrabromotetraphenylene	-57.3098	C1=CC2=C(C(=C1)Br)C3=C(C=CC=C3Br)C4=C(C(=CC=C4)Br)C5=C2C=CC=C5Br	15482725	C24H12Br4	NA	NA	NA	NA	NA	NA	NA	FALSE	5
19	M806_R1179_97026	1178.7	805.576	0	2.34777e+08	0	1.16663e+07	0	0	0	8.78846e+07	0	0	0	0	0	[M+H]+	804.569	0.574815	0.000132904	0.231211	NA	NA	NA	NA	NA	NA	NA	NA	NA	NA	null	-45.0006	CCCCCCCCCCCCCCCCCCCC(=O)OCC(COP(=O)(O)OCC)OC(=O)CCC=CCC=CCC=CCC=CCC=CCC=CCC	138228759	C47H81O8P	[(2R)-2-[(4Z,7Z,10Z,13Z,16Z,19Z)-docosa-4,7,10,13,16,19-hexaenoyl]oxy-3-phosphonooxypropyl] docosanoate	4	CCCCCCCCCCCCCCCCCCCCCC(=O)OC[C@H](COP(=O)(O)O)OC(=O)CC/C=C\\C/C=C\\C/C=C\\C/C=C\\C/C=C\\C/C=C\\CC	APVRUZYAJBXSFA-RWEKDQPZSA-N	52928636	C47H81O8P	0.820331	TRUE	3
20	M734_R1101_88227	1101.5	733.517	0	1.08658e+08	0	1.32743e+07	3.84231e+07	1.65841e+06	0	1.5408e+07	2.03863e+07	0	0	0	0	[M+H]+	732.509	0.256226	5.68e-05	0.221583	NA	NA	NA	NA	NA	NA	NA	NA	NA	NA	1-(1Z-octadecenyl)-2-(4Z,7Z,10Z,13Z,16Z,19Z-docosahexaenoyl)-glycero-3-phosphate	-175.981	CCCCCCCCCCCCCCCCC=COCC(COP(=O)(O)O)OC(=O)CCC=CCC=CCC=CCC=CCC=CCC=CCC	52929745	C43H73O7P	[(2R)-1-[(Z)-octadec-1-enoxy]-3-phosphonooxypropan-2-yl] (4Z,7Z,10Z,13Z,16Z,19Z)-docosa-4,7,10,13,16,19-hexaenoate	4	CCCCCCCCCCCCCCCC/C=C\\OC[C@H](COP(=O)(O)O)OC(=O)CC/C=C\\C/C=C\\C/C=C\\C/C=C\\C/C=C\\C/C=C\\CC	RTHPACPSVPHLAN-FHCBXFGQSA-N	52929745	C43H73O7P	1	TRUE	3
21	M806_R1082_97027	1081.72	805.575	0	1.98799e+08	3.56647e+07	0	0	0	0	0	0	0	0	0	4.96955e+06	[M+H]+	804.567	0.574815	0.000124317	0.216274	NA	NA	NA	NA	NA	NA	NA	NA	NA	NA	null	-57.7934	CCCCCCCC=CCC=CCCCCCCCCCCCC(=O)OCC(COP(=O)(O)OCC)OC(=O)CCCCC=CCC=CCC=CCC=CCC	138239916	C47H81O8P	[(2R)-1-[(4Z,7Z,10Z,13Z,16Z,19Z)-docosa-4,7,10,13,16,19-hexaenoyl]oxy-3-phosphonooxypropan-2-yl] docosanoate	4	CCCCCCCCCCCCCCCCCCCCCC(=O)O[C@H](COC(=O)CC/C=C\\C/C=C\\C/C=C\\C/C=C\\C/C=C\\C/C=C\\CC)COP(=O)(O)O	MOLMIQOPLCIYFZ-ZMJIKKQJSA-N	52929434	C47H81O8P	0.63482	TRUE	4
22	M407_R933_29804	932.917	407.337	4.00555e+08	1.02036e+08	0	2.02424e+08	8.51212e+06	0	0	2.0147e+07	8.47317e+07	0	6.60002e+08	0	3.11597e+08	[M+H]+	406.33	0.24014	5.15e-05	0.214446	NA	NA	NA	NA	NA	NA	NA	NA	NA	NA	null	-200.231	CCCCCCCCCCCCOCC(CCO)OCCOCCOCCO	88312060	C22H46O6	2-[2-[2-[2-(2-dodecoxyethoxy)ethoxy]ethoxy]ethoxy]ethanol	6	CCCCCCCCCCCCOCCOCCOCCOCCOCCO	LAPRIVJANDLWOK-UHFFFAOYSA-N	18281	C22H46O6	0.691275	TRUE	4
23	M347_R1131_21262	1131.12	347.316	7.53525e+08	3.27584e+08	0	3.26943e+08	1.84525e+08	1.26719e+08	0	3.05989e+08	0	0	0	0	0	[M+H]+	346.308	0.317033	6.65e-05	0.209908	NA	NA	NA	NA	NA	NA	NA	NA	NA	NA	Myreth-3	-94.1983	CCCCCCCCCCCCCCOCCOCCOCCO	3015324	C20H42O4	2-[2-(2-tetradecoxyethoxy)ethoxy]ethanol	4.99287	CCCCCCCCCCCCCCOCCOCCOCCO	NBPXCCCUFZBDQE-UHFFFAOYSA-N	3015324	C20H42O4	1	TRUE	3
24	M880_R1296_103168	1296.46	879.613	5.33044e+07	5.3225e+07	0	0	0	0	0	0	0	0	0	0	0	[M+H]+	878.605	0.481836	9.15e-05	0.18991	NA	NA	NA	NA	NA	NA	NA	NA	NA	NA	null	-67.2315	CCCCCCCC=CCC=CCCCCCCCCCCCC(=O)OCC(COP(=O)(O)OCC(CO)O)OC(=O)CCCCCCC=CCC=CCC=CCC=CCC	138175589	C50H87O10P	[(2R)-1-[[(2S)-2,3-dihydroxypropoxy]-hydroxyphosphoryl]oxy-3-[(4Z,7Z,10Z,13Z,16Z,19Z)-docosa-4,7,10,13,16,19-hexaenoyl]oxypropan-2-yl] docosanoate	4	CCCCCCCCCCCCCCCCCCCCCC(=O)O[C@H](COC(=O)CC/C=C\\C/C=C\\C/C=C\\C/C=C\\C/C=C\\C/C=C\\CC)COP(=O)(O)OC[C@H](CO)O	WYEKWLMCIJBWIO-PGNBWSJMSA-N	52927107	C50H87O10P	0.731315	TRUE	3
25	M704_R1091_83797	1091.18	703.566	0	0	0	0	0	0	0	0	6.92021e+07	1.88825e+08	1.01392e+08	1.64629e+08	0	[M+H]+	702.559	0.347892	6.16e-05	0.177063	NA	NA	NA	NA	NA	NA	NA	NA	NA	NA	[(2R)-2,3-di(octadecanoyloxy)propoxy]-methylphosphinic acid	-40.6335	CCCCCCCCCCCCCCCCCC(=O)OCC(COP(=O)(C)O)OC(=O)CCCCCCCCCCCCCCCCC	58948036	C40H79O7P	[(2R)-1-octadecoxy-3-phosphonooxypropan-2-yl] (Z)-nonadec-9-enoate	4	CCCCCCCCCCCCCCCCCCOC[C@H](COP(=O)(O)O)OC(=O)CCCCCCC/C=C\\CCCCCCCCC	YJCPDGXPVMAPDW-LTZKJVFGSA-N	52929597	C40H79O7P	0.722137	TRUE	3
26	M507_R1101_46953	1101.15	507.418	2.31834e+06	0	0	2.85951e+06	4.89504e+06	2.78227e+06	0	4.11399e+06	2.51531e+08	2.28131e+08	1.27019e+08	230767658	0	[M+H]+	506.41	0.31145	5.5e-05	0.176551	NA	NA	NA	NA	NA	NA	NA	NA	NA	NA	null	-74.9505	CCCCCCCCCCCCCOCCOP(=O)(O)OCCCCCCCCCCCCC	132220178	C28H59O5P	[(9E)-heptadeca-1,9-dien-4,6-diyn-3-yl] (9E,12Z)-octadeca-9,12-dienoate	4.79695	CCCCCCC/C=C/CC#CC#CC(C=C)OC(=O)CCCCCCC/C=C/C/C=C\\CCCCC	QALUBIVHAOUQRD-XEJKXIQKSA-N	131753057	C35H54O2	0.23565	FALSE	5
27	M864_R1163_101999	1162.72	863.582	1.27599e+08	1.89209e+07	0	2.60068e+07	3.27129e+07	3.19735e+07	0	2.65331e+07	0	0	0	0	0	[M+H]+	862.575	0.419838	6.27e-05	0.149415	NA	NA	NA	NA	NA	NA	NA	NA	NA	NA	null	-53.8726	CCCCCCCCCC=CCCCCCCCCCC(=O)OCC(COP(=O)(O)OCC(CO)O)OC(=O)CCC=CCC=CCC=CCC=CCC=CCC=CCC	138272406	C49H83O10P	NA	NA	NA	NA	NA	NA	NA	FALSE	5
28	M700_R1247_83156	1247	699.546	5.49267e+06	0	0	5.9146e+07	1.28358e+07	0	0	2.65698e+07	0	0	0	0	0	[M+H]+	698.539	0.51359	7.41e-05	0.14419	NA	NA	NA	NA	NA	NA	NA	NA	NA	NA	bis(docosa-9,11-diynyl) hydrogen phosphate	-75.3696	CCCCCCCCCCC#CC#CCCCCCCCCOP(=O)(O)OCCCCCCCCC#CC#CCCCCCCCCCC	59918392	C44H75O4P	NA	NA	NA	NA	NA	NA	NA	FALSE	5
29	M820_R1185_98376	1185.19	819.592	0	2.50401e+08	0	0	1.44831e+07	0	0	0	0	0	0	0	0	[M+H]+	818.584	0.373119	5.29e-05	0.141765	NA	NA	NA	NA	NA	NA	NA	NA	NA	NA	null	-35.8577	CCCCCCCCCC=CCCCCCCCCCC(=O)OCC(COP(=O)(O)OCC)OC(=O)CCCCCC=CCC=CCC=CCC=CCC=CCC	138194085	C48H83O8P	NA	NA	NA	NA	NA	NA	NA	FALSE	5
30	M407_R1008_29803	1007.55	407.337	4.34012e+08	0	0	0	1.04357e+08	5.19813e+07	0	1.74249e+08	0	3.21737e+08	0	2.81615e+08	0	[M+H]+	406.329	0.24014	3.34e-05	0.139247	NA	NA	NA	NA	NA	NA	NA	NA	NA	NA	null	-199.293	CCCCCCCCCCCCOCC(CCO)OCCOCCOCCO	88312060	C22H46O6	2-[2-[2-[2-(2-dodecoxyethoxy)ethoxy]ethoxy]ethoxy]ethanol	5.99651	CCCCCCCCCCCCOCCOCCOCCOCCOCCO	LAPRIVJANDLWOK-UHFFFAOYSA-N	18281	C22H46O6	0.691275	TRUE	4
31	M655_R1106_75496	1106.12	655.468	0	254229564	1.29353e+08	9.43523e+06	3.56515e+07	2.5135e+06	0	0	0	0	0	0	9.30714e+06	[M+H]+	654.461	0.17858	2.42e-05	0.135667	NA	NA	NA	NA	NA	NA	NA	NA	NA	NA	1-hexadecyl-2-(6Z,9Z,12Z,15Z-octadecatetraenoyl)-glycero-3-phosphate	-144.209	CCCCCCCCCCCCCCCCOCC(COP(=O)(O)O)OC(=O)CCCCC=CCC=CCC=CCC=CCC	52929574	C37H67O7P	[(2R)-1-hexadecoxy-3-phosphonooxypropan-2-yl] (6Z,9Z,12Z,15Z)-octadeca-6,9,12,15-tetraenoate	4	CCCCCCCCCCCCCCCCOC[C@H](COP(=O)(O)O)OC(=O)CCCC/C=C\\C/C=C\\C/C=C\\C/C=C\\CC	GKGGHNOWRYNQOT-NOSUWPJCSA-N	52929574	C37H67O7P	1	TRUE	3
32	M565_R1088_57597	1087.53	565.191	0	0	0	0	0	0	0	0	9.24589e+07	0	0	0	0	[M+H]+	564.184	0.0378603	5.1e-06	0.134739	NA	NA	NA	NA	NA	NA	NA	NA	NA	NA	(10R)-8-hydroxy-3-methyl-10-[(2S,3R,4S,5S,6R)-3,4,5-trihydroxy-6-(hydroxymethyl)oxan-2-yl]-1-[(2S,3R,4S,5S,6R)-3,4,5-trihydroxy-6-(hydroxymethyl)oxan-2-yl]oxy-10H-anthracen-9-one	-83.7216	CC1=CC2=C(C(=C1)OC3C(C(C(C(O3)CO)O)O)O)C(=O)C4=C(C2C5C(C(C(C(O5)CO)O)O)O)C=CC=C4O	21577055	C27H32O13	methyl (1S,4aS,5R,7aS)-7-(hydroxymethyl)-5-[(E)-3-(4-methoxyphenyl)prop-2-enoyl]oxy-1-[(2S,3R,4S,5S,6R)-3,4,5-trihydroxy-6-(hydroxymethyl)oxan-2-yl]oxy-1,4a,5,7a-tetrahydrocyclopenta[c]pyran-4-carboxylate	5.17908	COC1=CC=C(C=C1)/C=C/C(=O)O[C@@H]2C=C([C@@H]3[C@H]2C(=CO[C@H]3O[C@H]4[C@@H]([C@H]([C@@H]([C@H](O4)CO)O)O)O)C(=O)OC)CO	VBHBNHXZBKWQNO-BIIYMWGFSA-N	44584782	C27H32O13	0.324278	TRUE	4
33	M251_R364_11217	364.205	251.142	0	0	0	1.50047e+08	0	0	0	0	0	0	0	0	0	[M+H]+	250.134	0.0707349	9.34e-06	0.132033	Lacosamide	0.82217	CC(=O)NC(COC)C(=O)NCC1=CC=CC=C1	VPPJLAIAVCUEMN-UHFFFAOYSA-N	C13H18N2O3	NA	NA	NA	NA	NA	null	-27.6908	CCC1=CC=C(C=C1)C(=O)C=CC2=CC=C(C=C2)C	39353158	C18H18O	1-methoxy-4-[2-(4-propylphenyl)ethynyl]benzene	4.09879	CCCC1=CC=C(C=C1)C#CC2=CC=C(C=C2)OC	NPCKVHHCQBJJIS-UHFFFAOYSA-N	22908548	C18H18O	0.346457	TRUE	2
34	M690_R1076_81531	1076.24	689.551	0	9.70148e+06	1.18467e+07	0	0	0	0	0	2.45703e+07	1.22098e+08	6.04975e+07	101385647	0	[M+H]+	688.543	0.375768	4.67e-05	0.124151	NA	NA	NA	NA	NA	NA	NA	NA	NA	NA	null	-40.5821	CCCCCCCCCCCCCCCCCC(=O)OCC(COP(O)O)OC(=O)CCCCCCCCCCCCCCCCC	25213571	C39H77O7P	[(2R)-1-hexadecoxy-3-phosphonooxypropan-2-yl] (Z)-icos-11-enoate	4	CCCCCCCCCCCCCCCCOC[C@H](COP(=O)(O)O)OC(=O)CCCCCCCCC/C=C\\CCCCCCCC	NYRJVTSYSYBQAL-NPBIGWJUSA-N	52929576	C39H77O7P	0.703704	TRUE	3
35	M375_R1145_25169	1145.38	375.347	0	0	0	0	0	0	0	0	5.29956e+08	3.08461e+08	3.23101e+08	3.41896e+08	0	[M+H]+	374.34	0.351461	4.26e-05	0.121296	NA	NA	NA	NA	NA	NA	NA	NA	NA	NA	9,12,15,18-Tetraoxahexacosane	-167.864	CCCCCCCCOCCOCCOCCOCCCCCCCC	10809435	C22H46O4	2-[2-(2-hexadecoxyethoxy)ethoxy]ethanol	4.99643	CCCCCCCCCCCCCCCCOCCOCCOCCO	FSVRFCBLVIJHQY-UHFFFAOYSA-N	4639427	C22H46O4	0.64557	TRUE	4
36	M646_R1068_73621	1067.71	645.524	0	0	0	0	0	0	0	0	5.85147e+07	1.63195e+08	8.15814e+07	1.41631e+08	0	[M+H]+	644.517	0.141181	1.69e-05	0.120045	NA	NA	NA	NA	NA	NA	NA	NA	NA	NA	null	-45.4105	CCCCCCCCCCCCCCCC(=O)OCC(COP(=O)(C)C)OC(=O)CCCCCCCCCCCCCCC	95566069	C37H73O6P	NA	NA	NA	NA	NA	NA	NA	FALSE	5
37	M347_R1050_21261	1050.23	347.316	3.16326e+08	5.30096e+07	0	0	0	0	0	0	0	1.50541e+08	0	137015314	0	[M+H]+	346.308	0.317033	3.7e-05	0.1168	NA	NA	NA	NA	NA	NA	NA	NA	NA	NA	Myreth-3	-110.784	CCCCCCCCCCCCCCOCCOCCOCCO	3015324	C20H42O4	2-[2-(2-tetradecoxyethoxy)ethoxy]ethanol	4.98782	CCCCCCCCCCCCCCOCCOCCOCCO	NBPXCCCUFZBDQE-UHFFFAOYSA-N	3015324	C20H42O4	1	TRUE	3
38	M748_R1086_90210	1085.77	747.593	0	0	0	0	0	0	0	0	2.89724e+07	1.35175e+08	6.76123e+07	1.13938e+08	0	[M+H]+	746.586	0.375768	4.35e-05	0.11567	NA	NA	NA	NA	NA	NA	NA	NA	NA	NA	2,3-di(octadecanoyloxy)propyl propyl phosphate	-11.0555	CCCCCCCCCCCCCCCCCC(=O)OCC(COP(=O)(O)OCCC)OC(=O)CCCCCCCCCCCCCCCCC	22983686	C42H83O8P	[(2R)-1-nonadecanoyloxy-3-phosphonooxypropan-2-yl] 18-methylnonadecanoate	4	CCCCCCCCCCCCCCCCCCC(=O)OC[C@H](COP(=O)(O)O)OC(=O)CCCCCCCCCCCCCCCCC(C)C	IAFPFZYZHVMNPJ-RRHRGVEJSA-N	131822281	C42H83O8P	0.762267	TRUE	3
39	M792_R957_95532	957.067	791.56	0	1.05395e+08	0	0	0	0	0	0	0	0	0	0	0	[M+H]+	790.552	0.489229	5.44e-05	0.11126	NA	NA	NA	NA	NA	NA	NA	NA	NA	NA	null	-31.6852	CCCCCCC=CCC=CCCCCCCCC(=O)OCC(COP(=O)(O)OCC)OC(=O)CCCCCCCCC=CCC=CCC=CCC=CCC	138235572	C46H79O8P	[(2R)-1-henicosanoyloxy-3-phosphonooxypropan-2-yl] (4Z,7Z,10Z,13Z,16Z,19Z)-docosa-4,7,10,13,16,19-hexaenoate	4	CCCCCCCCCCCCCCCCCCCCC(=O)OC[C@H](COP(=O)(O)O)OC(=O)CC/C=C\\C/C=C\\C/C=C\\C/C=C\\C/C=C\\C/C=C\\CC	YWVYDGGUSZHULL-OGGVJOGLSA-N	5283527	C46H79O8P	0.665732	TRUE	4
40	M688_R1162_81221	1162.49	687.571	0	0	0	0	0	0	0	0	8.81514e+07	1.06832e+08	4.85173e+07	9.8341e+07	0	[M+H]+	686.564	0.347892	3.72e-05	0.107055	NA	NA	NA	NA	NA	NA	NA	NA	NA	NA	null	-135.056	CCCCCCCCC=CCCCCCCCCOCC(COP(=O)(O)OC)OCCCCCCCCC=CCCCCCCCC	101743436	C40H79O6P	bis[2-[(Z)-octadec-9-enoxy]ethyl] hydrogen phosphate	5	CCCCCCCC/C=C\\CCCCCCCCOCCOP(=O)(OCCOCCCCCCCC/C=C\\CCCCCCCC)O	DJCUMMKIFDRCEB-CLFAGFIQSA-N	73555478	C40H79O6P	0.709091	TRUE	3
41	M566_R339_57843	338.595	566.429	0	0	0	0	0	0	0	0	1.32727e+07	4.90049e+08	4.75e+07	4.03646e+08	1084513331	[M+H]+	565.422	0.147461	1.53e-05	0.103758	NA	NA	NA	NA	NA	NA	NA	NA	NA	NA	null	-54.6117	CCC(C)C1C(=O)NC(C(=O)NC(C(=O)NC(C(=O)NC(C(=O)N1)CC(C)C)CC(C)C)CC(C)C)CC(C)C	102342363	C30H55N5O5	NA	NA	NA	NA	NA	NA	NA	FALSE	5
42	M834_R1272_99640	1271.73	833.608	0	8.43521e+07	0	0	0	0	0	2.14395e+07	0	0	0	0	0	[M+H]+	832.6	0.489229	5.06e-05	0.103494	NA	NA	NA	NA	NA	NA	NA	NA	NA	NA	null	-50.4446	CCCCCCCC=CCC=CCCCCCCCCCCCCCC(=O)OCC(COP(=O)(O)OCC)OC(=O)CCCCC=CCC=CCC=CCC=CCC	138213000	C49H85O8P	[(2R)-1-[(7Z,10Z,13Z,16Z,19Z)-docosa-7,10,13,16,19-pentaenoyl]oxy-3-phosphonooxypropan-2-yl] (Z)-tetracos-15-enoate	4	CCCCCCCC/C=C\\CCCCCCCCCCCCCC(=O)O[C@H](COC(=O)CCCCC/C=C\\C/C=C\\C/C=C\\C/C=C\\C/C=C\\CC)COP(=O)(O)O	WQJDNLIVPDCSJJ-JZQNTXITSA-N	131822157	C49H85O8P	0.693648	TRUE	4
43	M676_R1116_79165	1116.21	675.534	5.00324e+07	0	0	5.54506e+06	2.01173e+06	764063	0	3.42667e+06	0	0	0	0	0	[M+H]+	674.527	0.492055	4.78e-05	0.09708	NA	NA	NA	NA	NA	NA	NA	NA	NA	NA	1-hexadecyl-2-(9Z-nonadecenoyl)-glycero-3-phosphate	-78.3115	CCCCCCCCCCCCCCCCOCC(COP(=O)(O)O)OC(=O)CCCCCCCC=CCCCCCCCCC	52929575	C38H75O7P	[(2R)-1-hexadecoxy-3-phosphonooxypropan-2-yl] (Z)-nonadec-9-enoate	4	CCCCCCCCCCCCCCCCOC[C@H](COP(=O)(O)O)OC(=O)CCCCCCC/C=C\\CCCCCCCCC	KQHODSWWHUKWAH-PLOGQBHYSA-N	52929575	C38H75O7P	1	TRUE	3
44	M370_R403_24394	403.321	370.198	8.95595e+07	0	0	0	0	0	0	0	0	0	0	0	0	[M+H]+	369.19	0.241267	2.25e-05	0.0932512	NA	NA	NA	NA	NA	NA	NA	NA	NA	NA	1-heptanoyl-sn-glycero-3-phosphocholine	-64.8144	CCCCCCC(=O)OCC(COP(=O)(O)OCC[N+](C)(C)C)O	5314016	C15H32NO7P	(2S)-2-[[(2S)-2-aminopropanoyl]amino]-3-[(1S,2S)-2-[[(2R,3S)-3-[(2S)-butan-2-yl]-4-oxooxetane-2-carbonyl]amino]cyclopropyl]propanoic acid	4.92357	CC[C@H](C)[C@H]1[C@@H](OC1=O)C(=O)N[C@H]2C[C@H]2C[C@@H](C(=O)O)NC(=O)[C@H](C)N	ZSYIAUXMQLVKIL-BLTCOFLISA-N	25053219	C17H27N3O6	0.12758	FALSE	5
45	M725_R862_87010	861.524	724.833	0	1.45747e+07	1.22445e+07	6.39481e+06	9.13199e+06	0	6.45675e+06	0	0	0	542965	0	0	[M+H]+	723.826	0.514702	4.52e-05	0.0878239	NA	NA	NA	NA	NA	NA	NA	NA	NA	NA	null	-59.9346	C1(C(C(C(C(C1OP(=O)(O)O)OP(=O)(O)O)OP(=O)(OP)OP)OP(=O)(O)O)OP(=O)(O)O)OP(=O)(O)O	54207372	C6H20O24P8	NA	NA	NA	NA	NA	NA	NA	FALSE	5
46	M348_R963_21377	963.039	348.311	2.06358e+08	7.78892e+06	0	1.40105e+07	1.39434e+07	0	0	6.69251e+06	3.8502e+08	6.53224e+08	2.54816e+08	5.40431e+08	0	[M+H]+	347.304	0.155148	1.31e-05	0.0844017	NA	NA	NA	NA	NA	NA	NA	NA	NA	NA	null	-67.7696	CCCCCCCCCCCOCCOCCOCCOCCN	86582657	C19H41NO4	NA	NA	NA	NA	NA	NA	NA	FALSE	5
47	M263_R970_12258	970.096	263.164	2.06954e+07	9.80277e+06	9.64024e+06	8.49608e+06	1.04712e+07	1.09388e+07	0	7.96711e+06	1.71478e+07	2.56964e+07	3.06197e+07	2.69102e+07	2.31596e+07	[M+H]+	262.157	0.413165	3.33e-05	0.0804978	NA	NA	NA	NA	NA	NA	NA	NA	NA	NA	null	-85.6614	C#CCOCCCCCCOCC#CCOCC#C	85858716	C16H22O3	(3,3,5-trimethylcyclohexyl) 2-hydroxybenzoate	5.23886	CC1CC(CC(C1)(C)C)OC(=O)C2=CC=CC=C2O	WSSJONWNBBTCMG-UHFFFAOYSA-N	8362	C16H22O3	0.0178571	TRUE	4
48	M121_R970_1196	970.181	121.058	1.97294e+07	1.01547e+07	10173958	8.9199e+06	1.05329e+07	1.2353e+07	0	8.67957e+06	1.68832e+07	2.4429e+07	3.1733e+07	2.52494e+07	2.25883e+07	[M+H]+	120.05	0.315788	2.53e-05	0.080095	NA	NA	NA	NA	NA	NA	NA	NA	NA	NA	null	-29.2191	B(C1=CC=C[C]=C1)(O)O	57439009	C6H6BO2	NA	NA	NA	NA	NA	NA	NA	FALSE	5
49	M213_R299_7960	299.354	213.168	0	0	0	0	0	0	0	0	2.94769e+06	0	0	0	2.88712e+07	[M+H]+	212.16	0.239148	1.89e-05	0.0791184	NA	NA	NA	NA	NA	NA	NA	NA	NA	NA	null	-53.7521	CCCCCCCCCCSC#CC	102403798	C13H24S	NA	NA	NA	NA	NA	NA	NA	FALSE	5
50	M453_R399_37516	398.51	453.344	0	0	0	0	0	0	0	0	3.66362e+07	2.6789e+08	1.54534e+08	2.50279e+08	3.44943e+08	[M+H]+	452.337	0.310455	2.37e-05	0.0764695	NA	NA	NA	NA	NA	NA	NA	NA	NA	NA	null	-97.396	CCC(C)C1C(=O)NC(C(=O)NC(C(=O)NC(C(=O)N1)CC(C)C)C(C)CC)CC(C)C	10961409	C24H44N4O4	[3-carboxy-2-[7-(5-hexyl-3,4-dimethylfuran-2-yl)heptanoyloxy]propyl]-trimethylazanium	NA	CCCCCCC1=C(C(=C(O1)CCCCCCC(=O)OC(CC(=O)O)C[N+](C)(C)C)C)C	GAQILHLPWHHDJD-UHFFFAOYSA-O	156962918	C26H46NO5	0.10838	FALSE	5
51	M870_R1158_102467	1158.16	869.605	0	0	0	2.17882e+07	0	0	0	0	0	0	0	0	0	[M+H]+	868.598	0.424614	3.16e-05	0.074459	NA	NA	NA	NA	NA	NA	NA	NA	NA	NA	null	-69.2179	CCC=CCC=CCC=CCC=CCCCCCCCCCCCCC(=O)OCC(COP(=O)(O)OC)OC(=O)CCCCCC=CCC=CCC=CCC=CCC=CCC	138258660	C52H85O8P	NA	NA	NA	NA	NA	NA	NA	FALSE	5
52	M862_R1169_101880	1169.34	861.661	0	0	0	0	0	0	0	0	0	0	2.01904e+07	0	0	[M+H]+	860.654	0.453228	3.29e-05	0.0726274	NA	NA	NA	NA	NA	NA	NA	NA	NA	NA	null	-63.0899	CCCCCCCCCCCCCCCCCCCCCCCCCCC(=O)OCC(COP(=O)(O)OCC(CO)O)OC(=O)CCCCCCCC=CCCCCC	138142672	C48H93O10P	[(2R)-1-[[(2S)-2,3-dihydroxypropoxy]-hydroxyphosphoryl]oxy-3-icosanoyloxypropan-2-yl] (Z)-docos-11-enoate	4	CCCCCCCCCCCCCCCCCCCC(=O)OC[C@H](COP(=O)(O)OC[C@H](CO)O)OC(=O)CCCCCCCCC/C=C\\CCCCCCCCCC	DLQWHKKIBUCCLF-BSXVWLSVSA-N	52926790	C48H93O10P	0.788813	TRUE	3
53	M177_R970_5027	970.181	177.119	2.95775e+07	1.47166e+07	1.50319e+07	1.30616e+07	1.56376e+07	1.75904e+07	0	1.23932e+07	2.66577e+07	3.80246e+07	4.41946e+07	3.81396e+07	3.31346e+07	[M+H]+	176.112	0.296632	2.14e-05	0.0719816	1-Benzylpiperazine	0.884673	C1CN(CCN1)Cc1ccccc1	IQXXEPZFOOTTBA-UHFFFAOYSA-N	C11H16N2	NA	NA	NA	NA	NA	null	-147.63	[B](C)C1=C(C=C(C=C1)COOC)C	89288792	C10H14BO2	trimethyl(2-propanoylsulfanylethyl)azanium	4	CCC(=O)SCC[N+](C)(C)C	ILWCNQXVCCMVCY-UHFFFAOYSA-N	74633	C8H18NOS	0.064	FALSE	2
54	M395_R679_27959	679.142	395.067	0	0	0	0	0	0	0	0	3.41366e+07	0	0	0	0	[M+H]+	394.06	0.0587959	4.07e-06	0.0691657	NA	NA	NA	NA	NA	NA	NA	NA	NA	NA	null	-119.509	C1=CC=C(C=C1)C(=O)OP(OC(=O)C2=CC=CC=C2)OC(=O)C3=CC=CC=C3	9843572	C21H15O6P	3-hydroxy-4-[(2-hydroxynaphthalen-1-yl)diazenyl]naphthalene-1-sulfonic acid	5.2846	C1=CC=C2C(=C1)C=CC(=C2N=NC3=C(C=C(C4=CC=CC=C43)S(=O)(=O)O)O)O	ZMLWOOMWRCRLCH-UHFFFAOYSA-N	17341	C20H14N2O5S	0.235294	FALSE	5
55	M449_R1093_36823	1092.54	449.384	3.37683e+07	1.82067e+07	0	0	0	0	0	0	9.76782e+08	8.06972e+08	4.72184e+08	8.10907e+08	0	[M+H]+	448.376	0.29731	2e-05	0.0671067	NA	NA	NA	NA	NA	NA	NA	NA	NA	NA	2,5,8,11,14,17-Hexaoxahentriacontane	-45.799	CCCCCCCCCCCCCCOCCOCCOCCOCCOCCOC	4277769	C25H52O6	triethyl-[3-[(E)-[4-[(E)-3-(triethylazaniumyl)propoxyiminomethyl]phenyl]methylideneamino]oxypropyl]azanium	4	CC[N+](CCCO/N=C/C1=CC=C(C=C1)/C=N/OCCC[N+](CC)(CC)CC)(CC)CC	BQSSMYUAVAKSJF-LMCGJEQXSA-N	9570267	C26H48N4O2	0.113557	FALSE	5
56	M389_R1185_27169	1184.52	389.363	0	0	0	0	0	0	0	0	536913935	1.9602e+08	7.47925e+07	1.49226e+08	0	[M+H]+	388.355	0.414547	2.75e-05	0.0663708	NA	NA	NA	NA	NA	NA	NA	NA	NA	NA	null	-32.4537	CCCCCCCCCCCCCCOCCOCCOCCOCCC	129656890	C23H48O4	1-[1-(1-tetradecoxypropan-2-yloxy)propan-2-yloxy]propan-2-ol	4.94021	CCCCCCCCCCCCCCOCC(C)OCC(C)OCC(C)O	JKHBSEMWNFTGPM-UHFFFAOYSA-N	19370005	C23H48O4	0.432653	TRUE	4
57	M681_R1279_80120	1279.17	681.484	0	0	0	0	0	0	0	0	1.36132e+07	0	1.28428e+07	1.77458e+07	1.00726e+07	[M+H]+	680.477	0.442954	2.86e-05	0.0645441	NA	NA	NA	NA	NA	NA	NA	NA	NA	NA	1-(1Z-octadecenyl)-2-(6Z,9Z,12Z,15Z-octadecatetraenoyl)-glycero-3-phosphate	-74.7659	CCCCCCCCCCCCCCCCC=COCC(COP(=O)(O)O)OC(=O)CCCCC=CCC=CCC=CCC=CCC	52929698	C39H69O7P	[(2R)-1-hexadecoxy-3-phosphonooxypropan-2-yl] (5Z,8Z,11Z,14Z,17Z)-icosa-5,8,11,14,17-pentaenoate	3.98203	CCCCCCCCCCCCCCCCOC[C@H](COP(=O)(O)O)OC(=O)CCC/C=C\\C/C=C\\C/C=C\\C/C=C\\C/C=C\\CC	RBERJNRMNNSTCE-YMCHRBLDSA-N	52929638	C39H69O7P	0.691706	TRUE	4
58	M519_R1260_48973	1260.43	519.406	0	6.03331e+07	0	3.12431e+07	3.13569e+07	3.84296e+07	0	1.1092e+08	0	0	0	0	0	[M+H]+	518.399	0.347684	2.24e-05	0.0642937	NA	NA	NA	NA	NA	NA	NA	NA	NA	NA	null	-163.656	CCCCCCCCCCCCC(=O)OCC(CO)OC(=O)CCC=CCC=CCC=CCC=CCC	138298951	C32H54O5	(3R,6R)-6-[(1R,3aS,4E,7aR)-4-[(2Z)-2-[(3S,5R)-3,5-dihydroxy-2-methylidenecyclohexylidene]ethylidene]-7a-methyl-2,3,3a,5,6,7-hexahydro-1H-inden-1-yl]-2,10-dimethylundecane-2,3,10-triol	5.95392	C[C@]12CCC/C(=C\\C=C/3\\C[C@H](C[C@@H](C3=C)O)O)/[C@@H]1CC[C@@H]2[C@H](CCCC(C)(C)O)CC[C@H](C(C)(C)O)O	UAKRHUPVCAWPPT-DBQRCUIGSA-N	9892841	C32H54O5	0.149267	TRUE	4
59	M746_R1186_89946	1186.23	745.613	0	0	0	0	0	0	0	0	3.61613e+07	4.38441e+07	1.8966e+07	3.75378e+07	0	[M+H]+	744.606	0.339959	2.16e-05	0.0634297	NA	NA	NA	NA	NA	NA	NA	NA	NA	NA	1-octadecyl-2-(11Z-docosenoyl)-glycero-3-phosphate	-82.2565	CCCCCCCCCCCCCCCCCCOCC(COP(=O)(O)O)OC(=O)CCCCCCCCCC=CCCCCCCCCCC	52929602	C43H85O7P	[(2R)-1-octadecoxy-3-phosphonooxypropan-2-yl] (Z)-docos-11-enoate	4	CCCCCCCCCCCCCCCCCCOC[C@H](COP(=O)(O)O)OC(=O)CCCCCCCCC/C=C\\CCCCCCCCCC	ZGSZGAIXTBZRTP-KNWKQHDPSA-N	52929602	C43H85O7P	1	TRUE	3
60	M623_R1194_69182	1193.73	623.453	629787559	566807287	0	4.32002e+06	0	0	0	0	0	0	0	0	0	[M+H]+	622.445	0.23987	1.39e-05	0.0578383	NA	NA	NA	NA	NA	NA	NA	NA	NA	NA	Ambap78214-33-2	-77.5257	CC(=CCCC(C)(C1CCC2(C1C(CC3C2(CCC4C3(CCC(C4(C)C)OC5C(C(C(C(O5)CO)O)O)O)C)C)O)C)O)C	119307	C36H62O8	2-[[(2R)-2,3-di(dodecanoyloxy)propoxy]-hydroxyphosphoryl]oxyethyl-trimethylazanium	3.59665	CCCCCCCCCCCC(=O)OC[C@H](COP(=O)(O)OCC[N+](C)(C)C)OC(=O)CCCCCCCCCCC	IJFVSSZAOYLHEE-SSEXGKCCSA-O	445355	C32H65NO8P	0.114744	FALSE	5
61	M339_R246_20192	245.945	339.143	1.34278e+07	0	0	0	0	0	0	0	0	0	0	0	0	[M+H]+	338.136	0.221538	1.26e-05	0.0570698	NA	NA	NA	NA	NA	NA	NA	NA	NA	NA	null	-129.618	CC(=O)OCC(CC(C1=CC=C(C=C1)OC)OC(=O)C)OC(=O)C	56931759	C17H22O7	[3-hydroxy-2-(hydroxymethyl)-1,5-dimethyl-4-oxospiro[8-oxatricyclo[7.2.1.02,7]dodec-5-ene-12,2'-oxirane]-10-yl] acetate	5.8153	CC1=CC2C(C(C1=O)O)(C3(CC(C(C34CO4)O2)OC(=O)C)C)CO	ADFIQZBYNGPCGY-UHFFFAOYSA-N	104759	C17H22O7	0.218543	TRUE	4
62	M543_R1125_53500	1125.19	543.456	7.40158e+07	0	0	9.60351e+06	4.00823e+06	1.728e+06	0	7.14829e+06	0	0	0	0	0	[M+H]+	542.449	0.150005	8.53e-06	0.0568921	NA	NA	NA	NA	NA	NA	NA	NA	NA	NA	null	-94.7397	CCCCCCC=CCCCCCCCCOP(=O)(O)OCCCCCCCCC=CCCCCCC	87071280	C32H63O4P	NA	NA	NA	NA	NA	NA	NA	FALSE	5
63	M525_R968_50121	967.643	525.419	4.00535e+07	0	10432803	0	0	0	0	2.59887e+06	7.81001e+07	119287468	1.02057e+08	1.22622e+08	4.79093e+06	[M+H]+	524.412	0.174546	9.88e-06	0.0566146	NA	NA	NA	NA	NA	NA	NA	NA	NA	NA	null	-45.6475	CCCCCCCCCCCCCCCCP(CCCC)(CCCC)(CCCC)OP(=O)(O)O	88625333	C28H62O4P2	NA	NA	NA	NA	NA	NA	NA	FALSE	5
64	M271_R1070_12968	1069.89	271.263	0	0	0	0	0	0	0	0	1.79049e+08	9.9072e+07	4.67655e+07	1.39504e+08	0	[M+H]+	270.256	0.191344	1.07e-05	0.05604	NA	NA	NA	NA	NA	NA	NA	NA	NA	NA	Pentadecanoic acid,ethyl ester	-17.1735	CCCCCCCCCCCCCCC(=O)OCC	38762	C17H34O2	propan-2-yl tetradecanoate	5.86122	CCCCCCCCCCCCCC(=O)OC(C)C	AXISYYRBXTVTFY-UHFFFAOYSA-N	8042	C17H34O2	0.636364	TRUE	4
65	M301_R672_15871	671.662	301.086	0	0	0	0	0	0	0	0	1.17026e+08	0	0	0	0	[M+H]+	300.079	0.0637272	3.49e-06	0.0547951	Temazepam	0.531399	CN1C2=C(C=C(Cl)C=C2)C(=NC(O)C1=O)C1=CC=CC=C1	SEQDDYPDSLOBDC-UHFFFAOYSA-N	C16H13ClN2O2	NA	NA	NA	NA	NA	null	-94.6335	C1=CC2=C(C=CC3=C2C4=CC=C(C5=C(C=CC3=C45)O)O)C(=C1)O	72722586	C20H12O3	4-(butylcarbamoylsulfamoyl)benzoic acid	4.21871	CCCCNC(=O)NS(=O)(=O)C1=CC=C(C=C1)C(=O)O	GCMVATDSSHTCOS-UHFFFAOYSA-N	159651	C12H16N2O5S	0.0857843	FALSE	2
66	M746_R878_89913	878.352	745.537	0	0	0	0	0	0	0	0	0	0	4.41163e+07	1.86377e+06	0	[M+H]+	744.53	0.260651	1.37e-05	0.05251	NA	NA	NA	NA	NA	NA	NA	NA	NA	NA	Lipofectin	-123.946	CCCCCCCCC=CCCCCCCCC(=O)OCC(COP(=O)(O)OCCO)OC(=O)CCCCCCCC=CCCCCCCCC	6437083	C41H77O9P	[3-[hydroxy(2-hydroxyethoxy)phosphoryl]oxy-2-[(E)-octadec-9-enoyl]oxypropyl] (E)-octadec-9-enoate	5.83935	CCCCCCCC/C=C/CCCCCCCC(=O)OCC(COP(=O)(O)OCCO)OC(=O)CCCCCCC/C=C/CCCCCCCC	HMNZFMSWFCAGGW-XPWSMXQVSA-N	6437083	C41H77O9P	1	TRUE	3
67	M363_R919_23419	919.485	363.311	0	1.99131e+07	0	5.1386e+07	2.61971e+07	0	0	6.20544e+07	0	0	0	0	0	[M+H]+	362.303	0.251203	1.28e-05	0.0508532	3,6,9,12-Tetraoxatetracosan-1-ol	0.610406	CCCCCCCCCCCCOCCOCCOCCOCCO	WPMWEFXCIYCJSA-UHFFFAOYSA-N	C20H42O5	NA	NA	NA	NA	NA	2-[2-[2-[2-(2-methylundecoxy)ethoxy]ethoxy]ethoxy]ethanol	-170.873	CCCCCCCCCC(C)COCCOCCOCCOCCO	59203508	C20H42O5	2-[2-[2-(2-dodecoxyethoxy)ethoxy]ethoxy]ethanol	6	CCCCCCCCCCCCOCCOCCOCCOCCO	WPMWEFXCIYCJSA-UHFFFAOYSA-N	78933	C20H42O5	0.704545	TRUE	2
68	M308_R727_16681	726.645	308.28	0	1.57778e+07	7.2367e+07	2.00103e+07	2.2068e+07	2.62848e+07	0	1.91413e+07	1.14443e+06	2.82714e+06	3.72981e+06	2.43271e+06	3.07601e+06	[M+H]+	307.272	0.124157	6.24e-06	0.0502458	NA	NA	NA	NA	NA	NA	NA	NA	NA	NA	null	-95.6641	[B-](CCCCC)(CCCCC)(C1=CC=CC=C1)C2=CC=CC=C2	87685861	C22H33B	(2R,4R,4aR,6S,8aS)-6-[[(3aR,7aS)-2,3,3a,4,5,6,7,7a-octahydroindol-1-yl]methyl]-1,2,3,4,4a,5,6,7,8,8a-decahydroquinazoline-2,4-diamine	5	C1CC[C@H]2[C@H](C1)CCN2C[C@H]3CC[C@H]4[C@@H](C3)[C@@H](N[C@@H](N4)N)N	HDQIGGQUKAQTGU-SZTTVXCBSA-N	17754203	C17H33N5	0.059081	FALSE	5
69	M455_R655_37846	655.274	455.315	0	0	0	0	0	0	0	0	4.71319e+07	1.38263e+06	0	4.12897e+06	0	[M+H]+	454.307	0.285277	1.43e-05	0.0501606	NA	NA	NA	NA	NA	NA	NA	NA	NA	NA	null	-65.4627	CCCCCCCCCCCCCCCCOOP(=O)(O)OCCOCCOCC	122611009	C22H47O7P	(3R)-1,1-dipentyl-3-(5-phenyl-1H-imidazol-2-yl)-2,3,4,9-tetrahydropyrido[3,4-b]indole	1.84735	CCCCCC1(C2=C(C[C@@H](N1)C3=NC=C(N3)C4=CC=CC=C4)C5=CC=CC=C5N2)CCCCC	DGSMSHNIDMODOQ-AREMUKBSSA-N	5311378	C30H38N4	0.0517423	FALSE	5
70	M479_R1290_41970	1290.03	479.386	0	0	0	0	0	0	0	0	0	0	0	4.65857e+07	0	[M+H]+	478.379	0.126927	6.16e-06	0.0485681	NA	NA	NA	NA	NA	NA	NA	NA	NA	NA	null	-83.0719	C(CCCCCCCCCCCCCOP(=O)(O)O)CCCCCCCCCCCCO	87686595	C26H55O5P	NA	NA	NA	NA	NA	NA	NA	FALSE	5
71	M423_R1034_32319	1033.65	423.149	0	0	0	0	0	0	0	0	1.77602e+08	0	0	0	0	[M+H]+	422.142	0.372219	1.7e-05	0.0457605	Losartan	0.852474	CCCCc1nc(c(n1Cc2ccc(cc2)c3ccccc3c4[nH]nnn4)CO)Cl	PSIFNNKUMBGKDQ-UHFFFAOYSA-N	C22H23ClN6O	NA	NA	NA	NA	NA	null	-104.829	COC(=O)C1=COC(C2C1(C(CC2CO)O)O)OC3C(C(C(C(O3)CO)O)O)O	100952768	C17H26O12	3-[[(3S)-3-(naphthalen-2-ylsulfonylamino)-2-oxopyrrolidin-1-yl]methyl]benzenecarboximidamide	NA	C1CN(C(=O)[C@H]1NS(=O)(=O)C2=CC3=CC=CC=C3C=C2)CC4=CC(=CC=C4)C(=N)N	NTFWSCPFRKNWEI-FQEVSTJZSA-N	10574241	C22H22N4O3S	0.0408416	FALSE	2
72	M479_R1217_41971	1217.3	479.386	0	0	0	0	0	0	0	0	3.71976e+07	0	4.55219e+07	0	0	[M+H]+	478.379	0.126927	5.77e-06	0.0454715	NA	NA	NA	NA	NA	NA	NA	NA	NA	NA	null	-83.0619	C(CCCCCCCCCCCCCOP(=O)(O)O)CCCCCCCCCCCCO	87686595	C26H55O5P	NA	NA	NA	NA	NA	NA	NA	FALSE	5
73	M330_R1094_19093	1094.41	330.113	0	3.42989e+08	0	0	0	0	0	0	0	0	0	0	0	[M+H]+	329.105	0.117493	5.26e-06	0.0447923	NA	NA	NA	NA	NA	NA	NA	NA	NA	NA	Irisol base	-31.8876	CC1=CC=C(C=C1)NC2=C3C(=C(C=C2)O)C(=O)C4=CC=CC=C4C3=O	6680	C21H15NO3	1-hydroxy-4-(4-methylanilino)anthracene-9,10-dione	4.95196	CC1=CC=C(C=C1)NC2=C3C(=C(C=C2)O)C(=O)C4=CC=CC=C4C3=O	LJFWQNJLLOFIJK-UHFFFAOYSA-N	6680	C21H15NO3	1	TRUE	3
74	M469_R1144_40133	1144.18	468.988	7.57461e+08	0	0	0	0	0	0	0	0	0	0	0	0	[M+H]+	467.981	0.174966	7.67e-06	0.0438123	NA	NA	NA	NA	NA	NA	NA	NA	NA	NA	1-(benzenesulfonyl)-N-(3-bromophenyl)-2,5-dimethylpyrrole-3-sulfonamide	-352.018	CC1=CC(=C(N1S(=O)(=O)C2=CC=CC=C2)C)S(=O)(=O)NC3=CC(=CC=C3)Br	17247710	C18H17BrN2O4S2	3-bromo-4-[3-(2-bromo-4-carbamimidoylphenoxy)propoxy]benzenecarboximidamide	5.46378	C1=CC(=C(C=C1C(=N)N)Br)OCCCOC2=C(C=C(C=C2)C(=N)N)Br	GMJFVGRUYJHMCO-UHFFFAOYSA-N	11974	C17H18Br2N4O2	0.109029	FALSE	5
75	M433_R1174_34097	1173.67	433.389	0	0	0	0	0	0	0	0	4.97206e+08	2.50857e+08	1.16608e+08	2.16128e+08	0	[M+H]+	432.382	0.264753	1.14e-05	0.0432126	NA	NA	NA	NA	NA	NA	NA	NA	NA	NA	null	-59.6509	CCCCCCCCCCCCCCCCCOCCOCCOCCOCCO	86199688	C25H52O5	bis[3-[2-[diethyl(methyl)azaniumyl]ethoxy]-3-oxopropyl]-ethyl-methylazanium	NA	CC[N+](C)(CC)CCOC(=O)CC[N+](C)(CC)CCC(=O)OCC[N+](C)(CC)CC	FJLGCADIKZBPKU-UHFFFAOYSA-N	28262	C23H50N3O4	0.155378	FALSE	5
76	M195_R1012_6410	1012.32	195.123	0	0	1.91834e+07	0	0	0	0	0	2.1605e+08	0	0	2.55572e+08	7.24809e+07	[M+H]+	194.115	1.21235	5.05e-05	0.041674	NA	NA	NA	NA	NA	NA	NA	NA	NA	NA	Tetraglycol	-1.55058	C(COCCOCCOCCO)O	8200	C8H18O5	2-[2-[2-(2-hydroxyethoxy)ethoxy]ethoxy]ethanol	6	C(COCCOCCOCCO)O	UWHCKJMYHZGTIT-UHFFFAOYSA-N	8200	C8H18O5	1	TRUE	3
77	M343_R770_20787	770.211	343.332	0	5.68918e+08	0	0	0	0	0	0	0	0	0	0	0	[M+H]+	342.325	0.197404	7.9e-06	0.0400396	NA	NA	NA	NA	NA	NA	NA	NA	NA	NA	Palmitic acid, N-(aminoethyl)ethanolamide	-48.859	CCCCCCCCCCCCCCCC(=O)NCCNCCO	90705	C20H42N2O2	1-(hydroxymethyl)-3-octadecylurea	4.69379	CCCCCCCCCCCCCCCCCCNC(=O)NCO	AZJVWYOHZJOLDE-UHFFFAOYSA-N	108998	C20H42N2O2	0.77492	TRUE	3
78	M523_R1237_49744	1236.87	523.413	0	0	0	0	0	0	0	0	7.73393e+07	0	1.5814e+08	0	0	[M+H]+	522.405	0.531796	2.03e-05	0.0381621	NA	NA	NA	NA	NA	NA	NA	NA	NA	NA	bis(2-dodecoxyethyl) hydrogen phosphate	-93.4145	CCCCCCCCCCCCOCCOP(=O)(O)OCCOCCCCCCCCCCCC	59938993	C28H59O6P	8-(3-heptyloxiran-2-yl)oct-1-en-4,6-diyn-3-yl (9E,12E)-octadeca-9,12-dienoate	NA	CCCCCCCC1C(O1)CC#CC#CC(C=C)OC(=O)CCCCCCC/C=C/C/C=C/CCCCC	MGQITZGZKLABCX-XUPYMNJSSA-N	131753067	C35H54O3	0.240918	FALSE	5
79	M621_R1190_68778	1190.35	621.445	0	1.76036e+08	0	0	0	0	0	1.72841e+08	0	0	0	0	0	[M+H]+	620.438	0.153914	5.82e-06	0.037787	NA	NA	NA	NA	NA	NA	NA	NA	NA	NA	null	-99.0927	CCCCCCCCCCCCCCOCC(COCOCCBr)OCCCCCCCCCCCCCC	129759974	C34H69BrO4	tris[3-(4-tert-butylphenyl)-2-methylprop-2-enyl] borate	NA	B(OCC(=CC1=CC=C(C=C1)C(C)(C)C)C)(OCC(=CC2=CC=C(C=C2)C(C)(C)C)C)OCC(=CC3=CC=C(C=C3)C(C)(C)C)C	YJZSBTJXLOUXMG-UHFFFAOYSA-N	103395	C42H57BO3	0.0119658	FALSE	5
80	M790_R877_95327	877.176	789.563	0	0	0	0	0	0	0	0	0	0	3.20788e+07	1.45132e+06	0	[M+H]+	788.556	0.303142	1.13e-05	0.0372291	NA	NA	NA	NA	NA	NA	NA	NA	NA	NA	null	-89.2972	CCCCCCCCCCC=CCCCCCCCCCCCC(=O)OC(CO)COP(=O)(O)OCC(CO)OC(=O)CCCCCCCC=CCCC	138157770	C43H81O10P	2-[hydroxy-[(2R)-3-[6-(10-tetracyclo[6.4.0.02,7.03,6]dodecanyl)hexanoyloxy]-2-[8-(10-tetracyclo[6.4.0.02,7.03,6]dodecanyl)octoxy]propoxy]phosphoryl]oxyethyl-trimethylazanium	2.75198	C[N+](C)(C)CCOP(=O)(O)OC[C@@H](COC(=O)CCCCCC1CCC2C(C1)C3C2C4C3CC4)OCCCCCCCCC5CCC6C(C5)C7C6C8C7CC8	TXHQKABDMABERL-HACJNBTNSA-O	24779530	C46H79NO7P	0.304114	FALSE	5
81	M491_R1208_44021	1208.17	491.374	1.8849e+08	2.77889e+08	0	4.13817e+06	0	0	0	0	0	0	0	0	0	[M+H]+	490.367	0.222902	7.97e-06	0.0357446	NA	NA	NA	NA	NA	NA	NA	NA	NA	NA	(3S,4aS,5S,6aR,6aS,6bR,8aR,9R,10S,12aR,14bS)-4a,9-bis(hydroxymethyl)-2,2,6a,6b,9,12a-hexamethyl-1,3,4,5,6,6a,7,8,8a,10,11,12,13,14b-tetradecahydropicene-3,5,10-triol	-80.2909	CC1(CC2C3=CCC4C5(CCC(C(C5CCC4(C3(CC(C2(CC1O)CO)O)C)C)(C)CO)O)C)C	15560302	C30H50O5	(1R,2R,3R,5Z)-5-[(2E)-2-[(1R,3aS,7aR)-1-[(2R)-6-hydroxy-6-methylheptan-2-yl]-7a-methyl-2,3,3a,5,6,7-hexahydro-1H-inden-4-ylidene]ethylidene]-2-(3-hydroxypropoxy)-4-methylidenecyclohexane-1,3-diol	5.55977	C[C@H](CCCC(C)(C)O)[C@H]1CC[C@@H]\\2[C@@]1(CCC/C2=C\\C=C/3\\C[C@H]([C@H]([C@@H](C3=C)O)OCCCO)O)C	FZEXGDDBXLBRTD-AYIMTCTASA-N	6918141	C30H50O5	0.301969	TRUE	4
82	M463_R840_39223	839.539	463.343	0	5.79674e+07	1.96004e+08	1.68192e+07	7.88449e+06	1.52031e+07	0	7.52204e+06	0	0	0	0	0	[M+H]+	462.336	0.232295	8.15e-06	0.0350675	NA	NA	NA	NA	NA	NA	NA	NA	NA	NA	null	-114.357	CC(CCCOC(=O)CCC(=O)O)C1CCC2C1(CCC3C2CCC4C3(CCC(C4)O)C)C	101239694	C28H46O5	(1S,2S,3'S,4S,6R,7R,8R,9S,11S,12S,13S,16R,18S)-2',2',3',7,9,13-hexamethylspiro[5-oxapentacyclo[10.8.0.02,9.04,8.013,18]icosane-6,5'-oxolane]-7,11,16-triol	5.65297	C[C@H]1C[C@]2([C@]([C@H]3[C@@H](O2)C[C@@H]4[C@@]3(C[C@@H]([C@H]5[C@H]4CC[C@@H]6[C@@]5(CC[C@H](C6)O)C)O)C)(C)O)OC1(C)C	HPHXKNOXVBFETI-SHCCRYCOSA-N	9981822	C28H46O5	0.338403	TRUE	4
83	M387_R498_26807	498.004	386.865	0	0	0	0	0	0	0	0	0	3.73153e+06	0	3.4545e+06	0	[M+H]+	385.858	0.114003	3.99e-06	0.0350367	NA	NA	NA	NA	NA	NA	NA	NA	NA	NA	2,6-dichloro-4-[(3,5-dichloro-4-hydroxyphenyl)disulfanyl]phenol	-92.0777	C1=C(C=C(C(=C1Cl)O)Cl)SSC2=CC(=C(C(=C2)Cl)O)Cl	15176953	C12H6Cl4O2S2	2,4-dichloro-6-[(3,5-dichloro-2-hydroxyphenyl)disulfanyl]phenol	6	C1=C(C=C(C(=C1SSC2=C(C(=CC(=C2)Cl)Cl)O)O)Cl)Cl	YVALZDKTCRMZLQ-UHFFFAOYSA-N	6453504	C12H6Cl4O2S2	0.563786	TRUE	4
84	M776_R1317_93693	1317.36	775.624	2.22224e+06	1.76063e+07	0	0	0	0	0	0	0	0	0	0	0	[M+H]+	774.616	0.219383	7.53e-06	0.0343214	NA	NA	NA	NA	NA	NA	NA	NA	NA	NA	null	-36.1242	CCCCCCCCCCCCCCCCCCCCCCCC(=O)OC(COC(=O)CCCCCCCCCCCCCCC)COP(=O)(O)OC	138120230	C44H87O8P	[(2R)-2-heptadecanoyloxy-3-phosphonooxypropyl] 22-methyltricosanoate	4	CCCCCCCCCCCCCCCCC(=O)O[C@H](COC(=O)CCCCCCCCCCCCCCCCCCCCC(C)C)COP(=O)(O)O	VDWBIRFWWSNLBY-HUESYALOSA-N	131822582	C44H87O8P	0.804846	TRUE	3
85	M499_R1053_45510	1053.47	499.43	0	1.23034e+07	0	0	0	0	0	0	6.02636e+07	8.83219e+07	4.42981e+07	8.18316e+07	0	[M+H]+	498.422	0.143484	4.91e-06	0.0342518	NA	NA	NA	NA	NA	NA	NA	NA	NA	NA	16-oxohentriacontanoyl Chloride	-93.0969	CCCCCCCCCCCCCCCC(=O)CCCCCCCCCCCCCCC(=O)Cl	11785304	C31H59ClO2	NA	NA	NA	NA	NA	NA	NA	FALSE	5
86	M549_R1312_54553	1311.54	549.415	326987302	3.0396e+08	0	0	1.06809e+07	7.42986e+06	0	0	0	0	0	0	0	[M+H]+	548.408	0.29984	1e-05	0.0334793	NA	NA	NA	NA	NA	NA	NA	NA	NA	NA	null	-191.587	CC(C)CCCC(C)C1CCC2C1(CCC3C2CC=C4C3(CCCC4OC5C(C(C(C(O5)CO)O)O)O)C)C	101949418	C33H56O6	(2R,3R,4S,5S,6R)-2-[[(3S,8S,9S,10R,13R,14S,17R)-10,13-dimethyl-17-[(2R)-6-methylheptan-2-yl]-2,3,4,7,8,9,11,12,14,15,16,17-dodecahydro-1H-cyclopenta[a]phenanthren-3-yl]oxy]-6-(hydroxymethyl)oxane-3,4,5-triol	5.93626	C[C@H](CCCC(C)C)[C@H]1CC[C@@H]2[C@@]1(CC[C@H]3[C@H]2CC=C4[C@@]3(CC[C@@H](C4)O[C@H]5[C@@H]([C@H]([C@@H]([C@H](O5)CO)O)O)O)C)C	FSMCJUNYLQOAIM-UQBZCTSOSA-N	440145	C33H56O6	0.709343	TRUE	3
87	M337_R426_19993	426.06	337.263	0	0	0	0	0	0	0	0	1.74078e+06	0	0	0	3.8597e+07	[M+H]+	336.255	0.105113	3.51e-06	0.0333669	NA	NA	NA	NA	NA	NA	NA	NA	NA	NA	null	-88.0412	CCCCCCN(CCCCCC)P(=O)(OC)OCCNC	85704633	C16H37N2O3P	1-dodecyl-3-hydroxy-5-(hydroxymethyl)-2-methylpyridin-1-ium-4-carbaldehyde	4.68289	CCCCCCCCCCCC[N+]1=C(C(=C(C(=C1)CO)C=O)O)C	WBBZRCSZEFWXQZ-UHFFFAOYSA-O	135903	C20H34NO3	0.184579	FALSE	5
88	M129_R82_1764	82.0772	129.047	0	2.51849e+06	2.60947e+06	2.80229e+06	2.90566e+06	5.30617e+06	0	1.9788e+06	0	4.71454e+06	7.21264e+06	2.30482e+06	0	[M+H]+	128.04	0.384722	1.24e-05	0.032344	NA	NA	NA	NA	NA	NA	NA	NA	NA	NA	diacetyloxyboron	-84.8827	[B](OC(=O)C)OC(=O)C	18762943	C4H6BO4	NA	NA	NA	NA	NA	NA	NA	FALSE	5
89	M307_R328_16514	328.44	307.154	0	0	0	0	0	0	3.52573e+06	3.13014e+06	0	0	0	0	5.438e+06	[M+H]+	306.147	0.489039	1.54e-05	0.0315756	NA	NA	NA	NA	NA	NA	NA	NA	NA	NA	6-prop-2-enoxycarbonyloxyhexyl benzoate	-93.3606	C=CCOC(=O)OCCCCCCOC(=O)C1=CC=CC=C1	16050149	C17H22O5	[(3S,3aR,4S,9R,9aS,9bS)-9-hydroxy-3,6,9-trimethyl-2-oxo-3,3a,4,5,9a,9b-hexahydroazuleno[4,5-b]furan-4-yl] acetate	4.93233	C[C@H]1[C@@H]2[C@H](CC(=C3C=C[C@@]([C@@H]3[C@H]2OC1=O)(C)O)C)OC(=O)C	SYTRJRUSWMMZLV-VQGWEXQJSA-N	92265	C17H22O5	0.0523918	TRUE	4
90	M451_R954_37168	953.616	451.363	9.50136e+07	26860196	0	6.68147e+07	0	0	0	0	1.86978e+07	0	212848006	0	9.30412e+07	[M+H]+	450.356	0.233946	7.34e-06	0.0313667	NA	NA	NA	NA	NA	NA	NA	NA	NA	NA	Laureth-6	-55.5848	CCCCCCCCCCCCOCCOCCOCCOCCOCCOCCO	18282	C24H50O7	2-[2-[2-[2-[2-(2-dodecoxyethoxy)ethoxy]ethoxy]ethoxy]ethoxy]ethanol	5.01108	CCCCCCCCCCCCOCCOCCOCCOCCOCCOCCO	OJCFEGKCRWEVSN-UHFFFAOYSA-N	18282	C24H50O7	1	TRUE	3
91	M563_R869_57167	868.849	562.926	0	0	0	7.30007e+06	0	0	0	3.99589e+06	0	0	0	0	0	[M+H]+	561.919	0.329549	1.02e-05	0.0310153	NA	NA	NA	NA	NA	NA	NA	NA	NA	NA	2-Deoxy-2-iodo-alpha-D-mannopyranosyl-(1A(R)1)-2-deoxy-2-iodo-alpha-D-mannopyranoside	-89.2432	C(C1C(C(C(C(O1)OC2C(C(C(C(O2)CO)O)O)I)I)O)O)O	49873655	C12H20I2O9	NA	NA	NA	NA	NA	NA	NA	FALSE	5
92	M732_R1320_87989	1319.54	731.597	2.13712e+06	1.81107e+07	0	0	0	0	0	0	0	0	0	0	0	[M+H]+	730.59	0.327624	9.96e-06	0.0304141	NA	NA	NA	NA	NA	NA	NA	NA	NA	NA	null	-78.7215	CCCCCCCCCCCCCCCCCC(=O)OCC(COP(=O)(O)OCCC)OC=CCCCCCCCCCCCCCCCC	126575030	C42H83O7P	2,3-dimethoxy-5-methyl-6-[(2E,6E,10E,14E,18E,22E,26E)-3,7,11,15,19,23,27,31-octamethyldotriaconta-2,6,10,14,18,22,26,30-octaenyl]cyclohexa-2,5-diene-1,4-diol	4.6005	CC1=C(C(C(=C(C1O)OC)OC)O)C/C=C(\\C)/CC/C=C(\\C)/CC/C=C(\\C)/CC/C=C(\\C)/CC/C=C(\\C)/CC/C=C(\\C)/CC/C=C(\\C)/CCC=C(C)C	FLVUMORHBJZINO-SGHXUWJISA-N	22833558	C49H78O4	0.155348	FALSE	5
93	M309_R1181_16793	1181.2	309.279	3.88858e+07	0	0	8.00386e+06	2.149e+07	2.59879e+06	0	5.37227e+07	0	0	0	0	0	[M+H]+	308.271	0.378704	1.15e-05	0.0303192	NA	NA	NA	NA	NA	NA	NA	NA	NA	NA	Icosadienoic acid	-14.0664	CCCCCC=CCC=CCCCCCCCCCC(=O)O	3208	C20H36O2	ethyl (9Z,12Z)-octadeca-9,12-dienoate	4.99484	CCCCC/C=C\\C/C=C\\CCCCCCCC(=O)OCC	FMMOOAYVCKXGMF-MURFETPASA-N	5282184	C20H36O2	0.587629	TRUE	4
94	M587_R1045_62028	1045.49	587.482	0	1.18868e+07	0	0	0	0	0	0	2.34826e+07	7.22222e+07	3.6248e+07	6.07646e+07	0	[M+H]+	586.475	0.177642	5.38e-06	0.0303101	NA	NA	NA	NA	NA	NA	NA	NA	NA	NA	null	-110.645	CCCCCCCCCCCCCCCC(=O)OCC(COC(=O)CCCCCCCCCCCCCCC)Cl	131667846	C35H67ClO4	(6E,10E,12E,14E,16E,18E,20E,22E,24E,26E,28E)-31-methoxy-2,6,10,14,19,23,27,31-octamethyldotriaconta-6,10,12,14,16,18,20,22,24,26,28-undecaen-2-ol	5.92291	C/C(=C\\CC/C(=C/C=C/C(=C/C=C/C=C(\\C)/C=C/C=C(\\C)/C=C/C=C(\\C)/C=C/CC(C)(C)OC)/C)/C)/CCCC(C)(C)O	RCMFBNYLAQKETI-NMLMZKLPSA-N	16061266	C41H62O2	0.051218	FALSE	5
95	M463_R924_39222	924.295	463.343	0	1.50281e+08	0	7.65522e+07	0	0	0	0	0	0	5.71472e+06	0	1.28582e+07	[M+H]+	462.335	0.232295	6.96e-06	0.029946	NA	NA	NA	NA	NA	NA	NA	NA	NA	NA	null	-126.071	CC(CCCOC(=O)CCC(=O)O)C1CCC2C1(CCC3C2CCC4C3(CCC(C4)O)C)C	101239694	C28H46O5	(1S,2S,3'S,4S,6R,7R,8R,9S,11S,12S,13S,16R,18S)-2',2',3',7,9,13-hexamethylspiro[5-oxapentacyclo[10.8.0.02,9.04,8.013,18]icosane-6,5'-oxolane]-7,11,16-triol	5.63198	C[C@H]1C[C@]2([C@]([C@H]3[C@@H](O2)C[C@@H]4[C@@]3(C[C@@H]([C@H]5[C@H]4CC[C@@H]6[C@@]5(CC[C@H](C6)O)C)O)C)(C)O)OC1(C)C	HPHXKNOXVBFETI-SHCCRYCOSA-N	9981822	C28H46O5	0.338403	TRUE	4
96	M624_R1195_69208	1195.18	623.529	9.97389e+07	6.03108e+07	0	0	0	2.61899e+07	0	3.60094e+07	0	0	0	4.49022e+07	0	[M+H]+	622.522	0.1115	3.28e-06	0.0293782	NA	NA	NA	NA	NA	NA	NA	NA	NA	NA	null	-67.8995	CCCCCCCCOP(=O)(OCCCCCCCC)OP(C)(CCCCCC)(CCCCCC)CCCCCC	87474276	C35H76O4P2	NA	NA	NA	NA	NA	NA	NA	FALSE	5
97	M523_R1356_49743	1356.31	523.413	0	0	0	2.39538e+07	8.27203e+06	1.73002e+07	0	6.51099e+06	0	1.14048e+08	0	1.11667e+08	0	[M+H]+	522.406	0.531796	1.54e-05	0.0290032	NA	NA	NA	NA	NA	NA	NA	NA	NA	NA	bis(2-dodecoxyethyl) hydrogen phosphate	-94.6186	CCCCCCCCCCCCOCCOP(=O)(O)OCCOCCCCCCCCCCCC	59938993	C28H59O6P	8-(3-heptyloxiran-2-yl)oct-1-en-4,6-diyn-3-yl (9E,12E)-octadeca-9,12-dienoate	NA	CCCCCCCC1C(O1)CC#CC#CC(C=C)OC(=O)CCCCCCC/C=C/C/C=C/CCCCC	MGQITZGZKLABCX-XUPYMNJSSA-N	131753067	C35H54O3	0.240918	FALSE	5
98	M451_R1006_37167	1005.83	451.363	1.85988e+08	0	0	0	2.51568e+07	1.02912e+07	0	4.65066e+07	0	1.09263e+08	0	9.14288e+07	0	[M+H]+	450.356	0.233946	6.68e-06	0.0285495	NA	NA	NA	NA	NA	NA	NA	NA	NA	NA	Laureth-6	-59.8687	CCCCCCCCCCCCOCCOCCOCCOCCOCCOCCO	18282	C24H50O7	2-[2-[2-[2-[2-(2-dodecoxyethoxy)ethoxy]ethoxy]ethoxy]ethoxy]ethanol	5.00016	CCCCCCCCCCCCOCCOCCOCCOCCOCCOCCO	OJCFEGKCRWEVSN-UHFFFAOYSA-N	18282	C24H50O7	1	TRUE	3
99	M710_R1267_84698	1266.5	709.527	974653	1.72665e+08	0	0	1.79598e+07	1.22409e+07	0	8.31407e+07	0	0	0	0	0	[M+H]+	708.519	0.239598	6.78e-06	0.0282781	NA	NA	NA	NA	NA	NA	NA	NA	NA	NA	19,21-dihydroxy-22-[5-[5-(1-hydroxyethyl)-5-methyloxolan-2-yl]-5-methyloxolan-2-yl]-4,6,8,12,14,18,20-heptamethyl-9,11-dioxodocos-16-enoic acid	-204.296	CC(CCC(=O)O)CC(C)CC(C)C(=O)CC(=O)C(C)CC(C)CC=CC(C)C(C(C)C(CC1CCC(O1)(C)C2CCC(O2)(C)C(C)O)O)O	3486373	C41H72O9	(4R,6S,8S,10Z,12R,14R,16E,18R,19R,20S,21S)-11,19,21-trihydroxy-22-[(2S,5S)-5-[(2R,5S)-5-[(1R)-1-hydroxyethyl]-5-methyloxolan-2-yl]-5-methyloxolan-2-yl]-4,6,8,12,14,18,20-heptamethyl-9-oxodocosa-10,16-dienoic acid	6	C[C@H](CCC(=O)O)C[C@H](C)C[C@H](C)C(=O)/C=C(/[C@H](C)C[C@H](C)C/C=C/[C@@H](C)[C@H]([C@@H](C)[C@H](C[C@@H]1CC[C@@](O1)(C)[C@H]2CC[C@@](O2)(C)[C@@H](C)O)O)O)\\O	PGHMRUGBZOYCAA-ADZNBVRBSA-N	6912226	C41H72O9	0.858877	TRUE	3
100	M488_R1053_43437	1053.45	488.121	0	0	0	8.68501e+07	0	0	0	1.1276e+06	0	0	0	0	0	[M+H]+	487.114	0.508663	1.43e-05	0.0280392	NA	NA	NA	NA	NA	NA	NA	NA	NA	NA	null	-305.279	C1C(=CC2=CC=C(C=C2)[N+](=O)[O-])C(=O)C(=CC3=CC=C(C=C3)[N+](=O)[O-])CN1CCCP(=O)(O)O	42630858	C22H22N3O8P	3-hydroxy-4-[(2-methoxy-5-nitrophenyl)diazenyl]-N-(3-nitrophenyl)naphthalene-2-carboxamide	5.82296	COC1=C(C=C(C=C1)[N+](=O)[O-])N=NC2=C(C(=CC3=CC=CC=C32)C(=O)NC4=CC(=CC=C4)[N+](=O)[O-])O	SOFRHZUTPGJWAM-UHFFFAOYSA-N	22979	C24H17N5O7	0.282024	FALSE	5
101	M401_R610_28835	610.372	400.814	0	0	0	0	0	0	0	0	7.88083e+06	0	0	0	0	[M+H]+	399.807	0.129438	3.61e-06	0.0279079	NA	NA	NA	NA	NA	NA	NA	NA	NA	NA	1-bromo-1-[1-bromoethoxy(1-bromoethyl)phosphoryl]oxyethane	-71.9836	CC(OP(=O)(C(C)Br)OC(C)Br)Br	21139837	C6H12Br3O3P	NA	NA	NA	NA	NA	NA	NA	FALSE	5
102	M470_R1144_40314	1144.18	469.992	1.27595e+08	0	0	0	0	0	0	0	0	0	0	0	0	[M+H]+	468.985	0.450899	1.26e-05	0.0279073	NA	NA	NA	NA	NA	NA	NA	NA	NA	NA	2'',3''-Deoxy-3''-fluoro-5''-cytidine triphosphate, .beta.-D	-159.352	C1C(C(OC1N2C=CC(=NC2=O)N)COP(=O)(O)OP(=O)(O)OP(=O)(O)O)F	497309	C9H15FN3O12P3	[[(2S,5R)-5-(4-amino-5-fluoro-2-oxopyrimidin-1-yl)oxolan-2-yl]methoxy-hydroxyphosphoryl] phosphono hydrogen phosphate	5.71306	C1C[C@@H](O[C@@H]1COP(=O)(O)OP(=O)(O)OP(=O)(O)O)N2C=C(C(=NC2=O)N)F	ARRTZUVEPRJLPK-CAHLUQPWSA-N	466996	C9H15FN3O12P3	0.6875	TRUE	4
103	M370_R1020_24450	1019.64	370.332	1.35513e+07	0	0	5.85542e+08	1.8881e+08	1.34651e+08	0	2.85408e+08	0	4.37784e+07	8.82242e+07	0	0	[M+H]+	369.324	0.186609	5.2e-06	0.0278449	NA	NA	NA	NA	NA	NA	NA	NA	NA	NA	Alrosol O	-59.911	CCCCCCCCC=CCCCCCCCC(=O)N(CCO)CCO	7164	C22H43NO3	(Z)-N,N-bis(2-hydroxyethyl)octadec-9-enamide	5.03022	CCCCCCCC/C=C\\CCCCCCCC(=O)N(CCO)CCO	LPMBTLLQQJBUOO-KTKRTIGZSA-N	5371728	C22H43NO3	1	TRUE	3
104	M491_R1074_44020	1074.08	491.374	0	8.37001e+07	0	2.41878e+07	2.25094e+07	4.03649e+07	0	6.66874e+07	0	2.06306e+08	1.18658e+08	1.58732e+08	0	[M+H]+	490.367	0.222902	6.14e-06	0.0275536	NA	NA	NA	NA	NA	NA	NA	NA	NA	NA	(3S,4aS,5S,6aR,6aS,6bR,8aR,9R,10S,12aR,14bS)-4a,9-bis(hydroxymethyl)-2,2,6a,6b,9,12a-hexamethyl-1,3,4,5,6,6a,7,8,8a,10,11,12,13,14b-tetradecahydropicene-3,5,10-triol	-98.9333	CC1(CC2C3=CCC4C5(CCC(C(C5CCC4(C3(CC(C2(CC1O)CO)O)C)C)(C)CO)O)C)C	15560302	C30H50O5	(1R,2R,3R,5Z)-5-[(2E)-2-[(1R,3aS,7aR)-1-[(2R)-6-hydroxy-6-methylheptan-2-yl]-7a-methyl-2,3,3a,5,6,7-hexahydro-1H-inden-4-ylidene]ethylidene]-2-(3-hydroxypropoxy)-4-methylidenecyclohexane-1,3-diol	5.80265	C[C@H](CCCC(C)(C)O)[C@H]1CC[C@@H]\\2[C@@]1(CCC/C2=C\\C=C/3\\C[C@H]([C@H]([C@@H](C3=C)O)OCCCO)O)C	FZEXGDDBXLBRTD-AYIMTCTASA-N	6918141	C30H50O5	0.301969	TRUE	4
105	M559_R1000_56537	1000.41	559.451	3.48586e+07	0	0	0	7.25723e+06	3.12824e+06	0	1.1739e+07	0	1.45409e+07	0	1.19169e+07	0	[M+H]+	558.444	0.225529	6.19e-06	0.0274522	NA	NA	NA	NA	NA	NA	NA	NA	NA	NA	[(2R)-3-phosphanyloxy-2-tridecanoyloxypropyl] hexadecanoate	-93.5602	CCCCCCCCCCCCCCCC(=O)OCC(COP)OC(=O)CCCCCCCCCCCC	448530	C32H63O5P	[(2R)-3-phosphanyloxy-2-tridecanoyloxypropyl] hexadecanoate	4	CCCCCCCCCCCCCCCC(=O)OC[C@H](COP)OC(=O)CCCCCCCCCCCC	KZOVLGXRYGOFOC-SSEXGKCCSA-N	448530	C32H63O5P	1	TRUE	3
106	M689_R1129_81453	1129.32	689.156	0	212933776	0	9.68117e+06	3.13963e+07	1.74533e+06	0	2.37033e+07	0	0	0	0	0	[M+H]+	688.149	0.323796	8.87e-06	0.0273877	NA	NA	NA	NA	NA	NA	NA	NA	NA	NA	null	-467.684	CC(C)C(C(C(=O)NP(=O)(O)OC1CC(C(O1)N2C=NC3=C(N=CN=C32)NP(=O)(O)OC4C(C(C(OC4O)CO)O)O)O)O)O	91827312	C21H34N6O16P2	N-[(2R,3S)-2,3-dihydroxy-4-methylpentanoyl]-[(2R,4S,5R)-4-hydroxy-5-[6-[[hydroxy-[(2S,3R,4S,5S,6R)-2,4,5-trihydroxy-6-(hydroxymethyl)oxan-3-yl]oxyphosphoryl]amino]purin-9-yl]oxolan-2-yl]oxyphosphonamidic acid	4	CC(C)[C@@H]([C@H](C(=O)NP(=O)(O)O[C@@H]1C[C@@H]([C@@H](O1)N2C=NC3=C(N=CN=C32)NP(=O)(O)O[C@@H]4[C@H]([C@@H]([C@H](O[C@@H]4O)CO)O)O)O)O)O	KOMSNTWZRZGGEF-IPMHYPRDSA-N	91827312	C21H34N6O16P2	1	TRUE	3
107	M667_R1189_77700	1189.2	667.479	5.79228e+08	5.63473e+08	0	3.48463e+06	0	0	0	0	0	0	0	0	0	[M+H]+	666.472	0.517456	1.42e-05	0.0273701	NA	NA	NA	NA	NA	NA	NA	NA	NA	NA	null	-83.6825	CCOC(C)(CCC=C(C)C)C1CCC2(C1C(CC3C2(CC(C4C3(CCC(C4(C)C)O)C)OC5C(C(C(C(O5)CO)O)O)O)C)O)C	102072428	C38H66O9	NA	NA	NA	NA	NA	NA	NA	FALSE	5
108	M385_R253_26592	253.483	385.318	0	0	0	0	0	0	0	1.78372e+06	0	4.66434e+07	2.86621e+06	2.62065e+07	5.10363e+08	[M+H]+	384.311	0.228482	6.25e-06	0.0273391	NA	NA	NA	NA	NA	NA	NA	NA	NA	NA	null	-186.373	CCCCCCCCCCC(C(=O)N)NC(=O)C(CCCCN)NC(=O)C	127031982	C20H40N4O3	ethyl (2S)-5-(diaminomethylideneamino)-2-(dodecanoylamino)pentanoate	5.99633	CCCCCCCCCCCC(=O)N[C@@H](CCCN=C(N)N)C(=O)OCC	XJTMYVOVQZMMKX-KRWDZBQOSA-N	188214	C20H40N4O3	0.496802	TRUE	4
109	M713_R1365_85230	1364.53	712.595	0	0	0	0	0	1.42887e+07	0	3.49801e+07	0	0	0	0	0	[M+H]+	711.587	0.0302353	8.15e-07	0.0269439	NA	NA	NA	NA	NA	NA	NA	NA	NA	NA	null	-64.1086	C1=CC(=C(C(=C1)Br)C(C2=C(C=CC=C2Br)Br)C3=C(C=CC=C3Br)Br)Br	87619203	C19H10Br6	NA	NA	NA	NA	NA	NA	NA	FALSE	5
110	M407_R694_29686	694.396	406.814	0	0	0	0	0	0	0	0	0	1.73292e+07	647292	2.4283e+07	1.71679e+07	[M+H]+	405.807	0.163081	4.32e-06	0.0264981	NA	NA	NA	NA	NA	NA	NA	NA	NA	NA	null	-57.6647	C(CCl)C(C(CCBr)(C(CCl)Cl)Br)Cl	88213400	C8H12Br2Cl4	NA	NA	NA	NA	NA	NA	NA	FALSE	5
111	M679_R1053_79705	1052.72	679.223	0	1.65592e+07	5.98367e+07	1.88075e+07	0	0	0	0	0	0	0	0	0	[M+H]+	678.215	0.166956	4.42e-06	0.026474	NA	NA	NA	NA	NA	NA	NA	NA	NA	NA	Hexandraside E	-196.337	CC(=CCC1=C(C=C(C2=C1OC(=C(C2=O)OC3C(C(C(C(O3)CO)O)O)O)C4=CC=C(C=C4)O)O)OC5C(C(C(C(O5)CO)O)O)O)C	15126644	C32H38O16	5-hydroxy-2-(4-hydroxyphenyl)-8-(3-methylbut-2-enyl)-3,7-bis[[(2S,3R,4S,5S,6R)-3,4,5-trihydroxy-6-(hydroxymethyl)oxan-2-yl]oxy]chromen-4-one	3.95174	CC(=CCC1=C(C=C(C2=C1OC(=C(C2=O)O[C@H]3[C@@H]([C@H]([C@@H]([C@H](O3)CO)O)O)O)C4=CC=C(C=C4)O)O)O[C@H]5[C@@H]([C@H]([C@@H]([C@H](O5)CO)O)O)O)C	SLUGZPRLJCECEX-ZWSGDWEDSA-N	15126644	C32H38O16	1	TRUE	3
112	M251_R387_11186	387.128	251.037	0	0	0	0	0	0	0	0	1.32982e+08	0	0	0	0	[M+H]+	250.03	0.259795	6.85e-06	0.0263645	Bisphenol S	0.858188	Oc1ccc(cc1)S(=O)(=O)c1ccc(O)cc1	VPWNQTHUCYMVMZ-UHFFFAOYSA-N	C12H10O4S	NA	NA	NA	NA	NA	Diphone C	-16.4938	C1=CC(=CC=C1O)S(=O)(=O)C2=CC=C(C=C2)O	6626	C12H10O4S	4-(4-hydroxyphenyl)sulfonylphenol	5.92616	C1=CC(=CC=C1O)S(=O)(=O)C2=CC=C(C=C2)O	VPWNQTHUCYMVMZ-UHFFFAOYSA-N	6626	C12H10O4S	1	TRUE	2
113	M283_R871_14034	871.48	283.076	0	0	0	0	0	0	0	0	2.36739e+07	0	0	0	0	[M+H]+	282.068	0.0484873	1.18e-06	0.0244305	NA	NA	NA	NA	NA	NA	NA	NA	NA	NA	benzo[a]pyrene-4,5-dione	-34.3571	C1=CC=C2C3=C4C(=CC2=C1)C(=O)C(=O)C5=CC=CC(=C54)C=C3	39171	C20H10O2	benzo[b]pyrene-1,6-dione	5.1686	C1=CC=C2C(=C1)C3=CC=C4C(=O)C=CC5=C4C3=C(C2=O)C=C5	OXWHZARNAGLRFL-UHFFFAOYSA-N	18300	C20H10O2	0.811765	TRUE	3
114	M378_R920_25586	920.008	378.322	2.82151e+08	0	0	0	2.01019e+07	1.66386e+07	0	2.86243e+07	0	0	514966477	0	7.64465e+07	[M+H]+	377.314	0.152834	3.72e-06	0.024363	NA	NA	NA	NA	NA	NA	NA	NA	NA	NA	null	-68.9955	CCCCCCCCCCCCCCC(C(C(C(C(CO)O)O)O)O)N	88265309	C20H43NO5	NA	NA	NA	NA	NA	NA	NA	FALSE	5
115	M518_R426_48765	425.754	518.336	0	0	0	0	3.74315e+06	0	0	623743	0	0	3.05114e+07	988035	0	[M+H]+	517.329	0.111137	2.65e-06	0.0238848	NA	NA	NA	NA	NA	NA	NA	NA	NA	NA	[17-(1-carboxy-5-methylhex-4-enyl)-11,16-dihydroxy-4,8,10,14-tetramethyl-1,2,3,4,5,6,7,9,11,12,13,15,16,17-tetradecahydrocyclopenta[a]phenanthren-3-yl]oxysulfanylboron	-293.726	[B]SOC1CCC2(C(C1C)CCC3(C2C(CC4C3(CC(C4C(CCC=C(C)C)C(=O)O)O)C)O)C)C	21135686	C29H47BO5S	[(2S)-3-cyclohexyl-1-[(2S,6R)-2,6-dimethylmorpholin-4-yl]-1-oxopropan-2-yl] N-[(2S)-1-(5-fluoro-3,3-dimethyl-2H-indol-1-yl)propan-2-yl]carbamate	6	C[C@@H]1CN(C[C@@H](O1)C)C(=O)[C@H](CC2CCCCC2)OC(=O)N[C@@H](C)CN3CC(C4=C3C=CC(=C4)F)(C)C	IQJCKLGVPNRCKK-JJEXOMBSSA-N	23648381	C29H44FN3O4	0.169675	FALSE	5
116	M519_R1177_48978	1177.17	519.406	2.1177e+07	0	0	0	0	0	0	0	0	3.97462e+07	2.34143e+07	2.95236e+07	0	[M+H]+	518.398	0.347684	8.27e-06	0.0237785	NA	NA	NA	NA	NA	NA	NA	NA	NA	NA	null	-129.122	CC(=O)OC1CCC2(C3CCC4C(CCC4(C3(CCC2C1(C)C)C)C)C(C)(CC=CC(C)(C)OO)O)C	70698223	C32H54O5	(3R,6R)-6-[(1R,3aS,4E,7aR)-4-[(2Z)-2-[(3S,5R)-3,5-dihydroxy-2-methylidenecyclohexylidene]ethylidene]-7a-methyl-2,3,3a,5,6,7-hexahydro-1H-inden-1-yl]-2,10-dimethylundecane-2,3,10-triol	5.88268	C[C@]12CCC/C(=C\\C=C/3\\C[C@H](C[C@@H](C3=C)O)O)/[C@@H]1CC[C@@H]2[C@H](CCCC(C)(C)O)CC[C@H](C(C)(C)O)O	UAKRHUPVCAWPPT-DBQRCUIGSA-N	9892841	C32H54O5	0.29572	TRUE	4
117	M695_R853_82374	853.128	695.004	0	0	0	932066	0	0	0	0	0	0	1.50316e+07	0	0	[M+H]+	693.997	0.359471	8.33e-06	0.0231788	NA	NA	NA	NA	NA	NA	NA	NA	NA	NA	null	-89.4563	C(COCCOC1C(C(C(C(O1)CI)O)O)O)OCCOC2C(C(C(C(O2)CI)O)O)O	89113677	C18H32I2O12	NA	NA	NA	NA	NA	NA	NA	FALSE	5
118	M361_R1186_23134	1185.61	361.331	0	1.01025e+08	0	1.05443e+07	1.33325e+07	1.53905e+07	0	1.78616e+07	0	0	0	0	0	[M+H]+	360.324	0.244193	5.62e-06	0.0230257	NA	NA	NA	NA	NA	NA	NA	NA	NA	NA	null	-163.228	CCCCCCCCCCCOCCCCCCOCC(CO)OC	88477608	C21H44O4	(2S)-3-[(2R)-2-hydroxyoctadecoxy]propane-1,2-diol	4	CCCCCCCCCCCCCCCC[C@H](COC[C@H](CO)O)O	WSTMDVJUMOTWRD-RTWAWAEBSA-N	137323865	C21H44O4	0.604278	TRUE	4
119	M325_R792_18559	791.926	325.322	0	1584080564	2.38651e+06	0	0	919313	0	3.96027e+06	0	0	0	0	0	[M+H-CO2]+	368.304	0.136534	3.11e-06	0.0227621	NA	NA	NA	NA	NA	NA	NA	NA	NA	NA	4-(11-piperidin-1-ylundecyl)morpholine	-64.78	C1CCN(CC1)CCCCCCCCCCCN2CCOCC2	4366256	C20H40N2O	1-decyl-N,N-diethylpiperidine-3-carboxamide	6	CCCCCCCCCCN1CCCC(C1)C(=O)N(CC)CC	QHDWRYQSNODWBJ-UHFFFAOYSA-N	120652	C20H40N2O	0.345745	TRUE	4
120	M291_R842_14892	842.143	291.253	0	1.35628e+07	1.94179e+07	2.01685e+07	7.66474e+07	7.36437e+07	0	0	0	8.06058e+07	8.03961e+07	5.45224e+07	4.07294e+07	[M+H]+	290.246	0.462979	1.05e-05	0.0227592	NA	NA	NA	NA	NA	NA	NA	NA	NA	NA	null	-76.3535	CCCCCCCCCCCOCCOCC(CO)O	122612908	C16H34O4	2,5-bis(tert-butylperoxy)-2,5-dimethylhexane	5.2245	CC(C)(C)OOC(C)(C)CCC(C)(C)OOC(C)(C)C	DMWVYCCGCQPJEA-UHFFFAOYSA-N	6545	C16H34O4	0.0298103	TRUE	4
121	M491_R1155_44023	1154.84	491.374	0	1.61056e+08	0	0	0	0	0	0	0	0	0	0	0	[M+H]+	490.367	0.222902	4.98e-06	0.0223617	NA	NA	NA	NA	NA	NA	NA	NA	NA	NA	(3S,4aS,5S,6aR,6aS,6bR,8aR,9R,10S,12aR,14bS)-4a,9-bis(hydroxymethyl)-2,2,6a,6b,9,12a-hexamethyl-1,3,4,5,6,6a,7,8,8a,10,11,12,13,14b-tetradecahydropicene-3,5,10-triol	-102.343	CC1(CC2C3=CCC4C5(CCC(C(C5CCC4(C3(CC(C2(CC1O)CO)O)C)C)(C)CO)O)C)C	15560302	C30H50O5	(1R,2R,3R,5Z)-5-[(2E)-2-[(1R,3aS,7aR)-1-[(2R)-6-hydroxy-6-methylheptan-2-yl]-7a-methyl-2,3,3a,5,6,7-hexahydro-1H-inden-4-ylidene]ethylidene]-2-(3-hydroxypropoxy)-4-methylidenecyclohexane-1,3-diol	5.78182	C[C@H](CCCC(C)(C)O)[C@H]1CC[C@@H]\\2[C@@]1(CCC/C2=C\\C=C/3\\C[C@H]([C@H]([C@@H](C3=C)O)OCCCO)O)C	FZEXGDDBXLBRTD-AYIMTCTASA-N	6918141	C30H50O5	0.301969	TRUE	4
122	M207_R808_7341	807.78	207.065	4.63882e+06	0	0	0	0	0	0	0	0	0	0	0	0	[M+H]+	206.058	0.194056	4.32e-06	0.0222471	Scoparone	0.640733	COC1=C(OC)C=C2C=CC(=O)OC2=C1	GUAFOGOEJLSQBT-UHFFFAOYSA-N	C11H10O4	NA	NA	NA	NA	NA	null	-110.963	C1COC(=O)C2=CC=CC=C2C(=O)OC1	121222861	C11H10O4	6,7-dimethoxychromen-2-one	5.62816	COC1=C(C=C2C(=C1)C=CC(=O)O2)OC	GUAFOGOEJLSQBT-UHFFFAOYSA-N	8417	C11H10O4	0.25	TRUE	2
123	M121_R649_1193	649.479	121.058	2.08823e+06	0	814824	1.66152e+06	2.60124e+06	7.44878e+06	1.41695e+06	930190	9.25875e+06	1.49202e+06	1.78631e+06	1.23617e+06	1.58978e+06	[M+H]+	120.051	0.315788	6.96e-06	0.022025	NA	NA	NA	NA	NA	NA	NA	NA	NA	NA	null	-23.0781	B(C1=CC=C[C]=C1)(O)O	57439009	C6H6BO2	NA	NA	NA	NA	NA	NA	NA	FALSE	5
124	M559_R950_56538	949.909	559.451	0	1.00112e+07	0	1.54999e+07	0	0	0	0	3.6858e+06	0	2.90252e+07	0	1.78341e+07	[M+H]+	558.444	0.225529	4.96e-06	0.0220015	NA	NA	NA	NA	NA	NA	NA	NA	NA	NA	[(2R)-3-phosphanyloxy-2-tridecanoyloxypropyl] hexadecanoate	-74.1225	CCCCCCCCCCCCCCCC(=O)OCC(COP)OC(=O)CCCCCCCCCCCC	448530	C32H63O5P	[(2R)-3-phosphanyloxy-2-tridecanoyloxypropyl] hexadecanoate	4	CCCCCCCCCCCCCCCC(=O)OC[C@H](COP)OC(=O)CCCCCCCCCCCC	KZOVLGXRYGOFOC-SSEXGKCCSA-N	448530	C32H63O5P	1	TRUE	3
125	M587_R1122_62027	1122.14	587.482	6.65641e+07	5.53048e+06	0	8.22782e+06	3.50532e+06	1.46021e+06	0	6.33609e+06	0	0	0	0	0	[M+H]+	586.475	0.252002	5.41e-06	0.021487	NA	NA	NA	NA	NA	NA	NA	NA	NA	NA	null	-90.7298	CCCCCCCCCCCCCCCC(=O)OCC(COC(=O)CCCCCCCCCCCCCCC)Cl	131667846	C35H67ClO4	(6E,10E,12E,14E,16E,18E,20E,22E,24E,26E,28E)-31-methoxy-2,6,10,14,19,23,27,31-octamethyldotriaconta-6,10,12,14,16,18,20,22,24,26,28-undecaen-2-ol	5.62938	C/C(=C\\CC/C(=C/C=C/C(=C/C=C/C=C(\\C)/C=C/C=C(\\C)/C=C/C=C(\\C)/C=C/CC(C)(C)OC)/C)/C)/CCCC(C)(C)O	RCMFBNYLAQKETI-NMLMZKLPSA-N	16061266	C41H62O2	0.051218	FALSE	5
126	M479_R1055_41975	1055.04	479.394	6.3823e+07	2.41e+07	0	0	0	0	0	0	1.75176e+08	2.40862e+08	1.17684e+08	2.26695e+08	0	[M+H]+	478.387	0.29594	6.13e-06	0.0207053	NA	NA	NA	NA	NA	NA	NA	NA	NA	NA	3,6,9,12,15,18,21-Heptaoxatritriacontane	-80.8073	CCCCCCCCCCCCOCCOCCOCCOCCOCCOCCOCC	14475669	C26H54O7	NA	NA	NA	NA	NA	NA	NA	FALSE	5
127	M580_R1206_60404	1205.56	579.503	0	0	0	0	0	0	0	0	0	0	1.49032e+08	6.98843e+07	0	[M+H]+	578.495	0.0966452	1.99e-06	0.0206385	NA	NA	NA	NA	NA	NA	NA	NA	NA	NA	null	-36.3256	CCCCCCC#CCC[P+](CCC#CCCCCCC)(CCC#CCCCCCC)CCC#CCCCCCC	88686477	C40H67P	NA	NA	NA	NA	NA	NA	NA	FALSE	5
128	M315_R1063_17485	1062.81	315.289	0	0	0	0	0	0	0	0	5.1847e+07	4.37791e+07	2.15164e+07	4.53857e+07	0	[M+H]+	314.282	0.292084	5.94e-06	0.0203242	NA	NA	NA	NA	NA	NA	NA	NA	NA	NA	ethyl 17-hydroxyheptadecanoate	-44.3475	CCOC(=O)CCCCCCCCCCCCCCCCO	21833404	C19H38O3	methyl 12-hydroxyoctadecanoate	5.04569	CCCCCCC(CCCCCCCCCCC(=O)OC)O	RVWOWEQKPMPWMQ-UHFFFAOYSA-N	8840	C19H38O3	0.632509	TRUE	4
129	M275_R993_13334	992.79	275.258	0	4.06643e+06	1.58523e+07	7.50158e+06	5.89767e+06	7.60784e+06	0	7.1427e+06	1.28114e+07	4.41564e+07	5.48059e+07	4.34695e+07	4.78653e+07	[M+H]+	274.251	0.443056	8.75e-06	0.0197388	NA	NA	NA	NA	NA	NA	NA	NA	NA	NA	null	-23.0063	CCCCCCCCOCCCCCCOCCO	53939108	C16H34O3	2-(2-dodecoxyethoxy)ethanol	5	CCCCCCCCCCCCOCCOCCO	AZLWQVJVINEILY-UHFFFAOYSA-N	76457	C16H34O3	0.889503	TRUE	3
130	M375_R1233_25168	1232.79	375.347	3.73675e+07	8.39522e+07	0	1.61226e+07	1.64089e+07	2.17308e+07	0	2.25881e+07	0	0	0	0	0	[M+H]+	374.34	0.351461	6.84e-06	0.0194544	NA	NA	NA	NA	NA	NA	NA	NA	NA	NA	9,12,15,18-Tetraoxahexacosane	-66.2756	CCCCCCCCOCCOCCOCCOCCCCCCCC	10809435	C22H46O4	2-[2-(2-hexadecoxyethoxy)ethoxy]ethanol	5	CCCCCCCCCCCCCCCCOCCOCCOCCO	FSVRFCBLVIJHQY-UHFFFAOYSA-N	4639427	C22H46O4	0.64557	TRUE	4
131	M283_R1095_14101	1094.55	283.263	0	0	0	0	0	0	0	0	3.22904e+07	0	0	0	0	[M+H]+	282.256	0.280894	5.41e-06	0.0192637	NA	NA	NA	NA	NA	NA	NA	NA	NA	NA	cis-8-oleic acid	-9.2949	CCCCCCCCCC=CCCCCCCC(=O)O	33604	C18H34O2	(Z)-octadec-9-enoic acid	5.91375	CCCCCCCC/C=C\\CCCCCCCC(=O)O	ZQPPMHVWECSIRJ-KTKRTIGZSA-N	445639	C18H34O2	0.9	TRUE	3
132	M463_R978_39221	978.013	463.343	1.02e+08	0	0	0	4.65878e+07	2.27623e+07	0	5.15227e+07	0	2.89836e+06	0	0	0	[M+H]+	462.335	0.232295	4.44e-06	0.0191338	NA	NA	NA	NA	NA	NA	NA	NA	NA	NA	null	-137.339	CC(C=CC(C)C(C)(C)O)C1CCC2C1(CCC3(C2=CC(C4(C3(CCC(C4)O)C)O)O)O)C	139585135	C28H46O5	(1S,2S,3'S,4S,6R,7R,8R,9S,11S,12S,13S,16R,18S)-2',2',3',7,9,13-hexamethylspiro[5-oxapentacyclo[10.8.0.02,9.04,8.013,18]icosane-6,5'-oxolane]-7,11,16-triol	5.56332	C[C@H]1C[C@]2([C@]([C@H]3[C@@H](O2)C[C@@H]4[C@@]3(C[C@@H]([C@H]5[C@H]4CC[C@@H]6[C@@]5(CC[C@H](C6)O)C)O)C)(C)O)OC1(C)C	HPHXKNOXVBFETI-SHCCRYCOSA-N	9981822	C28H46O5	0.400531	TRUE	4
133	M495_R988_44753	988.18	495.389	6.99679e+07	1.5431e+07	7.02152e+07	2.66989e+07	1.27885e+07	5.41888e+06	0	21270140	0	3.62226e+07	6.94126e+07	2.88509e+07	3.51371e+07	[M+H]+	494.382	0.185486	3.55e-06	0.0191238	NA	NA	NA	NA	NA	NA	NA	NA	NA	NA	Laureth-7	-119.511	CCCCCCCCCCCCOCCOCCOCCOCCOCCOCCOCCO	76459	C26H54O8	2-[2-[2-[2-[2-[2-(2-dodecoxyethoxy)ethoxy]ethoxy]ethoxy]ethoxy]ethoxy]ethanol	6	CCCCCCCCCCCCOCCOCCOCCOCCOCCOCCOCCO	DWHIUNMOTRUVPG-UHFFFAOYSA-N	76459	C26H54O8	1	TRUE	3
134	M827_R1224_99021	1224.26	826.6	0	144395126	0	0	0	0	0	0	0	0	0	0	0	[M+H]+	825.593	0.566277	1.08e-05	0.0190541	NA	NA	NA	NA	NA	NA	NA	NA	NA	NA	null	-94.5635	CCCCCCCCCCCCCCCCCC(=O)OCC(COP(=O)(O)OCC[N+](C)(C)C)OC(=O)CCCC=CCC=CCC=CCC=CCCCCCO	134731944	C46H84NO9P	(2S)-2-amino-3-[hydroxy-[(2R)-2-[(5Z,8Z,11Z,14Z)-icosa-5,8,11,14-tetraenoyl]oxy-3-icosoxypropoxy]phosphoryl]oxypropanoic acid	3.99944	CCCCCCCCCCCCCCCCCCCCOC[C@H](COP(=O)(O)OC[C@@H](C(=O)O)N)OC(=O)CCC/C=C\\C/C=C\\C/C=C\\C/C=C\\CCCCC	AOBCRVMACOIDIR-CQGPZNNBSA-N	52926152	C46H84NO9P	0.656461	TRUE	4
135	M344_R981_20898	981.243	344.316	0	7.9463e+06	0	4.8734e+08	1.91575e+08	1.07827e+08	0	2.14664e+08	0	9.10948e+07	1.59034e+08	4.29138e+06	5.33644e+06	[M+H]+	343.309	0.216216	4e-06	0.0184795	NA	NA	NA	NA	NA	NA	NA	NA	NA	NA	Palmitamide DEA	-71.6374	CCCCCCCCCCCCCCCC(=O)N(CCO)CCO	82046	C20H41NO3	N-[(2S,3R)-1,3-dihydroxyoctadecan-2-yl]acetamide	5.08555	CCCCCCCCCCCCCCC[C@H]([C@H](CO)NC(=O)C)O	CRJGESKKUOMBCT-VQTJNVASSA-N	6610273	C20H41NO3	0.479893	TRUE	4
136	M493_R1086_44404	1086.12	493.41	1.1462e+07	0	0	0	0	0	0	0	3.60083e+08	374322128	192422829	3.66541e+08	0	[M+H]+	492.403	0.441572	8.01e-06	0.018145	NA	NA	NA	NA	NA	NA	NA	NA	NA	NA	null	-76.4943	CCCCCCCCCCCCCCCOCCOCCOCCOCCOCCOCCO	10464010	C27H56O7	NA	NA	NA	NA	NA	NA	NA	FALSE	5
137	M764_R802_92229	802.166	763.53	0	7.24237e+07	0	0	8.18175e+06	0	3.75834e+06	0	0	0	0	0	0	[M+H]+	762.522	0.354053	6.37e-06	0.0180007	NA	NA	NA	NA	NA	NA	NA	NA	NA	NA	null	-22.0357	CCCCC=CCC=CCCCCCCCC(=O)OCC(COP(=O)(O)OCC)OC(=O)CCCCCCCCC=CCC=CCC=CCC=CCC	138309953	C44H75O8P	[(2R)-2-nonadecanoyloxy-3-phosphonooxypropyl] (4Z,7Z,10Z,13Z,16Z,19Z)-docosa-4,7,10,13,16,19-hexaenoate	4	CCCCCCCCCCCCCCCCCCC(=O)O[C@H](COC(=O)CC/C=C\\C/C=C\\C/C=C\\C/C=C\\C/C=C\\C/C=C\\CC)COP(=O)(O)O	MHJJOSQKIGGEKN-KGWGELHYSA-N	52929425	C44H75O8P	0.624042	TRUE	4
138	M285_R1131_14303	1130.96	285.279	4.93285e+06	0	2.62742e+06	1.51989e+06	0	0	0	1.1456e+06	0	2.88401e+07	2.31636e+07	4.42027e+07	6.24571e+06	[M+H]+	284.272	0.299695	5.23e-06	0.0174547	N-[3-(Dimethylamino)propyl]dodecanamide	0.779966	CCCCCCCCCCCC(=O)NCCCN(C)C	TWMFGCHRALXDAR-UHFFFAOYSA-N	C17H36N2O	NA	NA	NA	NA	NA	Stearate	-13.4556	CCCCCCCCCCCCCCCCCC(=O)O	5281	C18H36O2	octadecanoic acid	5.85515	CCCCCCCCCCCCCCCCCC(=O)O	QIQXTHQIDYTFRH-UHFFFAOYSA-N	5281	C18H36O2	1	TRUE	2
139	M657_R1224_75735	1224.1	656.532	2.08786e+08	8.99185e+08	0	0	0	0	0	0	0	0	0	0	0	[M+H]+	655.524	0.368236	6.43e-06	0.0174492	NA	NA	NA	NA	NA	NA	NA	NA	NA	NA	(2r)-3-{[(2r)-2-Amino-3-Hydroxypropyl]thio}propane-1,2-Diyl Dihexadecanoate	-221.442	CCCCCCCCCCCCCCCC(=O)OCC(CSCC(C=O)N)OC(=O)CCCCCCCCCCCCCCC	16750136	C38H73NO5S	[(2R)-3-[(2R)-2-amino-3-oxopropyl]sulfanyl-2-hexadecanoyloxypropyl] hexadecanoate	5	CCCCCCCCCCCCCCCC(=O)OC[C@H](CSC[C@@H](C=O)N)OC(=O)CCCCCCCCCCCCCCC	UYMRYMPKFBTOPY-LQFQNGICSA-N	16750136	C38H73NO5S	1	TRUE	3
140	M807_R811_97140	811.463	806.584	0	2.07614e+07	1.02964e+08	6.21827e+06	2.344e+06	6.1607e+06	0	3.00253e+06	0	0	0	0	0	[M+H]+	805.577	0.132282	2.25e-06	0.0170443	NA	NA	NA	NA	NA	NA	NA	NA	NA	NA	null	-80.0404	C(C(C(OP(=O)(OC(C(CCl)Cl)I)OC(C(CCl)Cl)I)I)Cl)Cl	89422523	C9H12Cl6I3O4P	NA	NA	NA	NA	NA	NA	NA	FALSE	5
141	M268_R387_12606	387.133	268.064	0	0	0	0	0	0	0	0	1.66332e+08	0	0	0	0	[M+H]+	267.057	0.364754	6.18e-06	0.0169523	NA	NA	NA	NA	NA	NA	NA	NA	NA	NA	null	-150.708	C1=COC(=C1)CCNS(=O)(=O)C2=CC=C(C=C2)O	54954339	C12H13NO4S	6-methyl-4,4-dioxo-N-phenyl-2,3-dihydro-1,4-oxathiine-5-carboxamide	5.85882	CC1=C(S(=O)(=O)CCO1)C(=O)NC2=CC=CC=C2	AMEKQAFGQBKLKX-UHFFFAOYSA-N	21330	C12H13NO4S	0.24898	TRUE	4
142	M327_R845_18747	844.644	327.078	0	4.87694e+06	5.90744e+06	3.9479e+06	4.68631e+06	5.10566e+06	0	3.25803e+06	6.24446e+07	9.30219e+07	9.98252e+07	76694707	8.52124e+07	[M+H]+	326.071	0.0803415	1.33e-06	0.0165917	Triphenylphosphate	0.925958	O=P(OC1=CC=CC=C1)(OC1=CC=CC=C1)OC1=CC=CC=C1	XZZNDPSIHUTMOC-UHFFFAOYSA-N	C18H15O4P	triphenyl phosphate	0.94277	C1=CC=C(C=C1)OP(=O)(OC2=CC=CC=C2)OC3=CC=CC=C3	XZZNDPSIHUTMOC-UHFFFAOYSA-N	C18H15O4P	null	-15.9946	C1=CC=C(C=C1)OP(=O)(C2=CC=CC(=C2)O)OC3=CC=CC=C3	132276390	C18H15O4P	triphenyl phosphate	6.24293	C1=CC=C(C=C1)OP(=O)(OC2=CC=CC=C2)OC3=CC=CC=C3	XZZNDPSIHUTMOC-UHFFFAOYSA-N	8289	C18H15O4P	0.586207	TRUE	2
143	M549_R1151_54547	1151.22	549.416	0	4.47227e+07	0	7.25522e+07	7.65991e+07	85364811	0	2.07373e+08	1.27782e+07	4.55671e+06	0	5.05868e+06	0	[M+H]+	548.409	0.369235	6.13e-06	0.0165915	NA	NA	NA	NA	NA	NA	NA	NA	NA	NA	null	-126.309	C=CCCCCCCCC(=O)OCC(COC(=O)CCCCCCCC=C)OC(=O)CCCCCCCC=C	87659115	C33H56O6	(2R,3R,4S,5S,6R)-2-[[(3S,8S,9S,10R,13R,14S,17R)-10,13-dimethyl-17-[(2R)-6-methylheptan-2-yl]-2,3,4,7,8,9,11,12,14,15,16,17-dodecahydro-1H-cyclopenta[a]phenanthren-3-yl]oxy]-6-(hydroxymethyl)oxane-3,4,5-triol	5.83051	C[C@H](CCCC(C)C)[C@H]1CC[C@@H]2[C@@]1(CC[C@H]3[C@H]2CC=C4[C@@]3(CC[C@@H](C4)O[C@H]5[C@@H]([C@H]([C@@H]([C@H](O5)CO)O)O)O)C)C	FSMCJUNYLQOAIM-UQBZCTSOSA-N	440145	C33H56O6	0.101859	TRUE	4
144	M420_R815_31786	815.374	420.107	1.25191e+06	0	0	4.5576e+06	0	0	0	152208586	0	0	0	0	0	[M+H]+	419.1	1.77587	2.87e-05	0.0161782	NA	NA	NA	NA	NA	NA	NA	NA	NA	NA	null	-361.528	CN1C2=C(C=CC(=C2)N(CCOP(=O)(O)O)CCCl)N=C1CCCC(=O)O	118753376	C16H23ClN3O6P	(4aR,6R,7R,7aS)-6-[6-(benzylamino)purin-9-yl]-2-hydroxy-2-oxo-4a,6,7,7a-tetrahydro-4H-furo[3,2-d][1,3,2]dioxaphosphinin-7-ol	6	C1[C@@H]2[C@H]([C@H]([C@@H](O2)N3C=NC4=C(N=CN=C43)NCC5=CC=CC=C5)O)OP(=O)(O1)O	GDDBIAMRTVTOBL-LSCFUAHRSA-N	161733	C17H18N5O6P	0.152207	FALSE	5
145	M451_R496_37161	496.003	451.342	0	0	0	0	0	0	0	0	0	8.90015e+06	0	8.20482e+06	2.56802e+07	[M+H]+	450.335	0.212396	3.37e-06	0.0158599	NA	NA	NA	NA	NA	NA	NA	NA	NA	NA	null	-376.451	B(C(CC(C)C)NC(=O)C(CCCNC(=NC)N)NC(=O)C1C(C1(C)C)C=C(C)C)(O)O	89829017	C22H42BN5O4	(2S,4R)-4-[(3R,5S,6R,7R,8R,9S,10S,12S,13R,14S,17R)-6-ethyl-3,7,12-trihydroxy-10,13-dimethyl-2,3,4,5,6,7,8,9,11,12,14,15,16,17-tetradecahydro-1H-cyclopenta[a]phenanthren-17-yl]-2-methylpentanoic acid	5.67395	CC[C@@H]1[C@@H]2C[C@@H](CC[C@@]2([C@H]3C[C@@H]([C@]4([C@H]([C@@H]3[C@@H]1O)CC[C@@H]4[C@H](C)C[C@H](C)C(=O)O)C)O)C)O	NPBCMXATLRCCLF-IRRLEISYSA-N	45483949	C27H46O5	0.179548	FALSE	5
146	M523_R1125_49746	1125.18	523.42	7.41758e+07	5.27164e+06	0	9.05365e+06	3.64423e+06	1.56096e+06	6.43318e+06	6.56614e+06	0	0	0	0	0	[M+H]+	522.413	0.329355	5.16e-06	0.0156528	NA	NA	NA	NA	NA	NA	NA	NA	NA	NA	null	-334.771	CCCCCCCCCCCCCCOS(=O)(=O)C1=CC=CC=C1CCCCCCCCCCCC	87326186	C32H58O3S	2-[2-[2-[2-[2-[2-(2-tetradecoxyethoxy)ethoxy]ethoxy]ethoxy]ethoxy]ethoxy]ethanol	6	CCCCCCCCCCCCCCOCCOCCOCCOCCOCCOCCOCCO	JEKWNQSRRXIGSA-UHFFFAOYSA-N	218033	C28H58O8	0.334746	FALSE	5
147	M521_R1157_49392	1156.62	521.441	0	0	0	0	0	0	0	0	1.22204e+08	1.06463e+08	5.41344e+07	1.03075e+08	0	[M+H]+	520.434	0.362097	5.61e-06	0.0154967	NA	NA	NA	NA	NA	NA	NA	NA	NA	NA	null	-75.5286	CCCCOCC(COCC(COCC(COCCCC)OCCCC)OCCCC)OCCCC	58331284	C29H60O7	NA	NA	NA	NA	NA	NA	NA	FALSE	5
148	M435_R1123_34387	1123.35	435.308	6.46982e+07	0	0	16544833	2.81893e+07	5.89376e+06	0	9.54741e+07	0	0	0	0	0	[M+H]+	434.301	0.223355	3.44e-06	0.0153999	Bis[2-(2-butoxyethoxy)ethyl] hexandioate	0.549192	CCCCOCCOCCOC(=O)CCCCC(=O)OCCOCCOCCCC	SCABKEBYDRTODC-UHFFFAOYSA-N	C22H42O8	NA	NA	NA	NA	NA	null	-118.236	CC(CCC(=O)O)C1CCC2C1(CCC3C2CC(C4C3(CCC(C4)OC(=O)C)C)O)C	57189141	C26H42O5	2-(4-acetyloxy-3-tert-butylphenoxy)tetradecanoic acid	4.90073	CCCCCCCCCCCCC(C(=O)O)OC1=CC(=C(C=C1)OC(=O)C)C(C)(C)C	CHHPAKDBYQWWTL-UHFFFAOYSA-N	113166	C26H42O5	0.20155	TRUE	2
149	M680_R364_79767	364.071	679.512	0	0	0	0	0	0	0	0	1.17642e+07	2.49308e+08	5.91635e+07	2.4798e+08	4.49959e+08	[M+H]+	678.505	0.193521	2.93e-06	0.0151193	NA	NA	NA	NA	NA	NA	NA	NA	NA	NA	null	-71.4825	CC(C)CC1C(=O)NC(C(=O)NC(C(=O)NC(C(=O)NC(C(=O)NC(C(=O)N1)CC(C)C)CC(C)C)CC(C)C)CC(C)C)CC(C)C	118716568	C36H66N6O6	2-[[(2R)-2,3-di(tetradecanoyloxy)propoxy]-hydroxyphosphoryl]oxyethyl-trimethylazanium	NA	CCCCCCCCCCCCCC(=O)OC[C@H](COP(=O)(O)OCC[N+](C)(C)C)OC(=O)CCCCCCCCCCCCC	CITHEXJVPOWHKC-UUWRZZSWSA-O	5313082	C36H73NO8P	0.0644685	FALSE	5
150	M637_R821_71956	821.441	637.106	0	2.28862e+07	4.02849e+06	3.11702e+06	10836210	0	0	5.1619e+06	0	0	0	0	0	[M+H]+	636.099	0.146912	2.17e-06	0.0147692	NA	NA	NA	NA	NA	NA	NA	NA	NA	NA	null	-222.244	C1C2C(C(C(C(O2)OC3=CC=CC=C3)O)O)OP(=O)(OCC4C(C(C(C(O4)OC5=CC=CC=C5)O)O)OP(=O)(O1)O)O	11520177	C24H30O16P2	[(2R,3R,4S,5R,6S)-3,5-dihydroxy-4,6-bis[(3,4,5-trihydroxybenzoyl)oxy]oxan-2-yl]methyl 3,4,5-trihydroxybenzoate	5.24034	C1=C(C=C(C(=C1O)O)O)C(=O)OC[C@@H]2[C@H]([C@@H]([C@H]([C@@H](O2)OC(=O)C3=CC(=C(C(=C3)O)O)O)O)OC(=O)C4=CC(=C(C(=C4)O)O)O)O	RNKMOGIPOMVCHO-SJMVAQJGSA-N	452707	C27H24O18	0.201168	FALSE	5
151	M541_R1157_53114	1156.62	541.476	0	0	0	0	0	0	0	0	7.41639e+07	6.57762e+07	3.46159e+07	6.42691e+07	0	[M+H]+	540.469	0.0914509	1.35e-06	0.0147681	NA	NA	NA	NA	NA	NA	NA	NA	NA	NA	null	-95.0655	CCCCCCC#CC(=C1CCC(=C(C#CCCCCCC)C#CCCCCCC)CC1)C#CCCCCCC	15363826	C40H60	(6E,8E,10E,12E,14E,16Z,18E,20E,22E,26E)-2,6,10,14,19,23,27,31-octamethyldotriaconta-2,6,8,10,12,14,16,18,20,22,26-undecaene	5.64467	CC(C)CCC/C(=C/CC/C(=C/C=C/C(=C/C=C\\C=C(/C)\\C=C\\C=C(/C)\\C=C\\C=C(/C)\\CCC=C(C)C)/C)/C)/C	NHKJSVKSSGKUCH-DBWJSHEJSA-N	449581	C40H60	0.0540541	TRUE	4
152	M857_R1116_101516	1115.58	856.61	0	1.33954e+08	0	0	5.95582e+06	0	0	0	0	0	0	0	0	[M+H]+	855.603	0.491938	7.11e-06	0.01446	NA	NA	NA	NA	NA	NA	NA	NA	NA	NA	null	-185.48	CCCCCCCCC=CCCCCCCCC(=O)OCC(COP(=O)(O)OCCNC(=O)CCCC(=O)C)OC(=O)CCCCCCCC=CCCCCCCCC	117759423	C47H86NO10P	(2S)-2-amino-3-[[(2R)-3-henicosanoyloxy-2-[(8Z,11Z,14Z)-icosa-8,11,14-trienoyl]oxypropoxy]-hydroxyphosphoryl]oxypropanoic acid	4	CCCCCCCCCCCCCCCCCCCCC(=O)OC[C@H](COP(=O)(O)OC[C@@H](C(=O)O)N)OC(=O)CCCCCC/C=C\\C/C=C\\C/C=C\\CCCCC	ZVCHLEVHFZLUBI-RXZGSDMMSA-N	52925805	C47H86NO10P	0.592369	TRUE	4
153	M157_R259_3659	258.59	157.061	0	0	0	0	0	0	0	0	1.19956e+07	0	0	0	0	[M+H]+	156.053	0.335567	4.85e-06	0.0144411	NA	NA	NA	NA	NA	NA	NA	NA	NA	NA	Barbituric acid, 5-ethyl-	-95.6191	CCC1C(=O)NC(=O)NC1=O	17292	C6H8N2O3	5-(hydroxymethyl)-6-methyl-1H-pyrimidine-2,4-dione	4.95253	CC1=C(C(=O)NC(=O)N1)CO	XBAVGYMDOXCWQU-UHFFFAOYSA-N	8983	C6H8N2O3	0.428571	TRUE	4
154	M447_R1216_36467	1216.08	447.405	0	0	0	0	0	0	0	0	1.67295e+08	0	3.26473e+07	7.97353e+07	0	[M+H]+	446.397	0.290904	4.19e-06	0.0144094	NA	NA	NA	NA	NA	NA	NA	NA	NA	NA	null	-248.09	CCCCCCCCCCOCC(CO)OC(CO)COCCCCCCCCCC	88411386	C26H54O5	2-[2-[2-(2-octadecoxyethoxy)ethoxy]ethoxy]ethanol	5	CCCCCCCCCCCCCCCCCCOCCOCCOCCOCCO	HEZHDXIJQPSERX-UHFFFAOYSA-N	302868	C26H54O5	0.52459	TRUE	4
155	M729_R1063_87610	1063.47	729.179	0	6.59958e+07	0	1.13555e+07	2.23883e+07	0	0	9.02837e+06	0	0	0	0	0	[M+H]+	728.172	0.37561	5.41e-06	0.0144068	NA	NA	NA	NA	NA	NA	NA	NA	NA	NA	(2S,3R,4S,5S,6R)-2-[(2R,3S,4R,5R,6R)-6-[(2R,3S,4R,5R,6R)-6-[(2R,3S,4R,5R,6R)-4,5-dihydroxy-2-(hydroxymethyl)-6-methoxyoxan-3-yl]sulfanyl-4,5-dihydroxy-2-(hydroxymethyl)oxan-3-yl]sulfanyl-4,5-dihydroxy-2-(hydroxymethyl)oxan-3-yl]sulfanyl-6-(hydroxymethyl)oxane-3,4,5-triol	-120.029	COC1C(C(C(C(O1)CO)SC2C(C(C(C(O2)CO)SC3C(C(C(C(O3)CO)SC4C(C(C(C(O4)CO)O)O)O)O)O)O)O)O)O	5288414	C25H44O18S3	(2S,3R,4S,5S,6R)-2-[(2R,3S,4R,5R,6R)-6-[(2R,3S,4R,5R,6R)-6-[(2R,3S,4R,5R,6R)-4,5-dihydroxy-2-(hydroxymethyl)-6-methoxyoxan-3-yl]sulfanyl-4,5-dihydroxy-2-(hydroxymethyl)oxan-3-yl]sulfanyl-4,5-dihydroxy-2-(hydroxymethyl)oxan-3-yl]sulfanyl-6-(hydroxymethyl)oxane-3,4,5-triol	4	CO[C@H]1[C@@H]([C@H]([C@@H]([C@H](O1)CO)S[C@@H]2[C@@H]([C@H]([C@@H]([C@H](O2)CO)S[C@@H]3[C@@H]([C@H]([C@@H]([C@H](O3)CO)S[C@H]4[C@@H]([C@H]([C@@H]([C@H](O4)CO)O)O)O)O)O)O)O)O)O	UREWKBAQPSRSNO-GPVLPMOFSA-N	5288414	C25H44O18S3	1	TRUE	3
156	M257_R1010_11774	1010.23	257.248	0	4.64956e+06	4.68563e+06	3.31848e+06	1.40213e+06	1.31635e+06	0	2.88094e+06	1.89309e+07	0	8.2424e+06	0	0	[M+H]+	256.24	0.30106	4.28e-06	0.0142249	NA	NA	NA	NA	NA	NA	NA	NA	NA	NA	Cetylate	-7.56223	CCCCCCCCCCCCCCCC(=O)O	985	C16H32O2	hexadecanoic acid	5.95069	CCCCCCCCCCCCCCCC(=O)O	IPCSVZSSVZVIGE-UHFFFAOYSA-N	985	C16H32O2	1	TRUE	3
157	M401_R689_28836	689.407	400.815	0	0	0	0	0	0	0	0	4.07703e+06	0	0	0	0	[M+H]+	399.807	0.129438	1.83e-06	0.0141679	NA	NA	NA	NA	NA	NA	NA	NA	NA	NA	Phosphonic acid, bis(2-bromoethyl) ester	-76.265	C(CBr)OP(=O)(CCBr)OCCBr	253126	C6H12Br3O3P	NA	NA	NA	NA	NA	NA	NA	FALSE	5
158	M281_R314_13808	313.971	281.048	0	0	0	0	0	0	0	0	2.27543e+06	0	0	0	0	[M+H]+	280.041	0.181942	2.57e-06	0.0141484	NA	NA	NA	NA	NA	NA	NA	NA	NA	NA	null	-72.0092	CCCCSC(F)(F)S(=O)(=O)C1=CC=CC=C1	57530954	C11H14F2O2S2	chloro-bis(4-methoxyphenyl)phosphane	NA	COC1=CC=C(C=C1)P(C2=CC=C(C=C2)OC)Cl	YTFQUBRFOJIJOZ-UHFFFAOYSA-N	4379930	C14H14ClO2P	0.0743494	FALSE	5
159	M424_R521_32554	521.303	424.318	0	0	0	0	0	0	0	0	1.34378e+07	5.38536e+07	7.54009e+06	1.8143e+07	0	[M+H]+	423.31	0.250451	3.49e-06	0.0139332	NA	NA	NA	NA	NA	NA	NA	NA	NA	NA	null	-35.3288	CCCCCCCCOCCCCCCCCOP(=O)(O)OCC[N+](C)(C)C	134978228	C21H46NO5P	cyclohexyl 4-[2-[cyclohexyloxycarbonyl(propan-2-yl)amino]ethyl]piperazine-1-carboxylate	4	CC(C)N(CCN1CCN(CC1)C(=O)OC2CCCCC2)C(=O)OC3CCCCC3	RCDXXDREDMSMBS-UHFFFAOYSA-N	212463	C23H41N3O4	0.252696	FALSE	5
160	M375_R967_25155	967.171	375.311	5.87923e+07	0	0	2.05008e+06	0	0	0	0	5.75422e+07	1.0197e+08	6.00879e+07	8.13406e+07	0	[M+H]+	374.303	0.486664	6.75e-06	0.0138677	NA	NA	NA	NA	NA	NA	NA	NA	NA	NA	null	-42.8213	CCCCCCCCCC(CCCCCCCC(=O)OCC(CO)O)O	126689844	C21H42O5	1,3-dihydroxypropan-2-yl 2-hydroxyoctadecanoate	4.88437	CCCCCCCCCCCCCCCCC(C(=O)OC(CO)CO)O	YIDBZTKQBSDQDX-UHFFFAOYSA-N	102606	C21H42O5	0.710526	TRUE	3
161	M577_R1329_59970	1328.74	577.448	0	1.48255e+08	0	2.11399e+07	8.34834e+06	1.19274e+07	0	1.36133e+08	0	0	2.33628e+07	0	0	[M+H]+	576.44	0.249223	3.43e-06	0.0137638	NA	NA	NA	NA	NA	NA	NA	NA	NA	NA	null	-123.761	CCC=CCCCCCCCC(=O)OCC(COC(=O)CCCCCCCC=C)OC(=O)CCCCCCCC=C	118408346	C35H60O6	(2R,3R,4S,5S,6R)-2-[[(3S,8S,9S,10R,13R,14S,17R)-17-[(2R,5R)-5-ethyl-6-methylheptan-2-yl]-10,13-dimethyl-2,3,4,7,8,9,11,12,14,15,16,17-dodecahydro-1H-cyclopenta[a]phenanthren-3-yl]oxy]-6-(hydroxymethyl)oxane-3,4,5-triol	6	CC[C@H](CC[C@@H](C)[C@H]1CC[C@@H]2[C@@]1(CC[C@H]3[C@H]2CC=C4[C@@]3(CC[C@@H](C4)O[C@H]5[C@@H]([C@H]([C@@H]([C@H](O5)CO)O)O)O)C)C)C(C)C	NPJICTMALKLTFW-OFUAXYCQSA-N	5742590	C35H60O6	0.105121	TRUE	4
162	M427_R955_33127	955.021	427.372	2.92109e+07	6.58392e+06	0	1.40739e+07	0	0	0	0	0	0	4.65298e+07	0	2.10484e+07	[M+H]+	426.365	0.128921	1.77e-06	0.0137556	NA	NA	NA	NA	NA	NA	NA	NA	NA	NA	null	-95.5553	CCCCCCCCCCCCCCOP(=O)(C1CCCCC1)C2CCCCC2	88008060	C26H51O2P	NA	NA	NA	NA	NA	NA	NA	FALSE	5
163	M732_R878_87962	878.257	731.521	0	0	0	0	0	0	0	0	0	0	1.45553e+07	0	0	[M+H]+	730.514	0.307646	4.17e-06	0.01354	NA	NA	NA	NA	NA	NA	NA	NA	NA	NA	null	-153.904	CCCCCCCCC=CCCCCCCCC(=O)OCC(COP(=O)(O)OCO)OC(=O)CCCCCCCC=CCCCCCCCC	101706249	C40H75O9P	[(2R)-1-[[(2S)-2,3-dihydroxypropoxy]-hydroxyphosphoryl]oxy-3-hexadecoxypropan-2-yl] (6Z,9Z,12Z)-octadeca-6,9,12-trienoate	4	CCCCCCCCCCCCCCCCOC[C@H](COP(=O)(O)OC[C@H](CO)O)OC(=O)CCCC/C=C\\C/C=C\\C/C=C\\CCCCC	AXQSCFYZNUWTSE-UVOIFRNGSA-N	52927326	C40H75O9P	0.654288	TRUE	4
164	M479_R1367_41969	1367.16	479.386	9.06129e+06	0	0	1.02559e+07	8.36295e+06	1.67437e+07	0	7.01987e+06	0	0	0	0	0	[M+H]+	478.379	0.159578	2.15e-06	0.0134599	NA	NA	NA	NA	NA	NA	NA	NA	NA	NA	null	-83.0676	C(CCCCCCCCCCCCCOP(=O)(O)O)CCCCCCCCCCCCO	87686595	C26H55O5P	NA	NA	NA	NA	NA	NA	NA	FALSE	5
165	M621_R1306_68791	1306.43	621.474	0	1.25849e+08	0	0	0	1.60916e+07	0	132291839	0	0	0	0	0	[M+H]+	620.467	0.445373	5.86e-06	0.0131489	NA	NA	NA	NA	NA	NA	NA	NA	NA	NA	(2S)-4-[(E,2R,13R)-2,13-dihydroxy-13-[(2R,5S)-5-[(2S,5S)-5-[(1R)-1-hydroxyundecyl]oxolan-2-yl]oxolan-2-yl]tridec-9-enyl]-2-methyl-2H-furan-5-one	-111.336	CCCCCCCCCCC(C1CCC(O1)C2CCC(O2)C(CCC=CCCCCCCC(CC3=CC(OC3=O)C)O)O)O	11238982	C37H64O7	5-[11-hydroxy-11-[5-[(Z)-1-hydroxypentadec-4-enyl]oxolan-2-yl]-5-oxoundecyl]-3-(2-oxopropyl)oxolan-2-one	5	CCCCCCCCCC/C=C\\CCC(C1CCC(O1)C(CCCCCC(=O)CCCCC2CC(C(=O)O2)CC(=O)C)O)O	MEZMFFSHBLPWKU-SEYXRHQNSA-N	131751150	C37H64O7	0.577982	TRUE	4
166	M369_R896_24217	895.674	369.1	0	0	0	0	3.60193e+08	0	0	3.15549e+06	0	0	0	0	0	[M+H]+	368.093	0.0974886	1.23e-06	0.0126571	NA	NA	NA	NA	NA	NA	NA	NA	NA	NA	Oprea1_764408	-24.0533	CCN(CC)C1=CC2=C(C=C1)C=C(C(=O)O2)C3=NC4=C(O3)C=CC(=C4)Cl	118871	C20H17ClN2O3	11-chloro-2,8-dimethyl-12b-phenyl-6H-[1,3]oxazino[3,2-d][1,4]benzodiazepine-4,7-dione	5.27196	CC1=CC(=O)N2CC(=O)N(C3=C(C2(O1)C4=CC=CC=C4)C=C(C=C3)Cl)C	PWAJCNITSBZRBL-UHFFFAOYSA-N	33746	C20H17ClN2O3	0.284585	TRUE	4
167	M305_R896_16357	895.881	305.269	1.52032e+07	8.49646e+06	2.45784e+07	0	6.12161e+06	5.74904e+06	0	8.61036e+06	1.36181e+07	1.17021e+07	1.10251e+07	0	5.86676e+06	[M+H]+	304.261	0.289309	3.66e-06	0.0126405	NA	NA	NA	NA	NA	NA	NA	NA	NA	NA	null	-46.8067	CCCCCCCCCCCCOCCOCC(CO)O	87076139	C17H36O4	2-[2-(2-undecoxyethoxy)ethoxy]ethanol	4.9948	CCCCCCCCCCCOCCOCCOCCO	ASULYNFXTCGEAN-UHFFFAOYSA-N	10040734	C17H36O4	0.627907	TRUE	4
168	M616_R1153_67744	1152.78	616.436	1.96555e+06	0	0	7.95034e+06	0	0	0	1.49777e+08	0	0	0	0	0	[M+H]+	615.429	0.290021	3.64e-06	0.0125567	NA	NA	NA	NA	NA	NA	NA	NA	NA	NA	null	-78.0017	CCCCCCCCCC(=O)OC(COCCCCCCCCC=CCC=CCC=CCC)COP(=O)(O)OCCN	138142169	C33H62NO7P	NA	NA	NA	NA	NA	NA	NA	FALSE	5
169	M363_R1162_23415	1161.87	363.302	0	0	0	0	0	0	0	0	0	1.76552e+07	3.16866e+07	0	0	[M+H]+	362.295	0.107942	1.34e-06	0.0123885	NA	NA	NA	NA	NA	NA	NA	NA	NA	NA	null	-16.6441	CCCCCCCCOP(OCCCC)OCCCCCCCC	22678949	C20H43O3P	1-dimethoxyphosphoryloctadecane	3.85382	CCCCCCCCCCCCCCCCCCP(=O)(OC)OC	FPYLHOQPWCQAIJ-UHFFFAOYSA-N	117455	C20H43O3P	0.452632	TRUE	4
170	M371_R536_24556	535.638	371.219	0	1044803312	1174157589	1.52136e+08	2.3586e+08	1.42791e+08	0	6.58638e+08	0	0	0	0	0	[M+H]+	370.212	0.670332	8.27e-06	0.0123319	NA	NA	NA	NA	NA	NA	NA	NA	NA	NA	null	-158.37	CN(C)C(=O)N1CCN(CC1)C(=O)NCC2=CC(=CC=C2)CN3C=CC=N3	87037104	C19H26N6O2	2-[[[2-[[(2R)-1-hydroxybutan-2-yl]amino]-9-propan-2-ylpurin-6-yl]amino]methyl]phenol	5.84018	CC[C@H](CO)NC1=NC(=C2C(=N1)N(C=N2)C(C)C)NCC3=CC=CC=C3O	NDUVSANREQEDRE-CQSZACIVSA-N	5494414	C19H26N6O2	0.143322	TRUE	4
171	M482_R748_42449	747.736	482.107	3.71065e+07	0	0	0	0	0	0	0	0	0	0	0	0	[M+H]+	481.1	0.30879	3.75e-06	0.0121369	NA	NA	NA	NA	NA	NA	NA	NA	NA	NA	null	-237.585	CC1=CC(=CC=C1)C(=O)NC2=C3C(=NC(=O)N2)N(C=N3)C4C(C(C(O4)COP(=O)(O)O)O)O	57331073	C18H20N5O9P	2-[2,6-dihydroxy-4-[2-[(4-hydroxybenzoyl)amino]ethoxycarbonyl]benzoyl]-3-hydroxybenzoic acid	5.877	C1=CC(=C(C(=C1)O)C(=O)C2=C(C=C(C=C2O)C(=O)OCCNC(=O)C3=CC=C(C=C3)O)O)C(=O)O	AGFZKGRTVAVKSP-UHFFFAOYSA-N	5327943	C24H19NO10	0.192144	FALSE	5
172	M379_R357_25714	356.873	379.25	4.33883e+06	5.32275e+06	6.38292e+06	1.77922e+07	8.43656e+06	0	0	5.74516e+06	0	0	2.73468e+07	0	0	[M+H]+	378.242	0.333311	4.03e-06	0.0120888	NA	NA	NA	NA	NA	NA	NA	NA	NA	NA	null	-125.325	C=C(CCCOCCOCCOCCOCCOCCCC(=C)C#C)C#C	10547683	C22H34O5	[(1S,2R,3S,4S,6R,7R,8R,14R)-4-ethenyl-3-hydroxy-2,4,7,14-tetramethyl-9-oxo-6-tricyclo[5.4.3.01,8]tetradecanyl] 2-hydroxyacetate	5.14558	C[C@@H]1CC[C@@]23CCC(=O)[C@H]2[C@@]1([C@@H](C[C@@]([C@H]([C@@H]3C)O)(C)C=C)OC(=O)CO)C	ZRZNJUXESFHSIO-BKUNHTPHSA-N	9886081	C22H34O5	0.0540541	TRUE	4
173	M521_R906_49364	906.148	521.385	0	8.13855e+07	1.26248e+08	1.24269e+07	6.48609e+06	9.54198e+06	0	8.31459e+06	0	0	0	0	2.548e+06	[M+H]+	520.378	0.291038	3.5e-06	0.0120197	NA	NA	NA	NA	NA	NA	NA	NA	NA	NA	null	-140.758	CC(C)CCCC(C)C1CCC2C1(CCC3C2C(C(C4(C3(CCC(C4)O)C)O)OC(=O)C)OC(=O)C)C	54578331	C31H52O6	4-[[(3S,5R,6R,8S,9S,10R,13R,14S,17R)-5,6-dihydroxy-10,13-dimethyl-17-[(2R)-6-methylheptan-2-yl]-1,2,3,4,6,7,8,9,11,12,14,15,16,17-tetradecahydrocyclopenta[a]phenanthren-3-yl]oxy]-4-oxobutanoic acid	4.56392	C[C@H](CCCC(C)C)[C@H]1CC[C@@H]2[C@@]1(CC[C@H]3[C@H]2C[C@H]([C@@]4([C@@]3(CC[C@@H](C4)OC(=O)CCC(=O)O)C)O)O)C	KTBIQBOAWCFCKL-WOJMBDDJSA-N	3034918	C31H52O6	0.541667	TRUE	4
174	M408_R403_29940	403.275	408.271	0	3.82009e+06	0	0	3.02814e+06	0	0	0	0	1.58554e+06	7.98813e+07	2.90125e+06	0	[M+H]+	407.263	0.278706	3.28e-06	0.0117788	NA	NA	NA	NA	NA	NA	NA	NA	NA	NA	null	-147.084	CCCCCCCCCCCCCC(=S)NCCCCP(=O)(O)OCC	122703939	C20H42NO3PS	N-[methoxy(methylsulfanyl)phosphoryl]octadecanamide	4	CCCCCCCCCCCCCCCCCC(=O)NP(=O)(OC)SC	HKXKOZCKLOHCMQ-UHFFFAOYSA-N	3041614	C20H42NO3PS	0.511628	TRUE	4
175	M750_R770_90460	770.329	749.514	0	2.03444e+07	1.39861e+07	4.66654e+06	6.7805e+06	0	2.494e+06	4.50791e+06	0	0	0	0	0	[M+H]+	748.506	0.474792	5.57e-06	0.0117402	NA	NA	NA	NA	NA	NA	NA	NA	NA	NA	null	-34.8573	CCCCCC=CCC=CCCCCCCCCCC(=O)OCC(COP(=O)(O)OCC)OC(=O)CCCCC=CCC=CCC=CCC=CCC	138287206	C43H73O8P	(2R,3S,4R,5R,8R,10R,11R,12S,13S,14R)-11-[(2S,3R,4S,6R)-4-(dimethylamino)-3-hydroxy-6-methyloxan-2-yl]oxy-2-ethyl-3,4,10-trihydroxy-13-[(2R,4R,5S,6S)-5-hydroxy-4-methoxy-4,6-dimethyloxan-2-yl]oxy-3,5,6,8,10,12,14-heptamethyl-1-oxa-6-azacyclopentadecan-15-one	6	CC[C@@H]1[C@@]([C@@H]([C@H](N(C[C@@H](C[C@@]([C@@H]([C@H]([C@@H]([C@H](C(=O)O1)C)O[C@H]2C[C@@]([C@H]([C@@H](O2)C)O)(C)OC)C)O[C@H]3[C@@H]([C@H](C[C@H](O3)C)N(C)C)O)(C)O)C)C)C)O)(C)O	MQTOSJVFKKJCRP-BICOPXKESA-N	447043	C38H72N2O12	0.0540541	FALSE	5
176	M525_R895_50118	895.05	525.405	0	0	0	0	0	0	0	0	0	2.36234e+06	8.75768e+07	7.55223e+06	0	[M+H]+	524.398	0.428327	4.96e-06	0.0115879	NA	NA	NA	NA	NA	NA	NA	NA	NA	NA	null	-298.527	CCCCCCCCCCCCCCCCOCC(CC(COP(=O)(O)O)[N+](C)(C)C)OCCN	88693312	C26H57N2O6P	(3R,6R,7S,8R,10S,11R,14R,15S,20S)-18-cyclohexyl-7-[(1S)-1-(dimethylamino)ethyl]-8-hydroxy-6,10,15-trimethyl-17-oxa-19-azapentacyclo[12.8.0.03,11.06,10.015,20]docosa-1(22),18-dien-4-one	6	C[C@@H]([C@H]1[C@@H](C[C@@]2([C@@]1(CC(=O)[C@H]3[C@H]2CC[C@@H]4C(=CC[C@H]5[C@]4(COC(=N5)C6CCCCC6)C)C3)C)C)O)N(C)C	KBJVXAZGEOCZQO-DEKOKLSDSA-N	23634874	C33H52N2O3	0.170424	FALSE	5
177	M279_R208_13661	207.756	279.195	0	0	1.64609e+06	0	0	0	0	0	0	0	0	0	0	[M+H]+	278.188	0.154703	1.78e-06	0.0114827	Di-n-butyl phthalate	0.959863	CCCCOC(=O)C1=CC=CC=C1C(=O)OCCCC	DOIRQSBPFJWKBE-UHFFFAOYSA-N	C16H22O4	NA	NA	NA	NA	NA	decyl 2-hydroxybenzoate	-102.079	CCCCCCCCCCOC(=O)C1=CC=CC=C1O	251252	C17H26O3	3-(3,5-ditert-butyl-4-hydroxyphenyl)propanoic acid	4.84007	CC(C)(C)C1=CC(=CC(=C1O)C(C)(C)C)CCC(=O)O	WPMYUUITDBHVQZ-UHFFFAOYSA-N	88389	C17H26O3	0.0857143	TRUE	2
178	M541_R929_53008	928.847	541.087	6.56717e+07	0	0	0	0	0	0	0	0	0	0	0	0	[M+H]+	540.08	0.608658	6.99e-06	0.0114824	NA	NA	NA	NA	NA	NA	NA	NA	NA	NA	null	-98.0631	C1=NC(C(C1O)O)COP(=O)(O)OP(=O)(O)OCC2C(C(C(O2)N3C=NC4=C(N=CN=C43)N)O)O	87850776	C15H22N6O12P2	6-[(6-anilino-6-oxohexyl)diselanyl]-N-phenylhexanamide	2.79334	C1=CC=C(C=C1)NC(=O)CCCCC[Se][Se]CCCCCC(=O)NC2=CC=CC=C2	WMLLORAXHZMHKK-UHFFFAOYSA-N	46844535	C24H32N2O2Se2	0.0248756	FALSE	5
179	M292_R387_14925	387.128	292.064	0	0	0	0	0	0	0	0	1.64196e+07	0	0	0	0	[M+H]+	291.057	0.185687	2.12e-06	0.0114266	NA	NA	NA	NA	NA	NA	NA	NA	NA	NA	null	-97.9576	C[P+](C)(N=POC1=CC=CC=C1)OC2=CC=CC=C2	88290906	C14H15NO2P2	(1R,4S)-4-(3,4-dichlorophenyl)-1,2,3,4-tetrahydronaphthalen-1-amine	3.31087	C1C[C@H](C2=CC=CC=C2[C@@H]1C3=CC(=C(C=C3)Cl)Cl)N	SRPXSILJHWNFMK-MEDUHNTESA-N	9947999	C16H15Cl2N	0.0754717	FALSE	5
180	M487_R440_43241	440.354	486.988	0	0	0	0	0	0	0	0	0	0	9.093e+06	0	0	[M+H]+	485.981	0.259115	2.89e-06	0.0111384	NA	NA	NA	NA	NA	NA	NA	NA	NA	NA	null	-216.708	C1C(C(OC1N2C=NC3=C2N=CN(C3=O)CCI)COP(=O)(O)O)O	137349246	C12H16IN4O7P	[(2R,3S,5R)-3-hydroxy-5-[1-(2-iodoethyl)-6-oxopurin-9-yl]oxolan-2-yl]methyl dihydrogen phosphate	4	C1[C@@H]([C@H](O[C@H]1N2C=NC3=C2N=CN(C3=O)CCI)COP(=O)(O)O)O	VZODOTFJXVCKSN-DJLDLDEBSA-N	137349246	C12H16IN4O7P	1	TRUE	3
181	M175_R188_4856	188.475	175.07	0	0	0	0	0	0	0	0	2.83185e+06	0	0	0	0	[M+H]+	174.063	0.176563	1.91e-06	0.0108148	2,4-Toluene diisocyanate	0.834963	CC1=C(C=C(C=C1)N=C=O)N=C=O	DVKJHBMWWAPEIU-UHFFFAOYSA-N	C9H6N2O2	NA	NA	NA	NA	NA	null	-171.242	CS(CCC#N)(CCC#N)F	131971237	C7H11FN2S	NA	NA	NA	NA	NA	NA	NA	FALSE	2
182	M172_R78_4633	78.0513	172.099	0	0	8.82813e+06	0	0	0	0	0	0	0	0	0	0	[M+H]+	171.091	1.22251	1.27e-05	0.010396	Moroxydine	0.824224	C1COCCN1C(=N)N=C(N)N	KJHOZAZQWVKILO-UHFFFAOYSA-N	C6H13N5O	NA	NA	NA	NA	NA	null	-127.226	B(CCC)(CC(=O)O)CC(=O)O	57051209	C7H13BO4	NA	NA	NA	NA	NA	NA	NA	FALSE	2
183	M487_R817_43302	816.722	487.304	0	0	1.22597e+06	0	0	0	0	0	0	1.76807e+06	1.83853e+06	1.78135e+06	4.69685e+06	[M+H]+	486.296	0.390762	4.05e-06	0.0103645	NA	NA	NA	NA	NA	NA	NA	NA	NA	NA	null	-99.1837	CCCCCCCCCCCCCCCCOOCC(COP(=O)(O)OCC(CO)O)O	24756842	C22H47O9P	[2-[(8S,9S,10R,11S,13S,14S,17R)-11,17-dihydroxy-10,13-dimethyl-3-oxo-2,6,7,8,9,11,12,14,15,16-decahydro-1H-cyclopenta[a]phenanthren-17-yl]-2-oxoethyl] 3-cyclopentylpropanoate	5.46948	C[C@]12CCC(=O)C=C1CC[C@@H]3[C@@H]2[C@H](C[C@]4([C@H]3CC[C@@]4(C(=O)COC(=O)CCC5CCCC5)O)C)O	DLVOSEUFIRPIRM-KAQKJVHQSA-N	223253	C29H42O6	0.206858	FALSE	5
184	M609_R1079_66340	1079.28	609.437	8.20872e+07	0	2.24659e+07	0	0	0	0	0	0	0	0	0	0	[M+H]+	608.429	0.256367	2.66e-06	0.0103635	NA	NA	NA	NA	NA	NA	NA	NA	NA	NA	null	-85.035	CC(=CCCC(C)(C1CCC2(C1C(CC3C2(CC(C4C3(CCC(C4(C)C)O)C)O)C)OC5C(C(C(CO5)O)O)O)C)O)C	101556842	C35H60O8	2-[hydroxy-[(2R)-3-octadecanoyloxy-2-pentanoyloxypropoxy]phosphoryl]oxyethyl-trimethylazanium	NA	CCCCCCCCCCCCCCCCCC(=O)OC[C@H](COP(=O)(O)OCC[N+](C)(C)C)OC(=O)CCCC	MPCREWBYZXMEFD-GDLZYMKVSA-O	42626874	C31H63NO8P	0.096056	FALSE	5
185	M524_R969_49927	969.427	524.416	1.34823e+08	0	3.44584e+07	7.66903e+06	8.29759e+06	0	0	13531447	1.88546e+08	3.98323e+08	346947965	3.46801e+08	2.74397e+07	[M+H]+	523.409	0.132674	1.37e-06	0.0103258	NA	NA	NA	NA	NA	NA	NA	NA	NA	NA	null	-93.7572	CCCCCCCCCCCC1CC(=O)NCC(=O)NC(C(=O)NC(C(=O)N1)CC(C)C)CCCCN	10815906	C28H53N5O4	NA	NA	NA	NA	NA	NA	NA	FALSE	5
186	M532_R472_51301	472.06	532.316	0	0	0	0	0	0	0	0	7.02049e+07	1.87216e+06	0	2.25233e+06	1.90508e+06	[M+H]+	531.309	0.185689	1.88e-06	0.0101217	NA	NA	NA	NA	NA	NA	NA	NA	NA	NA	2-[2-[[2-[2-(2-aminobutanoylamino)pentanoylamino]-4-methylsulfanylbutanoyl]amino]pentanoylamino]pentanoic acid	-189.269	CCCC(C(=O)NC(CCSC)C(=O)NC(CCC)C(=O)NC(CCC)C(=O)O)NC(=O)C(CC)N	20766220	C24H45N5O6S	4-amino-N-[(4S,6S,7S)-7-[[2-(2,6-dimethylphenoxy)acetyl]amino]-6-hydroxy-2-methyl-8-phenyloctan-4-yl]benzamide	5.4	CC1=C(C(=CC=C1)C)OCC(=O)N[C@@H](CC2=CC=CC=C2)[C@H](C[C@H](CC(C)C)NC(=O)C3=CC=C(C=C3)N)O	APJAEXGNDLFGPD-AWCRTANDSA-N	446917	C32H41N3O4	0.139651	FALSE	5
187	M606_R1125_65737	1124.87	606.458	1.67437e+08	0	0	2.84403e+07	1.2931e+08	1.64017e+07	0	8.2041e+08	0	0	0	0	0	[M+H]+	605.451	0.467143	4.7e-06	0.0100687	NA	NA	NA	NA	NA	NA	NA	NA	NA	NA	Epitope ID:159251	-234.641	CCCCCCCCCCCCCCC(C(C(COC1C(C(C(C(O1)CO)O)O)O)NC(=O)CCCCCCC)O)O	4369573	C32H63NO9	N-[(2S,3S,4R)-3,4-dihydroxy-1-[(2S,3R,4S,5R,6R)-3,4,5-trihydroxy-6-(hydroxymethyl)oxan-2-yl]oxyoctadecan-2-yl]octanamide	6	CCCCCCCCCCCCCC[C@H]([C@H]([C@H](CO[C@@H]1[C@@H]([C@H]([C@H]([C@H](O1)CO)O)O)O)NC(=O)CCCCCCC)O)O	PFXOKSFCNLTBGK-YFWOXBOYSA-N	4369573	C32H63NO9	1	TRUE	3
188	M791_R1151_95419	1150.81	790.571	0	2.86851e+08	0	0	0	0	0	0	0	0	0	0	0	[M+H]+	789.564	0.687021	6.8e-06	0.00989802	NA	NA	NA	NA	NA	NA	NA	NA	NA	NA	null	-60.3789	CCCCCC=CCC=CCCCCCCCCCC(=O)OC(COCCC=CCC=CCC=CCC=CCC=CCC)COP(=O)(O)OCC[N+](C)(C)C	138310516	C46H80NO7P	NA	NA	NA	NA	NA	NA	NA	FALSE	5
189	M549_R1181_54568	1180.69	549.456	1.05245e+07	0	0	0	0	0	0	1.0538e+07	7.02269e+07	8.8177e+07	1.2625e+08	9.93581e+07	0	[M+H]+	548.448	0.181302	1.74e-06	0.00959419	NA	NA	NA	NA	NA	NA	NA	NA	NA	NA	null	-40.6084	CCCCCCCCCCCCCCCCOP(OCCCCCCCCCCCCCCCC)Cl	101821772	C32H66ClO2P	NA	NA	NA	NA	NA	NA	NA	FALSE	5
190	M329_R1093_18981	1093.07	329.105	0	1.68844e+08	0	0	0	0	0	0	0	0	0	0	0	[M+H]+	328.098	0.218197	2.03e-06	0.00930423	NA	NA	NA	NA	NA	NA	NA	NA	NA	NA	null	-147.719	CC1=CC2=NC3=CC=CC=C3C(=O)N2C4=NC5=CC=CC=C5C(=O)N14	21204479	C19H12N4O2	10-chloro-2-methyl-11b-phenyl-2,3,5,7-tetrahydro-[1,3]oxazolo[3,2-d][1,4]benzodiazepin-6-one	5.64593	CC1CN2CC(=O)NC3=C(C2(O1)C4=CC=CC=C4)C=C(C=C3)Cl	VCCZBYPHZRWKFY-UHFFFAOYSA-N	4617	C18H17ClN2O2	0.231626	FALSE	5
191	M427_R1008_33126	1007.58	427.372	3.12541e+07	0	0	0	7.05577e+06	3.45711e+06	0	1.19054e+07	0	2.24109e+07	0	1.89611e+07	0	[M+H]+	426.365	0.128921	1.2e-06	0.00929928	NA	NA	NA	NA	NA	NA	NA	NA	NA	NA	null	-96.2986	CCCCCCCCCCCCCCOP(=O)(C1CCCCC1)C2CCCCC2	88008060	C26H51O2P	NA	NA	NA	NA	NA	NA	NA	FALSE	5
192	M263_R649_12261	649.039	263.164	0	0	0	0	1.07861e+06	2.86673e+06	0	0	3.52209e+06	0	0	0	670816	[M+H]+	262.157	0.413165	3.82e-06	0.00924342	NA	NA	NA	NA	NA	NA	NA	NA	NA	NA	null	-89.0261	C#CCOCCCCCCOCC#CCOCC#C	85858716	C16H22O3	(3,3,5-trimethylcyclohexyl) 2-hydroxybenzoate	5.25222	CC1CC(CC(C1)(C)C)OC(=O)C2=CC=CC=C2O	WSSJONWNBBTCMG-UHFFFAOYSA-N	8362	C16H22O3	0.0178571	TRUE	4
193	M199_R1311_6746	1310.79	199.169	0	0	0	0	0	0	0	0	0	3.62416e+07	3.22916e+07	4.43631e+07	0	[M+H]+	198.162	0.468502	4.31e-06	0.00920639	NA	NA	NA	NA	NA	NA	NA	NA	NA	NA	Spectrum_001183	-62.5215	CC(CCC=C(C)C)CCOC(=O)C	9017	C12H22O2	octyl 2-methylprop-2-enoate	5.07683	CCCCCCCCOC(=O)C(=C)C	NZIDBRBFGPQCRY-UHFFFAOYSA-N	16542	C12H22O2	0.246575	TRUE	4
194	M544_R899_53577	898.887	544.082	2.56727e+07	0	0	0	0	0	0	0	0	0	0	0	0	[M+H]+	543.075	0.747861	6.8e-06	0.00909905	NA	NA	NA	NA	NA	NA	NA	NA	NA	NA	NAD stem group	-138.615	C1C(C(C(O1)COP(=O)(O)OP(=O)(O)OCC2C(C(C(O2)N3C=NC4=C(N=CN=C43)N)O)O)O)O	927	C15H23N5O13P2	[[(2R,3S,4R,5R)-5-(6-aminopurin-9-yl)-3,4-dihydroxyoxolan-2-yl]methoxy-hydroxyphosphoryl] [(2R,3S,4S)-3,4-dihydroxyoxolan-2-yl]methyl hydrogen phosphate	5.89468	C1[C@@H]([C@@H]([C@H](O1)COP(=O)(O)OP(=O)(O)OC[C@@H]2[C@H]([C@H]([C@@H](O2)N3C=NC4=C(N=CN=C43)N)O)O)O)O	PVLZDTFICNXVOP-AOOZFPJJSA-N	447224	C15H23N5O13P2	1	TRUE	3
195	M871_R1202_102550	1201.78	870.626	0	1.23063e+08	0	0	0	0	0	0	0	0	0	0	0	[M+H]+	869.618	0.820741	7.36e-06	0.00896282	NA	NA	NA	NA	NA	NA	NA	NA	NA	NA	null	-51.8169	CCCCCCCCCC=CCCCCCCCCCC(=O)OCC(COP(=O)(O)OCC(C(=O)O)N)OC(=O)CCCCCCCCCC=CCC=CCCCCCC	138152789	C48H88NO10P	(2S)-2-amino-3-[[(2R)-3-docosanoyloxy-2-[(5Z,8Z,11Z)-icosa-5,8,11-trienoyl]oxypropoxy]-hydroxyphosphoryl]oxypropanoic acid	4	CCCCCCCCCCCCCCCCCCCCCC(=O)OC[C@H](COP(=O)(O)OC[C@@H](C(=O)O)N)OC(=O)CCC/C=C\\C/C=C\\C/C=C\\CCCCCCCC	OKWCZSDUJXYQOP-UHENHYTKSA-N	131819899	C48H88NO10P	0.749012	TRUE	3
196	M652_R1245_74723	1244.9	651.501	2.62318e+07	0	0	2.44079e+07	2.7546e+07	2.74288e+07	0	0	0	0	0	0	0	[M+H]+	650.494	0.0775745	6.92e-07	0.00892317	NA	NA	NA	NA	NA	NA	NA	NA	NA	NA	1-(9Z,12Z-heptadecadienoyl)-2-(4Z,7Z,10Z,13Z,16Z,19Z-docosahexaenoyl)-sn-glycerol	-118.941	CCCCC=CCC=CCCCCCCCC(=O)OCC(CO)OC(=O)CCC=CCC=CCC=CCC=CCC=CCC=CCC	9543871	C42H66O5	[(2S)-1-[(9Z,12Z)-heptadeca-9,12-dienoyl]oxy-3-hydroxypropan-2-yl] (4Z,7Z,10Z,13Z,16Z,19Z)-docosa-4,7,10,13,16,19-hexaenoate	4	CCCC/C=C\\C/C=C\\CCCCCCCC(=O)OC[C@H](CO)OC(=O)CC/C=C\\C/C=C\\C/C=C\\C/C=C\\C/C=C\\C/C=C\\CC	YWLRVPZQCSEAJJ-XKQLBESBSA-N	9543871	C42H66O5	1	TRUE	3
197	M423_R1106_32330	1105.96	423.182	0	0	0	1.01779e+08	0	0	0	1.24341e+06	0	0	0	0	0	[M+H]+	422.174	0.186049	1.65e-06	0.00884732	NA	NA	NA	NA	NA	NA	NA	NA	NA	NA	null	-125.531	C1=CC(=CC=C1C2=CC=C(C=C2)NC(=O)C3=CC=C(C=C3)N)NC(=O)C4=CC=C(C=C4)N	117797049	C26H22N4O2	(2S)-2-methoxy-3-[4-[3-(4-phenoxyphenoxy)propoxy]phenyl]propanoic acid	5.02951	CO[C@@H](CC1=CC=C(C=C1)OCCCOC2=CC=C(C=C2)OC3=CC=CC=C3)C(=O)O	OKJHGOPITGTTIM-DEOSSOPVSA-N	9888484	C25H26O6	0.184957	FALSE	5
198	M733_R1073_88098	1072.97	732.529	0	2.03487e+08	5.07564e+07	0	1.74811e+07	0	0	0	0	0	0	0	6.66976e+06	[M+H]+	731.522	0.392798	3.45e-06	0.0087944	NA	NA	NA	NA	NA	NA	NA	NA	NA	NA	null	-218.031	CCCCCCCCCCCCCCCCOCC(COP1(=O)NCCO1)OC(=O)CCC=CCC=CCC=CCC=CCC=CCC=CCC	89589896	C43H74NO6P	(2S)-2-[[(2S)-2-(dimethylamino)-3-methylbutanoyl]amino]-N-[(3R,4S,5S)-1-[(2S)-2-[(1R,2R)-3-[[(1S,2R)-1-hydroxy-1-phenylpropan-2-yl]amino]-1-methoxy-2-methyl-3-oxopropyl]pyrrolidin-1-yl]-3-methoxy-5-methyl-1-oxoheptan-4-yl]-N,3-dimethylbutanamide	6	CC[C@H](C)[C@@H]([C@@H](CC(=O)N1CCC[C@H]1[C@@H]([C@@H](C)C(=O)N[C@H](C)[C@H](C2=CC=CC=C2)O)OC)OC)N(C)C(=O)[C@H](C(C)C)NC(=O)[C@H](C(C)C)N(C)C	WOWDZACBATWTAU-FEFUEGSOSA-N	11498622	C40H69N5O7	0.0851064	FALSE	5
199	M449_R764_36793	763.756	449.328	0	5.94333e+06	8.72802e+07	1.94378e+06	2.61763e+06	6.32273e+06	0	2.28267e+06	0	0	0	0	0	[M+H]+	448.32	0.258446	2.22e-06	0.00859677	NA	NA	NA	NA	NA	NA	NA	NA	NA	NA	null	-129.106	CCCCC(CCCCC(CCCCCCCC(=O)O)OCC1=CC=CC=C1)OC(=O)C	101300883	C27H44O5	(3S,5R,9R,10R,13R,14S,17R)-17-[(2S,3R)-3,6-dihydroxy-6-methylheptan-2-yl]-3,14-dihydroxy-10,13-dimethyl-2,3,4,5,9,11,12,15,16,17-decahydro-1H-cyclopenta[a]phenanthren-6-one	5.68343	C[C@@H]([C@H]1CC[C@@]2([C@@]1(CC[C@H]3C2=CC(=O)[C@H]4[C@@]3(CC[C@@H](C4)O)C)C)O)[C@@H](CCC(C)(C)O)O	CRAPXAGGASWTPU-VQOIUDCISA-N	13939876	C27H44O5	0.167059	TRUE	4
200	M299_R813_15633	812.809	299.071	0	0	0	0	0	0	0	0	4.17388e+07	0	0	0	0	[M+H]+	298.063	0.0534172	4.49e-07	0.0084109	NA	NA	NA	NA	NA	NA	NA	NA	NA	NA	dinaphtho[2,1-b:2'',3''-d]furan-8,13-dione	-89.1505	C1=CC=C2C(=C1)C=CC3=C2C4=C(O3)C(=O)C5=CC=CC=C5C4=O	220855	C20H10O3	4-oxahexacyclo[11.6.2.02,8.03,5.010,20.017,21]henicosa-1(20),2(8),3(5),6,9,11,13(21),14,16,18-decaene-6,7-diol	4.82933	C1=CC2=C3C(=C1)C=CC4=C3C(=CC5=C4C6=C(O6)C(=C5O)O)C=C2	DDBQMRHLXNECKQ-UHFFFAOYSA-N	152023	C20H10O3	0.466667	TRUE	4
201	M375_R1052_25156	1051.77	375.31	0	0	0	0	0	0	0	0	0	7.21595e+07	7.01796e+07	6.56283e+07	7.57226e+07	[M+H]+	374.303	0.486664	4.08e-06	0.00839244	NA	NA	NA	NA	NA	NA	NA	NA	NA	NA	1-[1-(1-hydroxypropan-2-yloxy)propan-2-yloxy]propan-2-yl dodecanoate	-69.6291	CCCCCCCCCCCC(=O)OC(C)COC(C)COC(C)CO	20135269	C21H42O5	1,3-dihydroxypropan-2-yl 2-hydroxyoctadecanoate	4.94395	CCCCCCCCCCCCCCCCC(C(=O)OC(CO)CO)O	YIDBZTKQBSDQDX-UHFFFAOYSA-N	102606	C21H42O5	0.419214	TRUE	4
202	M471_R1005_40604	1005.21	471.398	4.22628e+07	0	0	0	7.81912e+06	3.59346e+06	0	1.3088e+07	0	2.22127e+07	0	1.98482e+07	0	[M+H]+	470.391	0.102844	8.56e-07	0.00832332	NA	NA	NA	NA	NA	NA	NA	NA	NA	NA	null	-82.3429	CCCCCCCCOP(OCCCCCCCCC=C)OCCCCCCCCC=C	77519167	C28H55O3P	tris(3,7-dimethylocta-2,6-dienyl) borate	NA	B(OCC=C(C)CCC=C(C)C)(OCC=C(C)CCC=C(C)C)OCC=C(C)CCC=C(C)C	PKMAPPRYHGGQHW-UHFFFAOYSA-N	103396	C30H51BO3	0.101042	FALSE	5
203	M465_R629_39496	628.57	465.21	0	0	0	0	0	3.98727e+06	0	0	0	0	0	0	0	[M+H]+	464.203	0.400282	3.29e-06	0.00822129	NA	NA	NA	NA	NA	NA	NA	NA	NA	NA	null	-173.649	CCC(COCC#C)(COCC(CC)(COCC#C)COC(=O)C(F)(F)F)COC(=O)C	118372646	C22H31F3O7	4-[6,6-dimethyl-4-oxo-3-(trifluoromethyl)-5,7-dihydroindazol-1-yl]-2-[(4-hydroxycyclohexyl)amino]benzamide	5.04887	CC1(CC2=C(C(=O)C1)C(=NN2C3=CC(=C(C=C3)C(=O)N)NC4CCC(CC4)O)C(F)(F)F)C	ZFVRYNYOPQZKDG-UHFFFAOYSA-N	24772860	C23H27F3N4O3	0.0711297	FALSE	5
204	M639_R803_72441	803.293	639.448	0	61377905	9.61721e+07	6.53886e+06	2.25667e+06	4.14013e+06	3.86384e+06	4.7129e+06	0	0	0	0	0	[M+H]+	638.441	0.190578	1.54e-06	0.008089	NA	NA	NA	NA	NA	NA	NA	NA	NA	NA	null	-192.61	CC(CCC(=O)C(CC=C)C=C(C)CC(C)CC(C(C(CC(C)C(=O)O)OC)O)OC)C(C(=CC1CCC(C(C1)OC)O)C)O	56985453	C36H62O9	(2R,3R,4S,5S,6R)-2-[[(3S,5R,6S,8R,9R,10R,12R,13R,14R,17S)-3,12-dihydroxy-17-[(2S)-2-hydroxy-6-methylhept-5-en-2-yl]-4,4,8,10,14-pentamethyl-2,3,5,6,7,9,11,12,13,15,16,17-dodecahydro-1H-cyclopenta[a]phenanthren-6-yl]oxy]-6-(hydroxymethyl)oxane-3,4,5-triol	5.28151	CC(=CCC[C@@](C)([C@H]1CC[C@@]2([C@@H]1[C@@H](C[C@H]3[C@]2(C[C@@H]([C@@H]4[C@@]3(CC[C@@H](C4(C)C)O)C)O[C@H]5[C@@H]([C@H]([C@@H]([C@H](O5)CO)O)O)O)C)O)C)O)C	RAQNTCRNSXYLAH-RFCGZQMISA-N	12855920	C36H62O9	0.27086	TRUE	4
205	M163_R217_3996	216.684	163.035	0	0	0	1.47602e+06	1.86792e+06	0	0	0	0	0	0	0	0	[M+H]+	162.027	0.406909	3.28e-06	0.00806488	4-Methylphthalic anhydride	0.911644	CC1=CC2=C(C=C1)C(=O)OC2=O	ZOXBWJMCXHTKNU-UHFFFAOYSA-N	C9H6O3	NA	NA	NA	NA	NA	Nitrosoiminodiacetic acid	-114.501	C(C(=O)O)N(CC(=O)O)N=O	32784	C4H6N2O5	2-[carboxymethyl(nitroso)amino]acetic acid	6	C(C(=O)O)N(CC(=O)O)N=O	XLYVHYXTFHZCNY-UHFFFAOYSA-N	32784	C4H6N2O5	1	TRUE	2
206	M311_R316_16915	315.755	310.921	0	0	0	0	0	0	0	0	0	0	0	0	2.82835e+06	[M+H]+	309.914	0.141602	1.12e-06	0.0079198	NA	NA	NA	NA	NA	NA	NA	NA	NA	NA	null	-64.5278	CCCSSSSSSSCCC	14123249	C6H14S7	5-amino-2-(trichloromethylsulfanyl)isoindole-1,3-dione	NA	C1=CC2=C(C=C1N)C(=O)N(C2=O)SC(Cl)(Cl)Cl	GGEQKKOSNAYSOT-UHFFFAOYSA-N	3062647	C9H5Cl3N2O2S	0	FALSE	5
207	M304_R1182_16246	1182.07	304.264	4.15712e+06	0	0	5.1735e+06	8.80695e+08	0	0	6.04606e+06	0	0	0	0	0	[M+H]+	303.256	0.185705	1.44e-06	0.00777593	NA	NA	NA	NA	NA	NA	NA	NA	NA	NA	Myristanilide	-76.5681	CCCCCCCCCCCCCC(=O)NC1=CC=CC=C1	69324	C20H33NO	(2S,6R)-4-[3-(4-tert-butylphenyl)-2-methylpropyl]-2,6-dimethylmorpholine	5.52904	C[C@@H]1CN(C[C@@H](O1)C)CC(C)CC2=CC=C(C=C2)C(C)(C)C	RYAUSSKQMZRMAI-ALOPSCKCSA-N	93365	C20H33NO	0.0973872	TRUE	4
208	M437_R432_34732	432.43	437.292	0	0	0	0	0	0	0	0	0	0	2.75142e+07	1.11107e+06	0	[M+H]+	436.284	0.289503	2.22e-06	0.00766988	NA	NA	NA	NA	NA	NA	NA	NA	NA	NA	null	-156.516	CCCC(C(C(C)(OCC=C)OCC=C)(OCC=C)OCC=C)(OCC=C)OCC=C	88527667	C25H40O6	(3R,5R)-7-[(1S,2S,6R,8S,8aR)-8-(2,2-dimethylbutanoyloxy)-2,6-dimethyl-1,2,6,7,8,8a-hexahydronaphthalen-1-yl]-3,5-dihydroxyheptanoic acid	5.32164	CCC(C)(C)C(=O)O[C@H]1C[C@H](C=C2[C@H]1[C@H]([C@H](C=C2)C)CC[C@H](C[C@H](CC(=O)O)O)O)C	XWLXKKNPFMNSFA-HGQWONQESA-N	64718	C25H40O6	0.0592255	TRUE	4
209	M445_R1224_36145	1224.48	445.389	2.07062e+06	0	0	0	0	0	0	0	0	6.85506e+07	6.98679e+07	7.0937e+07	0	[M+H]+	444.382	0.476373	3.65e-06	0.00765445	NA	NA	NA	NA	NA	NA	NA	NA	NA	NA	2,3,4-trihydroxybutyl docosanoate	-85.937	CCCCCCCCCCCCCCCCCCCCCC(=O)OCC(C(CO)O)O	22999606	C26H52O5	[(2R,3S)-2,3,4-trihydroxybutyl] (5R,9R,13R)-5,9,13,17-tetramethyloctadecanoate	4	C[C@H](CCC[C@H](C)CCCC(C)C)CCC[C@@H](C)CCCC(=O)OC[C@H]([C@H](CO)O)O	RSTFOCYJXCUQHZ-UUFXTFJOSA-N	155289095	C26H52O5	0.365639	TRUE	4
210	M441_R1117_35480	1116.95	441.416	0	2.76531e+08	0	0	0	0	0	0	0	0	0	0	0	[M+H]+	440.409	0.0417911	3.2e-07	0.00764889	NA	NA	NA	NA	NA	NA	NA	NA	NA	NA	N-[2-[2-(carbamoylamino)ethyl-ethylamino]ethyl]octadecanamide	-378.167	CCCCCCCCCCCCCCCCCC(=O)NCCN(CC)CCNC(=O)N	21118054	C25H52N4O2	N-[2-[2-(carbamoylamino)ethyl-ethylamino]ethyl]octadecanamide	4	CCCCCCCCCCCCCCCCCC(=O)NCCN(CC)CCNC(=O)N	ZRTSISSYGLIFJS-UHFFFAOYSA-N	21118054	C25H52N4O2	1	TRUE	3
211	M712_R928_85045	928.254	711.506	0	1.61689e+08	7.147e+07	4.98872e+06	3.45016e+06	3.51382e+06	8.13169e+06	1.10444e+07	0	0	0	0	3.56431e+06	[M+H]+	710.499	0.30002	2.28e-06	0.00761408	NA	NA	NA	NA	NA	NA	NA	NA	NA	NA	Dihydrogrisorixin	-99.7103	CC1CCC(OC1C(C)C(=O)O)CC2CC(C(C3(O2)C(CC(O3)(C)C4CCC(O4)(C)C5C(CC(O5)C(C(C)CC(C)C(C)O)O)C)C)C)OC	194392	C40H70O10	NA	NA	NA	NA	NA	NA	NA	FALSE	5
212	M279_R264_13676	264.067	279.23	0	0	0	0	0	0	0	0	0	0	0	0	1.15535e+06	[M+H]+	278.223	0.163926	1.19e-06	0.00723844	NA	NA	NA	NA	NA	NA	NA	NA	NA	NA	null	-76.3858	CCCCCCC=CCCCCCCCC(F)(F)F	54386905	C16H29F3	2-(N-ethylanilino)ethyl-(3-formamidopropyl)-dimethylazanium	5	CCN(CC[N+](C)(C)CCCNC=O)C1=CC=CC=C1	XEXSBLWWRKYQMJ-UHFFFAOYSA-O	3084811	C16H28N3O	0.13522	FALSE	5
213	M299_R1145_15713	1144.56	299.294	0	0	0	0	0	0	0	0	3.75701e+07	2.00801e+07	1.42264e+07	1.95157e+07	0	[M+H]+	298.287	0.202877	1.46e-06	0.00721732	NA	NA	NA	NA	NA	NA	NA	NA	NA	NA	Nonadecanoate	-46.54	CCCCCCCCCCCCCCCCCCC(=O)O	12591	C19H38O2	propan-2-yl hexadecanoate	5.25281	CCCCCCCCCCCCCCCC(=O)OC(C)C	XUGNVMKQXJXZCD-UHFFFAOYSA-N	8907	C19H38O2	0.484099	TRUE	4
214	M315_R1027_17484	1027.25	315.289	0	3.88725e+06	0	0	0	0	0	0	0	1.76111e+07	1.03884e+07	1.89372e+07	3.379e+06	[M+H]+	314.282	0.292084	2.08e-06	0.00710758	NA	NA	NA	NA	NA	NA	NA	NA	NA	NA	null	-45.6599	CCCCCCCCCCCCCC(CC(=O)O)OCCC	129681972	C19H38O3	methyl 12-hydroxyoctadecanoate	5.045	CCCCCCC(CCCCCCCCCCC(=O)OC)O	RVWOWEQKPMPWMQ-UHFFFAOYSA-N	8840	C19H38O3	0.692308	TRUE	4
215	M525_R1099_50134	1098.59	525.445	1.27115e+07	2.32824e+07	2.70481e+07	1.59061e+07	2.37137e+07	1.42856e+07	0	2.13053e+07	0	0	0	0	1.65755e+07	[M+H]+	524.438	0.159612	1.13e-06	0.00706857	NA	NA	NA	NA	NA	NA	NA	NA	NA	NA	null	-97.2046	CCCCCCCCCCCCCCC=CO[P+](=O)OC=CCCCCCCCCCCCCCC	129138308	C32H61O3P	NA	NA	NA	NA	NA	NA	NA	FALSE	5
216	M361_R865_23120	865.187	361.295	0	5.93919e+07	0	0	2.14043e+07	1.99638e+07	0	2.19464e+07	0	1.90607e+07	0	1.61247e+07	1.60037e+07	[M+H]+	360.288	0.211407	1.49e-06	0.00703509	NA	NA	NA	NA	NA	NA	NA	NA	NA	NA	null	-72.8684	CCCCCCCCCCCOCCOCCOCCCC(=O)OC	121470333	C20H40O5	(2R,3R,4S,6S)-6-(hydroxymethyl)-2-tetradecoxyoxane-3,4-diol	4	CCCCCCCCCCCCCCO[C@H]1[C@@H]([C@H](C[C@H](O1)CO)O)O	ZMTLUEDZONVXAZ-VNTMZGSJSA-N	71304803	C20H40O5	0.336303	TRUE	4
217	M766_R752_92462	752.013	765.541	0	4.2132e+07	5.69143e+06	2.36706e+06	2.2372e+07	1.99448e+06	0	4.10011e+06	0	0	1.55529e+07	0	0	[M+H]+	764.534	0.433559	2.98e-06	0.0068712	NA	NA	NA	NA	NA	NA	NA	NA	NA	NA	1-(7Z,10Z,13Z,16Z-docosatetraenoyl)-2-(9Z-nonadecenoyl)-glycero-3-phosphate	-40.1277	CCCCCCCCCC=CCCCCCCCC(=O)OC(COC(=O)CCCCCC=CCC=CCC=CCC=CCCCCC)COP(=O)(O)O	52929397	C44H77O8P	[(2R)-2-[(Z)-nonadec-9-enoyl]oxy-3-phosphonooxypropyl] (7Z,10Z,13Z,16Z)-docosa-7,10,13,16-tetraenoate	4	CCCCCCCCC/C=C\\CCCCCCCC(=O)O[C@H](COC(=O)CCCCC/C=C\\C/C=C\\C/C=C\\C/C=C\\CCCCC)COP(=O)(O)O	KGNLLMZIPIQVPO-OXUIEVQWSA-N	52929397	C44H77O8P	1	TRUE	3
218	M263_R727_12282	727.212	263.222	0	1.66579e+07	7.39974e+07	2.659e+07	2.5173e+07	3.47029e+07	0	1.50735e+07	0	4.6963e+06	6.20145e+06	3.75042e+06	5.03535e+06	[M+H]+	262.215	0.627209	4.25e-06	0.00677542	NA	NA	NA	NA	NA	NA	NA	NA	NA	NA	Octyltriglycol	-28.4568	CCCCCCCCOCCOCCOCCO	2723692	C14H30O4	2-[2-(2-octoxyethoxy)ethoxy]ethanol	5.17925	CCCCCCCCOCCOCCOCCO	XIVLVYLYOMHUGB-UHFFFAOYSA-N	2723692	C14H30O4	1	TRUE	3
[truncated: 772 more rows]

## Sheet: Table S7
Table S7: Complete list of non-targeted features in negative mode with intergrated peak areas, predicted toxicity, and structrual annotation.
[truncated: 178 more rows]

## Sheet: Table S8
Table S8: Calibration table of 25 compounds used for the prediction of feature concentration using ionisation efficiency (MS2Quant).
[truncated: 210 more rows]
